# Supplementary material for: Control of endothelial quiescence by FOXO-regulated metabolites
Source: Nat Cell Biol. 2021 Apr 1;23(4):413–23. doi: 10.1038/s41556-021-00637-6 (PMC8032556; doi:10.1038/s41556-021-00637-6)
Supplement: Supplementary file 2 — Supplementary Table 1: metabolite changes induced by FOXO1 activation in HUVECs. Supplementary Table 2: genome-wide transcriptome analysis comparing control and S-2HG-treated HUVECs for 24 h. Supplementary Table 3: genomic localization of FOXO1-binding sites at the genomic loci of FOXO1 target genes. Supplementary Table 4: gene-specific gRNA sequences used for CRISPR–Cas9 genome-editing studies in HUVECs. Supplementary Table 5: antibodies used for western blot studies. Supplementary Table 6: human TaqMan Gene Expression assays used for RT–qPCR analyses. [file 41556_2021_637_MOESM2_ESM.xlsx]

## Sheet: Table S1
Metabolite	Fold-change
2-hydroxyglutarate	7.63122
N-acetyl-beta-alanine	3.89489
1-palmitoyl-GPG (16:0)*	3.74844
lysylleucine	2.39202
1-palmitoyl-GPS (16:0)*	2.28726
3-methyl-2-oxovalerate	2.23488
3-methyl-2-oxobutyrate	2.02535
urea	1.97844
4-methyl-2-oxopentanoate	1.93986
isovalerylcarnitine	1.93031
1-oleoyl-GPS (18:1)	1.91929
beta-hydroxyisovalerate	1.9013
orotate	1.88649
alpha-hydroxyisocaproate	1.87505
pipecolate	1.86907
maltotetraose	1.80995
phosphopantetheine	1.7812
2-hydroxyadipate	1.76242
1-oleoyl-GPG (18:1)*	1.76212
gamma-glutamylthreonine*	1.74983
kynurenine	1.74895
threonylphenylalanine	1.73683
maltotriose	1.73235
isobutyrylcarnitine	1.72119
glucuronate	1.72055
ethylmalonate	1.69158
phenol sulfate	1.68888
3-hydroxyisobutyrate	1.68873
N-palmitoyl-sphingosine (d18:1/16:0)	1.68426
S-methylglutathione	1.67961
phenylalanylalanine	1.67607
glucose	1.67293
hexanoylcarnitine	1.65938
citrate	1.65095
N-acetylputrescine	1.6493
leucylglycine	1.64775
glutamine-leucine	1.62739
N6-methyladenosine	1.62189
alanylleucine	1.61473
serotonin	1.61044
2-methylbutyrylglycine	1.59481
valylglutamine	1.59038
trigonelline (N'-methylnicotinate)	1.58964
6-oxopiperidine-2-carboxylic acid	1.58781
succinate	1.56955
N-acetylphenylalanine	1.56827
uridine 5'-monophosphate (UMP)	1.56641
tryptophylglycine	1.55618
2-oxoglutarate	1.55577
N-acetylcysteine	1.55342
2-aminoadipate	1.55135
butyrylcarnitine	1.54593
cytidine 5'-monophosphate (5'-CMP)	1.52451
glutarate (pentanedioate)	1.52117
N-acetylglutamate	1.52014
1-palmitoyl-GPC (16:0)	1.49937
2'-deoxycytidine 5'-monophosphate	1.48604
leucylglutamine*	1.48125
adenosine 5'-monophosphate (AMP)	1.47503
glucarate 1,4-lactone	1.47166
4-hydroxybutyrate (GHB)	1.46765
valylglycine	1.45757
1-stearoyl-GPC (18:0)	1.45124
3-hydroxybutyrate (BHBA)	1.44954
N-acetyl-glucosamine 1-phosphate	1.43695
3-methylcrotonylglycine	1.43678
sphingosine	1.42774
ophthalmate	1.42631
prolylglycine	1.42375
palmitoyl-arachidonoyl-glycerophosphocholine (2)*	1.42338
glycylisoleucine	1.42297
homostachydrine*	1.41315
glutamate, gamma-methyl ester	1.40959
valylleucine	1.40873
oleate (18:1n9)	1.40416

## Sheet: Table S2
Ensembl gene id	Ensembl chromosome	Ensembl start	Ensembl stop	Ensembl strand	Ensembl gene	Ensembl biotype	UniProt accessions	UniProt names	UniProt proteins	UniProt genes	UniProt Ensembl transcripts	UniProt Ensembl proteins	UniProt Ensembl gene ids	baseMean	baseMeanA dmso24h	baseMeanB 2s-hg24h	log2FoldChange 2s-hg24h/dmso24h	pvalue
ENSG00000064300	chr17	47572655	47592379	+	NGFR	protein_coding	B4E096,P08138 B2R961	B4E096_HUMAN,TNR16_HUMAN	Tumor necrosis factor receptor superfamily member 16 cDNA FLJ51424, highly similar to Tumor necrosis factor receptor superfamilymember 16,Tumor necrosis factor receptor superfamily member 16	NGFR,NGFR TNFRSF16	ENST00000504201,ENST00000172229	ENSP00000421731,ENSP00000172229	ENSG00000064300,ENSG00000064300	426.761	4.15053	849.372	7.36723	1.45105e-20
ENSG00000128165	chr22	50919985	50924869	+	ADM2	protein_coding	Q6IC89,Q7Z4H4 Q3LFQ0	Q6IC89_HUMAN,ADM2_HUMAN	Adrenomedullin-2 DJ579N16,4 protein HCG1653624, isoform CRA_a,ADM2	dJ579N16,4 ADM2 hCG_1653624,ADM2 AM2	ENST00000362068,ENST00000395737 ENST00000395738	ENSP00000354955,ENSP00000379086	ENSG00000128165,ENSG00000128165	239.799	6.12988	473.468	6.05629	1.72067e-100
ENSG00000196517	chr1	44457172	44497139	-	SLC6A9	protein_coding	B7Z3A9,B7Z589,B7Z9G8,E9PJ65,E9PLM5,J3KPA5,P48067 A6NDH1 A6NII2 A6NNZ8 Q5TAB8 Q5TAB9 Q5TAC0	B7Z3A9_HUMAN,B7Z589_HUMAN,B7Z9G8_HUMAN,E9PJ65_HUMAN,E9PLM5_HUMAN,J3KPA5_HUMAN,SC6A9_HUMAN	Transporter,Transporter,Transporter,Transporter,Sodium- and chloride-dependent glycine transporter 1,Transporter,Sodium- and chloride-dependent glycine transporter 1	SLC6A9,SLC6A9,SLC6A9,SLC6A9,SLC6A9,SLC6A9,SLC6A9	ENST00000372307,ENST00000475075,ENST00000537678,ENST00000528803,ENST00000466926,ENST00000372306,ENST00000357730 ENST00000360584 ENST00000372310	ENSP00000361381,ENSP00000434460,ENSP00000442523,ENSP00000435652,ENSP00000433241,ENSP00000361380,ENSP00000350362	ENSG00000196517,ENSG00000196517,ENSG00000196517,ENSG00000196517,ENSG00000196517,ENSG00000196517,ENSG00000196517	171.692	9.75521	333.629	4.95945	1.43612e-74
ENSG00000149599	chr20	30435440	30458550	-	DUSP15	protein_coding	H0Y5A2,Q5QP64,Q9H1R2 A6NH79 A8MVC8 Q5QP62 Q5QP63 Q5QP65 Q6PGN7 Q8N826 Q9BX24	H0Y5A2_HUMAN,Q5QP64_HUMAN,DUS15_HUMAN	Dual-specificity protein phosphatase 15,Dual-specificity protein phosphatase 15,Dual specificity protein phosphatase 15	DUSP15,DUSP15,DUSP15 C20orf57 VHY	ENST00000447647,ENST00000428829,ENST00000278979 ENST00000339738 ENST00000375966 ENST00000398083 ENST00000398084 ENST00000486996	ENSP00000397486,ENSP00000390355,ENSP00000278979	ENSG00000149599,ENSG00000149599,ENSG00000149599	29.0736	1.31957	56.8277	4.63983	5.48156e-18
ENSG00000116183	chr1	176432307	176814735	+	PAPPA2	protein_coding	Q9BXP8 A9Z1Y8 Q96PH7 Q96PH8 Q9H4C9	PAPP2_HUMAN	Pappalysin-2	PAPPA2 PLAC3	ENST00000367661 ENST00000367662	ENSP00000356633	ENSG00000116183	43.4051	3.0956	83.7146	4.37046	5.85976e-26
ENSG00000159167	chr8	23699428	23712320	-	STC1	protein_coding	B4DN22,P52823 Q71UE5	B4DN22_HUMAN,STC1_HUMAN	Stanniocalcin-1 cDNA FLJ51498, highly similar to Stanniocalcin-1,Stanniocalcin-1	STC1,STC1 STC	ENST00000524323,ENST00000290271	ENSP00000427932,ENSP00000290271	ENSG00000159167,ENSG00000159167	2150.45	200.598	4100.3	4.34653	0
ENSG00000128965	chr15	41245160	41248710	+	CHAC1	protein_coding	H0YK90,Q9BUX1 Q0VIA0	H0YK90_HUMAN,CHAC1_HUMAN	Cation transport regulator-like protein 1,Cation transport regulator-like protein 1	CHAC1,CHAC1 BOTCH	ENST00000487220,ENST00000444189 ENST00000446533	ENSP00000452707,ENSP00000395466	ENSG00000128965,ENSG00000128965	511.644	69.6796	953.609	3.75554	1.1924e-118
ENSG00000134548	chr12	21679241	21690311	+	C12orf39	protein_coding	F5GXE5,Q9BT56 B3KND6	F5GXE5_HUMAN,SPXN_HUMAN	Protein SPX,Spexin	SPX,C12orf39	ENST00000546199,ENST00000256969	ENSP00000440877,ENSP00000256969	ENSG00000134548,ENSG00000134548	15.1386	1.31957	28.9576	3.691	7.07219e-11
ENSG00000114812	chr3	42530791	42579059	+	VIPR1	protein_coding	C9JDT8,C9JH33,F2Z2U6,P32241 A5JUT9 B3KPV1 B4DEB5 B4DGI4 F5H1F5 G3V0I1 Q15871 Q6P2M6	C9JDT8_HUMAN,C9JH33_HUMAN,F2Z2U6_HUMAN,VIPR1_HUMAN	Vasoactive intestinal polypeptide receptor 1,Vasoactive intestinal polypeptide receptor 1,Vasoactive intestinal polypeptide receptor 1,Vasoactive intestinal polypeptide receptor 1	VIPR1,VIPR1,VIPR1,VIPR1	ENST00000439731,ENST00000450274,ENST00000436487 ENST00000439910 ENST00000443646 ENST00000446673,ENST00000325123 ENST00000433647 ENST00000438259 ENST00000543411	ENSP00000403478,ENSP00000415013,ENSP00000393215,ENSP00000327246	ENSG00000114812,ENSG00000114812,ENSG00000114812,ENSG00000114812	49.908	6.64919	93.1668	3.62184	1.3539e-25
ENSG00000070669	chr7	97481430	97501854	-	ASNS	protein_coding	C9J057,C9J605,C9JLA3,C9JLN6,C9JM09,C9JT45,F8WEJ5,P08243 A4D1I8 B4DXZ1 B7ZAA9 D6W5R3 E9PCI3 E9PCX6 P08184 Q15666 Q549T9 Q96HD0	C9J057_HUMAN,C9J605_HUMAN,C9JLA3_HUMAN,C9JLN6_HUMAN,C9JM09_HUMAN,C9JT45_HUMAN,F8WEJ5_HUMAN,ASNS_HUMAN	Asparagine synthetase [glutamine-hydrolyzing],Asparagine synthetase [glutamine-hydrolyzing],Asparagine synthetase [glutamine-hydrolyzing],Asparagine synthetase [glutamine-hydrolyzing],Asparagine synthetase [glutamine-hydrolyzing],Asparagine synthetase [glutamine-hydrolyzing],Asparagine synthetase [glutamine-hydrolyzing],Asparagine synthetase [glutamine-hydrolyzing]	ASNS,ASNS,ASNS,ASNS,ASNS,ASNS,ASNS,ASNS TS11	ENST00000442734,ENST00000451771,ENST00000414884,ENST00000453600,ENST00000448127,ENST00000437657,ENST00000454046,ENST00000175506 ENST00000394308 ENST00000394309 ENST00000422745 ENST00000437628 ENST00000444334 ENST00000455086	ENSP00000400422,ENSP00000397802,ENSP00000413797,ENSP00000408797,ENSP00000402350,ENSP00000394242,ENSP00000401651,ENSP00000175506	ENSG00000070669,ENSG00000070669,ENSG00000070669,ENSG00000070669,ENSG00000070669,ENSG00000070669,ENSG00000070669,ENSG00000070669	3453.68	535.883	6371.48	3.56918	0
ENSG00000176046	chr16	28548606	28550495	-	NUPR1	protein_coding	H3BS92,O60356 B2R5C4 O60357 Q6FGG3	H3BS92_HUMAN,NUPR1_HUMAN	Nuclear protein 1,Nuclear protein 1	NUPR1,NUPR1 COM1	ENST00000567646,ENST00000324873 ENST00000395641	ENSP00000456597,ENSP00000315559	ENSG00000176046,ENSG00000176046	8.77263	0.659783	16.8855	3.42972	1.005e-06
ENSG00000170153	chr4	141780961	142134031	-	RNF150	protein_coding	D6RIE5,Q9ULK6 Q3T1D0 Q6ZNW6	D6RIE5_HUMAN,RN150_HUMAN	RING finger protein 150,RING finger protein 150	RNF150,RNF150 KIAA1214	ENST00000506101,ENST00000306799 ENST00000379512 ENST00000420921 ENST00000507500 ENST00000515673	ENSP00000425947,ENSP00000304321	ENSG00000170153,ENSG00000170153	149.021	24.882	273.16	3.405	2.1579e-15
ENSG00000164949	chr8	95261481	95274578	-	GEM	protein_coding	E5RJF9,P55040 B2RA31	E5RJF9_HUMAN,GEM_HUMAN	GTP-binding protein GEM,GTP-binding protein GEM	GEM,GEM KIR	ENST00000523433,ENST00000297596 ENST00000396194	ENSP00000428258,ENSP00000297596	ENSG00000164949,ENSG00000164949	48.0953	7.55578	88.6348	3.38909	3.22283e-22
ENSG00000186472	chr7	82383329	82792246	-	PCLO	protein_coding	E9PE96,H7C114,H7C261,Q9Y6V0 A4D1A7 A6NNX9 O43373 O60305 Q08E72 Q9BVC8 Q9UIV2 Q9Y6U9	E9PE96_HUMAN,H7C114_HUMAN,H7C261_HUMAN,PCLO_HUMAN	Protein piccolo,Protein piccolo,Protein piccolo,Protein piccolo	PCLO,PCLO,PCLO,PCLO ACZ KIAA0559	ENST00000437081,ENST00000456006,ENST00000413807,ENST00000333891 ENST00000423517	ENSP00000393760,ENSP00000397928,ENSP00000404191,ENSP00000334319	ENSG00000186472,ENSG00000186472,ENSG00000186472,ENSG00000186472	83.8888	14.7762	153.001	3.28712	2.06223e-30
ENSG00000235448	chr9	12700100	12814344	-	RP11-3L8,3	antisense								14.2781	2.36558	26.1906	3.01418	1.5344e-08
ENSG00000236404	chr9	2422702	2641395	-	RP11-125B21,2	antisense								12.1411	1.96152	22.3207	2.9772	2.62417e-07
ENSG00000111981	chr6	150285143	150294846	+	ULBP1	protein_coding	Q9BZM6 Q5VY81 Q8IZW3 Q8IZX6	N2DL1_HUMAN	NKG2D ligand 1	ULBP1 N2DL1 RAET1I	ENST00000229708	ENSP00000229708	ENSG00000111981	109.852	24.7139	194.989	2.93015	1.70284e-38
ENSG00000140044	chr14	75894419	75940814	+	JDP2	protein_coding	H0YKE4,Q8WYK2 J3KN58 O95430 Q9UIE4	H0YKE4_HUMAN,JDP2_HUMAN	Jun dimerization protein 2,Jun dimerization protein 2	JDP2,JDP2	ENST00000559060,ENST00000267569 ENST00000419727 ENST00000435893 ENST00000437176	ENSP00000452769,ENSP00000267569	ENSG00000140044,ENSG00000140044	332.589	77.7928	587.386	2.90063	1.99569e-79
ENSG00000154319	chr8	11278972	11332224	-	FAM167A	protein_coding	E9PIY0,Q96KS9 A8K3T9 Q3SXY1 Q3SXY3 Q8N3M3 Q9NSR0	E9PIY0_HUMAN,F167A_HUMAN	Protein FAM167A,Protein FAM167A	FAM167A,FAM167A C8orf13	ENST00000531804,ENST00000284486 ENST00000528897 ENST00000534308	ENSP00000431951,ENSP00000284486	ENSG00000154319,ENSG00000154319	4.73695	0.360555	9.11335	2.89399	0.000381782
ENSG00000163053	chr2	230899698	230933715	-	SLC16A14	protein_coding	C9JIV1,C9JME4,E7EMG7,Q6ZWE5,Q7RTX9 A8KA08 Q53R92 Q96NI7	C9JIV1_HUMAN,C9JME4_HUMAN,E7EMG7_HUMAN,Q6ZWE5_HUMAN,MOT14_HUMAN	Monocarboxylate transporter 14,Monocarboxylate transporter 14,Monocarboxylate transporter 14,Monocarboxylate transporter 14 cDNA FLJ41213 fis, clone BRALZ2016085, weakly similar to MONOCARBOXYLATE TRANSPORTER 3,Monocarboxylate transporter 14	SLC16A14,SLC16A14,SLC16A14,SLC16A14,SLC16A14 MCT14	ENST00000436869,ENST00000425822,ENST00000457406,ENST00000412034,ENST00000295190	ENSP00000396834,ENSP00000389726,ENSP00000400352,ENSP00000395775,ENSP00000295190	ENSG00000163053,ENSG00000163053,ENSG00000163053,ENSG00000163053,ENSG00000163053	43.2409	9.57713	76.9047	2.88076	1.42311e-16
ENSG00000123496	chrX	114238538	114254540	-	IL13RA2	protein_coding	Q14627 A8K7E2 O00667	I13R2_HUMAN	Interleukin-13 receptor subunit alpha-2	IL13RA2 IL13R	ENST00000243213 ENST00000371936 ENST00000599692 ENST00000601634	ENSP00000243213	ENSG00000123496	4.55184	0.360555	8.74312	2.84019	0.000513727
ENSG00000153233	chr12	71031853	71314623	-	PTPRR	protein_coding	F8VU63,F8VVE9,Q15256 B2R5Z7 B7Z3J1 F5GXR7 O00342 Q92682 Q9UE65	F8VU63_HUMAN,F8VVE9_HUMAN,PTPRR_HUMAN	Receptor-type tyrosine-protein phosphatase R,Receptor-type tyrosine-protein phosphatase R,Receptor-type tyrosine-protein phosphatase R	PTPRR,PTPRR,PTPRR ECPTP PTPRQ	ENST00000551219,ENST00000550661,ENST00000283228 ENST00000342084 ENST00000378778 ENST00000440835 ENST00000549308	ENSP00000448049,ENSP00000449616,ENSP00000283228	ENSG00000153233,ENSG00000153233,ENSG00000153233	10.0072	1.73254	18.2818	2.81893	2.82669e-06
ENSG00000100889	chr14	24563262	24579807	+	PCK2	protein_coding	B4DW73,H0YKC4,H0YM31,H0YMA5,H0YML5,H0YMU6,H0YMY3,H0YNG4,H0YNH9,Q16822 O43253 Q86U01 Q9BV62	B4DW73_HUMAN,H0YKC4_HUMAN,H0YM31_HUMAN,H0YMA5_HUMAN,H0YML5_HUMAN,H0YMU6_HUMAN,H0YMY3_HUMAN,H0YNG4_HUMAN,H0YNH9_HUMAN,PCKGM_HUMAN	Phosphoenolpyruvate carboxykinase [GTP], mitochondrial cDNA FLJ50710, highly similar to Phosphoenolpyruvate carboxykinase (GTP), mitochondrial (EC 4,1,1,32) cDNA, FLJ79105, highly similar to Phosphoenolpyruvate carboxykinase (GTP), mitochondrial (EC 4,1,1,32),Phosphoenolpyruvate carboxykinase [GTP], mitochondrial,Phosphoenolpyruvate carboxykinase [GTP], mitochondrial,Phosphoenolpyruvate carboxyki…	PCK2,PCK2,PCK2,PCK2,PCK2,PCK2,PCK2,PCK2,PCK2,PCK2 PEPCK2	ENST00000545054 ENST00000561286,ENST00000559584,ENST00000559250,ENST00000559503,ENST00000558096,ENST00000559837,ENST00000559171,ENST00000560736,ENST00000560106,ENST00000216780 ENST00000396973	ENSP00000441826,ENSP00000452748,ENSP00000453444,ENSP00000453528,ENSP00000453656,ENSP00000453751,ENSP00000453791,ENSP00000453998,ENSP00000454020,ENSP00000216780	ENSG00000100889,ENSG00000100889,ENSG00000100889,ENSG00000100889,ENSG00000100889,ENSG00000100889,ENSG00000100889,ENSG00000100889,ENSG00000100889,ENSG00000100889	1161.85	290.364	2033.33	2.80366	1.3005e-136
ENSG00000108932	chr17	66263167	66287408	-	SLC16A6	protein_coding	J3KS02,J3KTN2,O15403 Q6P1X3	J3KS02_HUMAN,J3KTN2_HUMAN,MOT7_HUMAN	Monocarboxylate transporter 7,Monocarboxylate transporter 7,Monocarboxylate transporter 7	SLC16A6,SLC16A6,SLC16A6 MCT6 MCT7	ENST00000582867,ENST00000583477,ENST00000327268 ENST00000571465 ENST00000579895 ENST00000580666	ENSP00000462239,ENSP00000463070,ENSP00000319991	ENSG00000108932,ENSG00000108932,ENSG00000108932	52.7516	12.5338	92.9695	2.79563	1.18223e-19
ENSG00000258791	chr14	56247864	56263406	-	LINC00520	processed_transcript								117.694	28.9456	206.443	2.7923	3.01914e-38
ENSG00000185633	chr12	57628686	57634498	-	NDUFA4L2	protein_coding	G3V560,Q9NRX3 Q6IAH9	G3V560_HUMAN,NUA4L_HUMAN	NADH dehydrogenase [ubiquinone] 1 alpha subcomplex subunit 4-like 2,NADH dehydrogenase [ubiquinone] 1 alpha subcomplex subunit 4-like 2	NDUFA4L2,NDUFA4L2	ENST00000556732,ENST00000393825 ENST00000554503	ENSP00000452193,ENSP00000377411	ENSG00000185633,ENSG00000185633	8.47725	1.41548	15.539	2.77549	2.35789e-05
ENSG00000169429	chr4	74606223	74609433	+	IL8	protein_coding	C9J4T6,P10145 B2R4L8 Q6FGF6 Q6LAE6 Q96RG6 Q9C077 Q9UCE1 Q9UCR8 Q9UCR9 Q9UCS0	C9J4T6_HUMAN,IL8_HUMAN	Interleukin-8,Interleukin-8	CXCL8,CXCL8 IL8	ENST00000401931,ENST00000307407	ENSP00000385908,ENSP00000306512	ENSG00000169429,ENSG00000169429	3547.02	929.468	6164.58	2.72821	1.4235e-228
ENSG00000269998	chr1	98399030	98407302	-	RP11-272L13,3	lincRNA								9.54172	1.78495	17.2985	2.716	8.83269e-06
ENSG00000158014	chr1	26363743	26372624	-	SLC30A2	protein_coding	Q9BRI3 Q71RC8	ZNT2_HUMAN	Zinc transporter 2	SLC30A2 ZNT2	ENST00000374276 ENST00000374278	ENSP00000363394	ENSG00000158014	3.89983	0.299228	7.50042	2.70988	0.00184746
ENSG00000070159	chr9	112137746	112260590	-	PTPN3	protein_coding	B7Z8K9 E7EML3,J3KN34,P26045 A0AUW9 E7EN99 E9PGU7	B7Z8K9_HUMAN,J3KN34_HUMAN,PTN3_HUMAN	Tyrosine-protein phosphatase non-receptor type 3 cDNA FLJ52384, highly similar to Tyrosine-protein phosphatase non-receptor type 3 (EC 3,1,3,48),Tyrosine-protein phosphatase non-receptor type 3,Tyrosine-protein phosphatase non-receptor type 3	PTPN3,PTPN3,PTPN3 PTPH1	ENST00000394827,ENST00000262539,ENST00000374541 ENST00000412145 ENST00000446349	ENSP00000378304,ENSP00000262539,ENSP00000363667	ENSG00000070159,ENSG00000070159,ENSG00000070159	13.9173	2.99969	24.8349	2.69136	4.88769e-07
ENSG00000090339	chr19	10381511	10397291	+	ICAM1	protein_coding	E7ESS4,K7EKL8,P05362 B2R6M3 Q5NKV7 Q96B50	E7ESS4_HUMAN,K7EKL8_HUMAN,ICAM1_HUMAN	Intercellular adhesion molecule 1,Intercellular adhesion molecule 1,Intercellular adhesion molecule 1	ICAM1,ICAM1,ICAM1	ENST00000423829,ENST00000588645,ENST00000264832	ENSP00000413124,ENSP00000465680,ENSP00000264832	ENSG00000090339,ENSG00000090339,ENSG00000090339	295.662	78.7716	512.552	2.68656	2.9599e-57
ENSG00000145362	chr4	113739265	114304896	+	ANK2	protein_coding	B7Z651,D6R9U4,D6RHC5,D6RHE1,D6RIY9,E9PCH6,E9PHW9,H0Y8X8,H0Y8Y2,H0Y931,H0Y933,H0YAG3,I6L894,Q01484 Q01485 Q08AC7 Q08AC8 Q7Z3L5	B7Z651_HUMAN,D6R9U4_HUMAN,D6RHC5_HUMAN,D6RHE1_HUMAN,D6RIY9_HUMAN,E9PCH6_HUMAN,E9PHW9_HUMAN,H0Y8X8_HUMAN,H0Y8Y2_HUMAN,H0Y931_HUMAN,H0Y933_HUMAN,H0YAG3_HUMAN,I6L894_HUMAN,ANK2_HUMAN	Ankyrin-2 cDNA FLJ61595, highly similar to Ankyrin-2,Ankyrin-2,Ankyrin-2,Ankyrin-2,Ankyrin-2,Ankyrin-2,Ankyrin-2,Ankyrin-2,Ankyrin-2,Ankyrin-2,Ankyrin-2,Ankyrin-2,Ankyrin-2,Ankyrin-2	ANK2,ANK2,ANK2,ANK2,ANK2,ANK2,ANK2,ANK2,ANK2,ANK2,ANK2,ANK2,ANK2,ANK2	ENST00000503271,ENST00000508613,ENST00000515034,ENST00000503423,ENST00000511380,ENST00000509550,ENST00000504454,ENST00000514167,ENST00000505342,ENST00000514960,ENST00000506344,ENST00000504415,ENST00000264366,ENST00000357077 ENST00000394537 ENST00000506722 ENST00000510275	ENSP00000423799,ENSP00000422900,ENSP00000421059,ENSP00000421011,ENSP00000425775,ENSP00000426944,ENSP00000424722,ENSP00000422486,ENSP00000422498,ENSP00000422853,ENSP00000422888,ENSP00000426994,ENSP00000264366,ENSP00000349588	ENSG00000145362,ENSG00000145362,ENSG00000145362,ENSG00000145362,ENSG00000145362,ENSG00000145362,ENSG00000145362,ENSG00000145362,ENSG00000145362,ENSG00000145362,ENSG00000145362,ENSG00000145362,ENSG00000145362,ENSG00000145362	22.8113	5.41919	40.2035	2.6823	1.95643e-09
ENSG00000165449	chr10	61410523	61495760	-	SLC16A9	protein_coding	Q7RTY1 Q6ZMI2 Q9UFH8	MOT9_HUMAN	Monocarboxylate transporter 9	SLC16A9 C10orf36 MCT9	ENST00000395347 ENST00000395348	ENSP00000378756	ENSG00000165449	61.7294	15.9553	107.503	2.67793	3.06057e-21
ENSG00000167612	chr12	52281744	52285448	+	ANKRD33	protein_coding	F8VTQ6,Q0VAA8,Q7Z3H0 Q0VAA7 Q5K619 Q5K621 Q5K622 Q5K623 Q5K624 Q6ZUN0	F8VTQ6_HUMAN,Q0VAA8_HUMAN,ANR33_HUMAN	Ankyrin repeat domain-containing protein 33,ANKRD33 protein Ankyrin repeat domain-containing protein 33,Ankyrin repeat domain-containing protein 33	ANKRD33,ANKRD33,ANKRD33 C12orf7	ENST00000549751,ENST00000538991,ENST00000301190 ENST00000340970	ENSP00000448116,ENSP00000443722,ENSP00000301190	ENSG00000167612,ENSG00000167612,ENSG00000167612	11.456	2.44473	20.4673	2.63968	5.71266e-06
ENSG00000164509	chr5	55147207	55218678	+	IL31RA	protein_coding	J3KNB6,Q8NI17 A6NIF8 Q2TBA1 Q6EBC3 Q6EBC4 Q6EBC5 Q6EBC6 Q6UWL8 Q8WYJ0	J3KNB6_HUMAN,IL31R_HUMAN	Interleukin-31 receptor subunit alpha,Interleukin-31 receptor subunit alpha	IL31RA,IL31RA CRL3 GPL UNQ6368/PRO21073/PRO21384	ENST00000297015,ENST00000354961 ENST00000359040 ENST00000396834 ENST00000396836 ENST00000447346 ENST00000490985	ENSP00000297015,ENSP00000347047	ENSG00000164509,ENSG00000164509	41.4814	10.7577	72.205	2.63833	3.81969e-13
ENSG00000135069	chr9	80912059	80945009	+	PSAT1	protein_coding	Q9Y617 Q5T7G5 Q5T7G6 Q96AW2 Q9BQ12	SERC_HUMAN	Phosphoserine aminotransferase	PSAT1 PSA	ENST00000347159 ENST00000376588	ENSP00000317606	ENSG00000135069	5165.33	1435.05	8895.6	2.63115	1.27801e-263
ENSG00000025039	chr6	90074355	90121989	-	RRAGD	protein_coding	Q9NQL2 A8K184 Q7L8F9 Q9NPG0	RRAGD_HUMAN	Ras-related GTP-binding protein D	RRAGD	ENST00000359203 ENST00000369415	ENSP00000352131	ENSG00000025039	45.2339	12.2241	78.2437	2.58313	1.36579e-14
ENSG00000162772	chr1	212738676	212794119	+	ATF3	protein_coding	P18847 Q5VTZ2 Q6ICQ9 Q7Z566 Q8WYM6,Q5VTZ4	ATF3_HUMAN,Q5VTZ4_HUMAN	Cyclic AMP-dependent transcription factor ATF-3,Cyclic AMP-dependent transcription factor ATF-3	ATF3,ATF3	ENST00000336937 ENST00000341491 ENST00000366983 ENST00000366985 ENST00000366987 ENST00000464547,ENST00000366981	ENSP00000336908,ENSP00000355948	ENSG00000162772,ENSG00000162772	250.587	71.9004	429.273	2.56125	2.47139e-59
ENSG00000155961	chrX	154487526	154493874	-	RAB39B	protein_coding	Q96DA2 Q5JT79 Q8NEX3	RB39B_HUMAN	Ras-related protein Rab-39B	RAB39B	ENST00000369454 ENST00000593872	ENSP00000358466	ENSG00000155961	8.18561	1.67121	14.7	2.5552	5.65817e-05
ENSG00000198121	chr9	113635543	113800981	-	LPAR1	protein_coding	B1AP63,B4DK36,B4DQ18,Q92633 O00656 O00722 P78351	B1AP63_HUMAN,B4DK36_HUMAN,B4DQ18_HUMAN,LPAR1_HUMAN	Lysophosphatidic acid receptor 1,Lysophosphatidic acid receptor 1 cDNA FLJ61127, highly similar to Lysophosphatidic acid receptor Edg-2,Lysophosphatidic acid receptor 1 cDNA FLJ55767, highly similar to Lysophosphatidic acid receptor Edg-2,Lysophosphatidic acid receptor 1	LPAR1,LPAR1,LPAR1,LPAR1 EDG2 LPA1	ENST00000441240,ENST00000541779,ENST00000538760,ENST00000358883 ENST00000374430 ENST00000374431	ENSP00000401810,ENSP00000445697,ENSP00000440201,ENSP00000351755	ENSG00000198121,ENSG00000198121,ENSG00000198121,ENSG00000198121	9.14699	1.96152	16.3325	2.54906	4.2465e-05
ENSG00000146469	chr6	153071933	153080900	+	VIP	protein_coding	H0Y763,P01282 Q5TCY8 Q5TCY9 Q96QK3	H0Y763_HUMAN,VIP_HUMAN	Vasoactive intestinal peptide,VIP peptides	VIP,VIP	ENST00000431366,ENST00000367243 ENST00000367244	ENSP00000410356,ENSP00000356212	ENSG00000146469,ENSG00000146469	96.7185	28.0029	165.434	2.52068	4.21294e-28
ENSG00000133134	chrX	102564274	102565974	-	BEX2	protein_coding	Q9BXY8 B2R574 D3DXA2 F5H7H5 Q5JVV9,X6RDN0	BEX2_HUMAN,X6RDN0_HUMAN	Protein BEX2,Protein BEX2	BEX2,BEX2	ENST00000372674 ENST00000372677 ENST00000536889,ENST00000449185	ENSP00000361759,ENSP00000394915	ENSG00000133134,ENSG00000133134	31.5554	9.12851	53.9824	2.44055	2.13748e-11
ENSG00000254995	chr20	57226490	57290466	+	STX16-NPEPL1	protein_coding	H3BU86	H3BU86_HUMAN	Protein STX16-NPEPL1	STX16-NPEPL1	ENST00000530122	ENSP00000457522	ENSG00000254995	6.22822	1.24933	11.2071	2.44016	0.000650674
ENSG00000137809	chr15	68594050	68724501	-	ITGA11	protein_coding	Q9UKX5 J3KQM2 Q8WYI8 Q9UKQ1	ITA11_HUMAN	Integrin alpha-11	ITGA11 MSTP018	ENST00000315757 ENST00000423218	ENSP00000327290	ENSG00000137809	185.488	57.2298	313.747	2.43436	1.44729e-40
ENSG00000258667	chr14	62182276	62217815	-	HIF1A-AS2	lincRNA								14.5866	3.90522	25.268	2.42091	1.41935e-05
ENSG00000226891	chr1	65437908	65468159	-	RP11-182I10,3	lincRNA								4.41753	0.712198	8.12286	2.41364	0.00191291
ENSG00000136826	chr9	110247133	110252763	-	KLF4	protein_coding	B7ZBT1,B7ZBT2,O43474 B2R8S4 B3KT79 L0R3I6 L0R4N5 P78338 Q5T3J8 Q5T3J9 Q8N717 Q9UNP3,Q5T3J6	B7ZBT1_HUMAN,B7ZBT2_HUMAN,KLF4_HUMAN,Q5T3J6_HUMAN	Krueppel-like factor 4,Krueppel-like factor 4,Krueppel-like factor 4,Krueppel-like factor 4	KLF4,KLF4,KLF4 EZF GKLF,KLF4	ENST00000439281,ENST00000420475,ENST00000374672,ENST00000411706	ENSP00000396294,ENSP00000404922,ENSP00000363804,ENSP00000399921	ENSG00000136826,ENSG00000136826,ENSG00000136826,ENSG00000136826	157.814	49.3878	266.241	2.40699	9.62394e-34
ENSG00000169302	chr5	146614526	146767415	+	STK32A	protein_coding	B7Z9H7,C9JV82,Q8WU08 B3KSY0	B7Z9H7_HUMAN,C9JV82_HUMAN,ST32A_HUMAN	Serine/threonine-protein kinase 32A cDNA, FLJ78841, highly similar to Serine/threonine-protein kinase 32A (EC 2,7,11,1),Serine/threonine-protein kinase 32A,Serine/threonine-protein kinase 32A	STK32A,STK32A,STK32A YANK1	ENST00000398523,ENST00000398521,ENST00000397936 ENST00000541094	ENSP00000381535,ENSP00000381533,ENSP00000381030	ENSG00000169302,ENSG00000169302,ENSG00000169302	3.98934	0.598456	7.38021	2.39031	0.00517114
ENSG00000105929	chr7	138391040	138484305	-	ATP6V0A4	protein_coding	Q9HBG4 A4D1R4 A8KA80 Q32M47	VPP4_HUMAN	V-type proton ATPase 116 kDa subunit a isoform 4	ATP6V0A4 ATP6N1B ATP6N2	ENST00000310018 ENST00000353492 ENST00000393054	ENSP00000308122	ENSG00000105929	5.94176	1.25824	10.6253	2.36399	0.00100111
ENSG00000136010	chr12	105413568	105478355	-	ALDH1L2	protein_coding	H0YHN9,Q3SY69 Q3SY68 Q68D62 Q6AI55 Q8N922	H0YHN9_HUMAN,AL1L2_HUMAN	Mitochondrial 10-formyltetrahydrofolate dehydrogenase,Mitochondrial 10-formyltetrahydrofolate dehydrogenase	ALDH1L2,ALDH1L2	ENST00000548418,ENST00000258494 ENST00000424857 ENST00000552270	ENSP00000447464,ENSP00000258494	ENSG00000136010,ENSG00000136010	360.833	118.405	603.261	2.33931	1.31129e-38
ENSG00000100191	chr22	32614465	32651328	-	SLC5A4	protein_coding	Q9NY91 O15279	SC5A4_HUMAN	Low affinity sodium-glucose cotransporter	SLC5A4 SAAT1 SGLT2	ENST00000266086	ENSP00000266086	ENSG00000100191	15.3588	4.4765	26.2411	2.31446	2.83122e-06
ENSG00000250548	chr14	62023031	62037371	-	RP11-47I22,2	lincRNA								7.00005	1.68012	12.32	2.31322	0.000588994
ENSG00000073756	chr1	186640923	186649559	-	PTGS2	protein_coding	P35354 A8K802 Q16876,Q6ZYK7	PGH2_HUMAN,Q6ZYK7_HUMAN	Prostaglandin G/H synthase 2,Prostaglandin G/H synthase 2 Putative cyclooxygenase-2	PTGS2 COX2,COX-2 PTGS2	ENST00000367468,ENST00000559627	ENSP00000356438,ENSP00000454130	ENSG00000073756,ENSG00000073756	840.496	281.62	1399.37	2.30887	1.60304e-107
ENSG00000215218	chr5	6448736	6495022	+	UBE2QL1	protein_coding	A1L167	U2QL1_HUMAN	Ubiquitin-conjugating enzyme E2Q-like protein 1	UBE2QL1	ENST00000399816	ENSP00000382713	ENSG00000215218	9.86307	2.68264	17.0435	2.29267	0.000114948
ENSG00000130513	chr19	18485541	18499986	+	GDF15	protein_coding	Q99988 O14629 P78360 Q9BWA0 Q9NRT0	GDF15_HUMAN	Growth/differentiation factor 15	GDF15 MIC1 PDF PLAB PTGFB	ENST00000252809	ENSP00000252809	ENSG00000130513	3676.65	1273.87	6079.44	2.25383	5.65816e-86
ENSG00000171658	chr3	185677732	185698658	+	RP11-443P15,2	pseudogene								57.8671	19.7527	95.9816	2.22441	7.50737e-16
ENSG00000224549	chr9	22767174	22768315	+	RP11-370B11,3	lincRNA								4.52885	0.959012	8.0987	2.21553	0.00474018
ENSG00000107165	chr9	12685439	12710290	+	TYRP1	protein_coding	C9JZ52,E7EQI3,P17643 P78468 P78469 Q13721 Q15679,Q5W0M5	C9JZ52_HUMAN,E7EQI3_HUMAN,TYRP1_HUMAN,Q5W0M5_HUMAN	5,6-dihydroxyindole-2-carboxylic acid oxidase,5,6-dihydroxyindole-2-carboxylic acid oxidase,5,6-dihydroxyindole-2-carboxylic acid oxidase,5,6-dihydroxyindole-2-carboxylic acid oxidase	TYRP1,TYRP1,TYRP1 CAS2 TYRP TYRRP,TYRP1	ENST00000473763,ENST00000381136,ENST00000388918,ENST00000381137	ENSP00000419006,ENSP00000370528,ENSP00000373570,ENSP00000370529	ENSG00000107165,ENSG00000107165,ENSG00000107165,ENSG00000107165	4.76638	1.06384	8.46893	2.19787	0.0039693
ENSG00000198342	chr19	12460185	12476719	-	ZNF442	protein_coding	B4DJ48,C9JC15,Q9H7R0	B4DJ48_HUMAN,C9JC15_HUMAN,ZN442_HUMAN	Zinc finger protein 442 cDNA FLJ58386, highly similar to Zinc finger protein 442,Zinc finger protein 442,Zinc finger protein 442	ZNF442,ZNF442,ZNF442	ENST00000438182,ENST00000424168,ENST00000242804	ENSP00000388634,ENSP00000404935,ENSP00000242804	ENSG00000198342,ENSG00000198342,ENSG00000198342	50.9685	17.6009	84.3361	2.19779	1.29468e-13
ENSG00000153930	chr17	54188319	54589020	+	ANKFN1	protein_coding	H3BM45,I3L0N6,Q8N957	H3BM45_HUMAN,I3L0N6_HUMAN,ANKF1_HUMAN	Ankyrin repeat and fibronectin type-III domain-containing protein 1,Ankyrin repeat and fibronectin type-III domain-containing protein 1,Ankyrin repeat and fibronectin type-III domain-containing protein 1	ANKFN1,ANKFN1,ANKFN1	ENST00000566473,ENST00000572945,ENST00000318698	ENSP00000454224,ENSP00000458227,ENSP00000321627	ENSG00000153930,ENSG00000153930,ENSG00000153930	14.1179	4.45867	23.7771	2.18239	9.86191e-06
ENSG00000248323	chr5	90598846	90610219	-	LUCAT1	lincRNA								14.0302	4.52151	23.5389	2.15194	2.6352e-05
ENSG00000236751	chrX	46185359	46187080	-	RP1-30G7,2	lincRNA								5.25879	1.31065	9.20692	2.14317	0.00295563
ENSG00000257732	chr12	104656092	104674500	-	RP11-818F20,5	antisense								44.8132	15.9642	73.6622	2.13788	3.39535e-11
ENSG00000176697	chr11	27676440	27743605	-	BDNF	protein_coding	E9PMP3,P23560 A7LA85 A7LA92 D3DQZ2 Q598Q1 Q6DN19 Q6YNR2 Q6YNR3 Q9BYY7 Q9UC24	E9PMP3_HUMAN,BDNF_HUMAN	Brain-derived neurotrophic factor,Brain-derived neurotrophic factor	BDNF,BDNF	ENST00000530786,ENST00000314915 ENST00000356660 ENST00000395978 ENST00000395980 ENST00000395981 ENST00000395983 ENST00000395986 ENST00000418212 ENST00000420794 ENST00000438929 ENST00000439476 ENST00000525528 ENST00000525950 ENST00000530861 ENST00000532997 ENST00000533131 ENST00000533246	ENSP00000433003,ENSP00000320002	ENSG00000176697,ENSG00000176697	100.234	36.6749	163.793	2.12898	6.91609e-23
ENSG00000135678	chr12	69235977	69365350	-	CPM	protein_coding	F8VR29,F8VU13,F8VVI6,F8W111,H0YHG6,H0YHN7,P14384 B2R800 Q9H2K9	F8VR29_HUMAN,F8VU13_HUMAN,F8VVI6_HUMAN,F8W111_HUMAN,H0YHG6_HUMAN,H0YHN7_HUMAN,CBPM_HUMAN	Carboxypeptidase M,Carboxypeptidase M,Carboxypeptidase M,Carboxypeptidase M,Carboxypeptidase M,Carboxypeptidase M,Carboxypeptidase M	CPM,CPM,CPM,CPM,CPM,CPM,CPM	ENST00000547134 ENST00000551728,ENST00000549781,ENST00000548262,ENST00000548954,ENST00000546556,ENST00000551897,ENST00000338356 ENST00000546373 ENST00000551568	ENSP00000450400,ENSP00000448078,ENSP00000449911,ENSP00000446799,ENSP00000447051,ENSP00000447455,ENSP00000339157	ENSG00000135678,ENSG00000135678,ENSG00000135678,ENSG00000135678,ENSG00000135678,ENSG00000135678,ENSG00000135678	107.984	40.4309	175.536	2.09119	9.99268e-22
ENSG00000023445	chr11	102188215	102210134	+	BIRC3	protein_coding	H0YCJ5,Q13489 Q16628 Q9HC27 Q9UP46	H0YCJ5_HUMAN,BIRC3_HUMAN	Baculoviral IAP repeat-containing protein 3,Baculoviral IAP repeat-containing protein 3	BIRC3,BIRC3 API2 IAP1 MIHC RNF49	ENST00000527309,ENST00000263464 ENST00000532808	ENSP00000431718,ENSP00000263464	ENSG00000023445,ENSG00000023445	39.2596	14.3707	64.1485	2.08355	1.58257e-10
ENSG00000223552	chr3	46406446	46448550	-	RP11-24F11,2	antisense								8.43534	2.60348	14.2672	2.08297	0.000830041
ENSG00000183090	chr4	144498455	144621828	-	FREM3	protein_coding	P0C091	FREM3_HUMAN	FRAS1-related extracellular matrix protein 3	FREM3	ENST00000329798	ENSP00000332886	ENSG00000183090	4.0649	0.959012	7.17078	2.06035	0.00976744
ENSG00000147852	chr9	2621834	2660053	+	VLDLR	protein_coding	P98155 B2RMZ7 D3DRH6 Q5VVF6,Q5VVF8	VLDLR_HUMAN,Q5VVF8_HUMAN	Very low-density lipoprotein receptor,Very low-density lipoprotein receptor	VLDLR,VLDLR	ENST00000382099 ENST00000382100,ENST00000382096	ENSP00000371531,ENSP00000371528	ENSG00000147852,ENSG00000147852	707.838	275.795	1139.88	2.04326	4.013e-81
ENSG00000205129	chr4	186347394	186370980	+	C4orf47	protein_coding	A7E2U8 Q5BLP7,D6R9T4,D6RB10,D6RCA9	CD047_HUMAN,D6R9T4_HUMAN,D6RB10_HUMAN,D6RCA9_HUMAN	UPF0602 protein C4orf47,UPF0602 protein C4orf47,UPF0602 protein C4orf47,UPF0602 protein C4orf47	C4orf47 Chr4_1746,C4orf47,C4orf47,C4orf47	ENST00000378850,ENST00000511581,ENST00000501066 ENST00000508698 ENST00000512770,ENST00000511138	ENSP00000368127,ENSP00000423127,ENSP00000424545,ENSP00000422279	ENSG00000205129,ENSG00000205129,ENSG00000205129,ENSG00000205129	13.4378	4.64416	22.2314	2.04125	4.55713e-05
ENSG00000238271	chr9	21455483	21456048	+	IFNWP19	pseudogene								13.6357	4.74899	22.5224	2.03265	5.85332e-05
ENSG00000187479	chr11	43946892	43965888	+	C11orf96	protein_coding	E9PKL4,Q7Z7L8	E9PKL4_HUMAN,CK096_HUMAN	Uncharacterized protein C11orf96,Uncharacterized protein C11orf96	C11orf96,C11orf96 AG2	ENST00000528572,ENST00000339446	ENSP00000431597,ENSP00000340667	ENSG00000187479,ENSG00000187479	28.9766	10.819	47.1341	2.02595	1.99475e-07
ENSG00000264175	chr19	18497372	18497444	+	MIR3189	miRNA								10.1945	3.42942	16.9595	2.01956	0.000365078
ENSG00000176945	chr3	195447753	195467994	+	MUC20	protein_coding	C9JJE7,E9PH32,H7C102,Q8N307 Q6UX97 Q76I83 Q76I85 Q86ST8 Q8NBY6 Q96KA1 Q9P2I8	C9JJE7_HUMAN,E9PH32_HUMAN,H7C102_HUMAN,MUC20_HUMAN	Mucin-20,Mucin-20,Mucin-20,Mucin-20	MUC20,MUC20,MUC20,MUC20 KIAA1359 UNQ2782/PRO7170	ENST00000436408,ENST00000320736,ENST00000423938,ENST00000445522 ENST00000447234	ENSP00000396774,ENSP00000325431,ENSP00000397774,ENSP00000405629	ENSG00000176945,ENSG00000176945,ENSG00000176945,ENSG00000176945	5.03449	1.4244	8.64459	1.9921	0.00665268
ENSG00000124602	chr6	40994772	41006928	-	UNC5CL	protein_coding	Q8IV45 Q5TGU1	UN5CL_HUMAN	UNC5C-like protein	UNC5CL ZUD	ENST00000244565 ENST00000373164	ENSP00000244565	ENSG00000124602	6.75542	2.11877	11.3921	1.99037	0.00387105
ENSG00000196169	chr17	72322349	72351959	+	KIF19	protein_coding	F8VW50,Q2TAC6 A6NLG2 B7ZKR1 Q52M87 Q8N1X8 Q8TAB6	F8VW50_HUMAN,KIF19_HUMAN	Kinesin-like protein KIF19,Kinesin-like protein KIF19	KIF19,KIF19	ENST00000551294,ENST00000389916	ENSP00000449134,ENSP00000374566	ENSG00000196169,ENSG00000196169	23.6222	8.92776	38.3166	1.9856	1.64533e-06
ENSG00000136630	chr1	221051699	221058401	+	HLX	protein_coding	F8VVX3,F8VWZ5,Q14774 B2R8A8 Q15988 Q59HE7 Q9NZ75	F8VVX3_HUMAN,F8VWZ5_HUMAN,HLX_HUMAN	H2,0-like homeobox protein,H2,0-like homeobox protein,H2,0-like homeobox protein	HLX,HLX,HLX HLX1	ENST00000549319,ENST00000427693,ENST00000366903	ENSP00000449882,ENSP00000408248,ENSP00000355870	ENSG00000136630,ENSG00000136630,ENSG00000136630	212.395	86.2408	338.55	1.96055	2.71616e-32
ENSG00000270607	chr11	19732480	19734165	-	RP11-359E10,1	lincRNA								70.9907	28.4341	113.547	1.96038	8.89658e-14
ENSG00000170689	chr17	46698518	46703839	-	HOXB9	protein_coding	F8W0V6,P17482 B2RDB7 Q9H1I1	F8W0V6_HUMAN,HXB9_HUMAN	Homeobox protein Hox-B9,Homeobox protein Hox-B9	HOXB9,HOXB9 HOX2E	ENST00000550387,ENST00000311177	ENSP00000447530,ENSP00000309439	ENSG00000170689,ENSG00000170689	136.808	55.4805	218.135	1.95599	1.82529e-24
ENSG00000175197	chr12	57910371	57914300	-	DDIT3	protein_coding	F8W133,P35638 F8VS99	F8W133_HUMAN,DDIT3_HUMAN	DNA damage-inducible transcript 3 protein,DNA damage-inducible transcript 3 protein	DDIT3,DDIT3 CHOP CHOP10 GADD153	ENST00000547526,ENST00000346473 ENST00000547303 ENST00000551116 ENST00000552740	ENSP00000447503,ENSP00000340671	ENSG00000175197,ENSG00000175197	346.24	141.345	551.135	1.95563	4.45921e-38
ENSG00000130711	chr9	133539981	133558368	+	PRDM12	protein_coding	Q9H4Q4 A3KFK9	PRD12_HUMAN	PR domain zinc finger protein 12	PRDM12 PFM9	ENST00000253008	ENSP00000253008	ENSG00000130711	3.87999	1.00251	6.75748	1.95378	0.0164536
ENSG00000272696	chr9	131078616	131079188	+	RP11-339B21,13	antisense								10.2056	3.61491	16.7963	1.9472	0.000634726
ENSG00000175294	chr11	65784223	65793988	-	CATSPER1	protein_coding	Q8NEC5 Q96P76	CTSR1_HUMAN	Cation channel sperm-associated protein 1	CATSPER1	ENST00000312106	ENSP00000309052	ENSG00000175294	22.584	8.72702	36.441	1.94455	4.46759e-06
ENSG00000261280	chr19	12456763	12458752	-	CTD-3105H18,13	lincRNA								7.94304	2.70046	13.1856	1.93865	0.00246205
ENSG00000129353	chr19	10713133	10755235	+	SLC44A2	protein_coding	K7EMN3,K7EMR2,K7EPV6,K7ER17,K7ESF5,K7ESP7,Q8IWA5 B2RBB1 B3KNH3 B4DFJ0 F2Q9D7 Q658V1 Q658Z2 Q6PJV7 Q8N2F0 Q9NY68	K7EMN3_HUMAN,K7EMR2_HUMAN,K7EPV6_HUMAN,K7ER17_HUMAN,K7ESF5_HUMAN,K7ESP7_HUMAN,CTL2_HUMAN	Choline transporter-like protein 2,Choline transporter-like protein 2,Choline transporter-like protein 2,Choline transporter-like protein 2,Choline transporter-like protein 2,Choline transporter-like protein 2,Choline transporter-like protein 2	SLC44A2,SLC44A2,SLC44A2,SLC44A2,SLC44A2,SLC44A2,SLC44A2 CTL2 PSEC0210	ENST00000591194,ENST00000592293,ENST00000588688,ENST00000588409,ENST00000590382,ENST00000586549,ENST00000335757 ENST00000407327 ENST00000586078	ENSP00000466575,ENSP00000466612,ENSP00000467552,ENSP00000468070,ENSP00000468691,ENSP00000468812,ENSP00000336888	ENSG00000129353,ENSG00000129353,ENSG00000129353,ENSG00000129353,ENSG00000129353,ENSG00000129353,ENSG00000129353	12110.1	5081.74	19138.5	1.91287	1.98993e-106
ENSG00000119508	chr9	102584137	102629173	+	NR4A3	protein_coding	Q92570 A2A3I7 Q12935 Q14979 Q16420 Q4VXA8 Q4VXA9 Q9UEK2 Q9UEK3	NR4A3_HUMAN	Nuclear receptor subfamily 4 group A member 3	NR4A3 CHN CSMF MINOR NOR1 TEC	ENST00000330847 ENST00000338488 ENST00000395097	ENSP00000333122	ENSG00000119508	9.4842	3.41266	15.5557	1.90761	0.00142261
ENSG00000255227	chr11	29467034	29478940	+	RP11-460B17,2	lincRNA								10.6584	3.93196	17.3849	1.89829	0.000633469
ENSG00000152932	chr5	57878048	58155213	+	RAB3C	protein_coding	Q96E17	RAB3C_HUMAN	Ras-related protein Rab-3C	RAB3C	ENST00000282878	ENSP00000282878	ENSG00000152932	29.6938	12.0234	47.3643	1.89284	9.27509e-08
ENSG00000232082	chr6	166874151	166878871	-	RPS6KA2-IT1	sense_intronic								5.126	1.60988	8.64211	1.88536	0.0100025
ENSG00000120594	chr10	20105168	20578785	+	PLXDC2	protein_coding	Q6UX71 Q96E59 Q96PD9 Q96SU9	PXDC2_HUMAN	Plexin domain-containing protein 2	PLXDC2 TEM7R UNQ2514/PRO6003	ENST00000377242 ENST00000377252	ENSP00000366450	ENSG00000120594	15.7381	6.15556	25.3206	1.87906	8.25811e-05
ENSG00000113739	chr5	172741716	172756506	-	STC2	protein_coding	E5RG57,H0YB13,O76061	E5RG57_HUMAN,H0YB13_HUMAN,STC2_HUMAN	Stanniocalcin-2,Stanniocalcin-2,Stanniocalcin-2	STC2,STC2,STC2	ENST00000518455,ENST00000520648,ENST00000265087	ENSP00000427816,ENSP00000428470,ENSP00000265087	ENSG00000113739,ENSG00000113739,ENSG00000113739	1274.29	547.804	2000.78	1.86692	9.65845e-56
ENSG00000183578	chr15	51348795	51397473	-	TNFAIP8L3	protein_coding	Q5GJ75 Q6ZWD1	TP8L3_HUMAN	Tumor necrosis factor alpha-induced protein 8-like protein 3	TNFAIP8L3	ENST00000327536	ENSP00000328016	ENSG00000183578	3668.98	1580.28	5757.67	1.86464	4.38587e-121
ENSG00000255282	chr11	102617699	102707497	+	WTAPP1	pseudogene								22.5867	9.18198	35.9915	1.86117	5.05224e-06
ENSG00000092621	chr1	120202421	120286838	+	PHGDH	protein_coding	O43175 B2RD08 Q5SZU3 Q9BQ01,Q5SZU1	SERA_HUMAN,Q5SZU1_HUMAN	D-3-phosphoglycerate dehydrogenase,D-3-phosphoglycerate dehydrogenase	PHGDH PGDH3,PHGDH	ENST00000369409,ENST00000369407	ENSP00000358417,ENSP00000358415	ENSG00000092621,ENSG00000092621	2270.23	979.993	3560.46	1.86016	2.22246e-85
ENSG00000158373	chr6	26158349	26171577	+	HIST1H2BD	protein_coding	P58876	H2B1D_HUMAN	Histone H2B type 1-D	HIST1H2BD H2BFB HIRIP2	ENST00000289316 ENST00000377777	ENSP00000289316	ENSG00000158373	94.7497	40.5303	148.969	1.85243	9.1773e-16
ENSG00000158296	chr20	45186463	45304714	-	SLC13A3	protein_coding	B4E181,C9J4A3,C9J7L4,H7C0C8,Q8WWT9 B4DIR8 E1P5U4 F6WI18 Q5JYC9 Q5JYD0 Q5JYD1 Q5TCQ2 Q8IVB1 Q8N8K4 Q96MM5 Q9BR25 Q9H1G1 Q9H3W4 Q9NQN5 Q9NS04,X6RDV4	B4E181_HUMAN,C9J4A3_HUMAN,C9J7L4_HUMAN,H7C0C8_HUMAN,S13A3_HUMAN,X6RDV4_HUMAN	Solute carrier family 13 member 3 cDNA FLJ56282, highly similar to Solute carrier family 13 member 3,HCG2018530, isoform CRA_c Solute carrier family 13 member 3,Solute carrier family 13 member 3,Solute carrier family 13 member 3,Solute carrier family 13 member 3,Solute carrier family 13 member 3	SLC13A3,SLC13A3 hCG_2018530,SLC13A3,SLC13A3,SLC13A3 NADC3 SDCT2,SLC13A3	ENST00000435032,ENST00000417157,ENST00000468915,ENST00000450298,ENST00000279027 ENST00000290317 ENST00000339636 ENST00000372121 ENST00000396360 ENST00000413164 ENST00000472148 ENST00000495082,ENST00000420568	ENSP00000403394,ENSP00000397955,ENSP00000417784,ENSP00000394217,ENSP00000279027,ENSP00000395095	ENSG00000158296,ENSG00000158296,ENSG00000158296,ENSG00000158296,ENSG00000158296,ENSG00000158296	13.4399	5.29503	21.5848	1.84307	0.000192942
ENSG00000272861	chr2	105865861	105866251	-	RP11-332H14,1	lincRNA								13.6405	5.39095	21.89	1.84062	0.000229619
ENSG00000115616	chr2	103236166	103327777	+	SLC9A2	protein_coding	Q9UBY0 B2RMS2	SL9A2_HUMAN	Sodium/hydrogen exchanger 2	SLC9A2 NHE2	ENST00000233969	ENSP00000233969	ENSG00000115616	15.5878	6.25404	24.9216	1.8373	9.61076e-05
ENSG00000235385	chrX	13284167	13321571	-	GS1-600G8,5	lincRNA								4.28285	1.31065	7.25505	1.83698	0.0152245
ENSG00000196611	chr11	102660651	102668891	-	MMP1	protein_coding	P03956 P08156	MMP1_HUMAN	Interstitial collagenase	MMP1 CLG	ENST00000315274	ENSP00000322788	ENSG00000196611	98611.6	43210.2	154013	1.83359	2.48179e-132
ENSG00000180596	chr6	26115101	26124154	-	HIST1H2BC	protein_coding								45.4809	19.7122	71.2496	1.80251	1.30991e-09
ENSG00000127533	chr19	16999671	17003417	+	F2RL3	protein_coding	M0R0Y0,Q96RI0 O76067 Q6DK42	M0R0Y0_HUMAN,PAR4_HUMAN	Proteinase-activated receptor 4,Proteinase-activated receptor 4	F2RL3,F2RL3 PAR4	ENST00000599210,ENST00000248076	ENSP00000471518,ENSP00000248076	ENSG00000127533,ENSG00000127533	42.9786	18.7606	67.1965	1.78707	1.83292e-09
ENSG00000187990	chr6	26216428	26216872	-	HIST1H2BG	protein_coding	P62807 P02278 Q3B872 Q4VB69 Q93078 Q93080	H2B1C_HUMAN	Histone H2B type 1-C/E/F/G/I	HIST1H2BC H2BFL HIST1H2BE H2BFH HIST1H2BF H2BFG HIST1H2BG H2BFA HIST1H2BI H2BFK	ENST00000244601 ENST00000314332 ENST00000356530 ENST00000359985 ENST00000377733 ENST00000396984	ENSP00000244601	ENSG00000187990	13.1813	5.39095	20.9717	1.78155	0.000361886
ENSG00000272950	chr7	97952165	97952742	+	RP11-307C18,1	antisense								5.66608	2.00503	9.32713	1.78099	0.0114922
ENSG00000184995	chr9	21480841	21482312	-	IFNE	protein_coding	Q86WN2	IFNE_HUMAN	Interferon epsilon	IFNE IFNE1 UNQ360/PRO655	ENST00000448696	ENSP00000418018	ENSG00000184995	12.4878	5.10954	19.866	1.77201	0.000519071
ENSG00000065911	chr2	74425689	74444692	+	MTHFD2	protein_coding	B4DY35,B8ZZU9,B9A062,F8WF06,F8WF89,P13995 Q53G90 Q53GV5 Q53S36,Q7Z650	B4DY35_HUMAN,B8ZZU9_HUMAN,B9A062_HUMAN,F8WF06_HUMAN,F8WF89_HUMAN,MTDC_HUMAN,Q7Z650_HUMAN	Bifunctional methylenetetrahydrofolate dehydrogenase/cyclohydrolase, mitochondrial cDNA FLJ55007, highly similar to Bifunctional methylenetetrahydrofolate dehydrogenase/cyclohydrolase, mitochondrial,Bifunctional methylenetetrahydrofolate dehydrogenase/cyclohydrolase, mitochondrial,Bifunctional methylenetetrahydrofolate dehydrogenase/cyclohydrolase, mitochondrial,Bifunctional methylenetetrahydrofo…	MTHFD2,MTHFD2,MTHFD2,MTHFD2,MTHFD2,MTHFD2 NMDMC,MTHFD2 hCG_40734	ENST00000394050,ENST00000409601,ENST00000409804,ENST00000489041,ENST00000470592,ENST00000394053,ENST00000264090	ENSP00000377614,ENSP00000386542,ENSP00000386536,ENSP00000419550,ENSP00000419067,ENSP00000377617,ENSP00000264090	ENSG00000065911,ENSG00000065911,ENSG00000065911,ENSG00000065911,ENSG00000065911,ENSG00000065911,ENSG00000065911	3608.46	1636.97	5579.94	1.7686	1.99252e-114
ENSG00000166592	chr16	66955582	66959547	-	RRAD	protein_coding	J3KRG9,J3KSM6,P55042 Q96F39	J3KRG9_HUMAN,J3KSM6_HUMAN,RAD_HUMAN	GTP-binding protein RAD,GTP-binding protein RAD,GTP-binding protein RAD	RRAD,RRAD,RRAD RAD	ENST00000568915,ENST00000566577,ENST00000299759 ENST00000420652	ENSP00000461995,ENSP00000462559,ENSP00000299759	ENSG00000166592,ENSG00000166592,ENSG00000166592	5.52179	1.96152	9.08206	1.76738	0.0115967
ENSG00000183508	chr1	118148556	118170994	+	FAM46C	protein_coding	Q5VWP2 A3KMG2 Q8NE25 Q9NXK0	FA46C_HUMAN	Protein FAM46C	FAM46C	ENST00000369448	ENSP00000358458	ENSG00000183508	140.873	63.4395	218.307	1.76693	2.19742e-22
ENSG00000167772	chr19	8428173	8439257	+	ANGPTL4	protein_coding	M0QZ51,M0R0N8,M0R2X8,M0R369,M0R3A2,Q9BY76 A8MY84 B4E089 D6W670 F5H0I2 Q53HQ6 Q53HU1 Q6UXN0 Q9HBV4 Q9NZU4 Q9Y5B3	M0QZ51_HUMAN,M0R0N8_HUMAN,M0R2X8_HUMAN,M0R369_HUMAN,M0R3A2_HUMAN,ANGL4_HUMAN	Angiopoietin-related protein 4,Angiopoietin-related protein 4,Angiopoietin-related protein 4,Angiopoietin-related protein 4,Angiopoietin-related protein 4,Angiopoietin-related protein 4	ANGPTL4,ANGPTL4,ANGPTL4,ANGPTL4,ANGPTL4,ANGPTL4 ARP4 HFARP PGAR PP1158 PSEC0166 UNQ171/PRO197	ENST00000601886,ENST00000601770,ENST00000594875,ENST00000595079,ENST00000599192,ENST00000301455 ENST00000393962 ENST00000541807 ENST00000593998	ENSP00000470307,ENSP00000471345,ENSP00000472869,ENSP00000473025,ENSP00000473090,ENSP00000301455	ENSG00000167772,ENSG00000167772,ENSG00000167772,ENSG00000167772,ENSG00000167772,ENSG00000167772	2129.84	970.16	3289.51	1.76053	9.97449e-63
ENSG00000101680	chr18	6941743	7117813	-	LAMA1	protein_coding	P25391	LAMA1_HUMAN	Laminin subunit alpha-1	LAMA1 LAMA	ENST00000389658	ENSP00000374309	ENSG00000101680	12.3985	5.11846	19.6785	1.75689	0.000584843
ENSG00000197632	chr18	61538926	61571124	+	SERPINB2	protein_coding	E7EPJ9,E7ERB5,E9PDK7,P05120 Q96E96	E7EPJ9_HUMAN,E7ERB5_HUMAN,E9PDK7_HUMAN,PAI2_HUMAN	Plasminogen activator inhibitor 2,Plasminogen activator inhibitor 2,Plasminogen activator inhibitor 2,Plasminogen activator inhibitor 2	SERPINB2,SERPINB2,SERPINB2,SERPINB2 PAI2 PLANH2	ENST00000413956,ENST00000443281,ENST00000404622,ENST00000299502 ENST00000457692	ENSP00000402386,ENSP00000397096,ENSP00000385397,ENSP00000299502	ENSG00000197632,ENSG00000197632,ENSG00000197632,ENSG00000197632	15.3558	6.47261	24.2391	1.75597	0.000246816
ENSG00000185022	chr22	38597889	38612518	+	MAFF	protein_coding	B0QY70,B0QY71,Q9ULX9 B4DV49 Q9Y525	B0QY70_HUMAN,B0QY71_HUMAN,MAFF_HUMAN	Transcription factor MafF,Transcription factor MafF,Transcription factor MafF	MAFF,MAFF,MAFF	ENST00000417948,ENST00000441709,ENST00000338483 ENST00000407965 ENST00000426621 ENST00000538320 ENST00000538999	ENSP00000416493,ENSP00000391589,ENSP00000345393	ENSG00000185022,ENSG00000185022,ENSG00000185022	2505.78	1145.25	3866.32	1.75441	1.37341e-111
ENSG00000095397	chr9	117164360	117267730	-	DFNB31	protein_coding	Q9P202 A5PKU1 A5PKZ9 Q5TAU9 Q5TAV0 Q5TAV1 Q5TAV2 Q96MZ9 Q9H9F4 Q9UFZ3	WHRN_HUMAN	Whirlin	DFNB31 KIAA1526 WHRN	ENST00000265134 ENST00000362057 ENST00000374057 ENST00000374059	ENSP00000265134	ENSG00000095397	21.6702	9.39465	33.9457	1.74927	3.30926e-05
ENSG00000147642	chr8	110586207	110704020	-	SYBU	protein_coding	B3KRD1,B7Z4D2,E9PI48,E9PJ11 E9PSC5,E9PK96,E9PL50,E9PL66,E9PLB9,E9PN31,E9PNN9,E9PPC2,E9PPS4 E9PRY4,E9PQE2,E9PQG2,E9PRH8,E9PRT7,Q9NX95 A8K354 B3KQX3 B3KU61 Q5R1T1 Q5R1T2 Q5R1T3 Q5Y2M6 Q8ND49 Q8TCR6 Q96D80 Q9P256	B3KRD1_HUMAN,B7Z4D2_HUMAN,E9PI48_HUMAN,E9PJ11_HUMAN,E9PK96_HUMAN,E9PL50_HUMAN,E9PL66_HUMAN,E9PLB9_HUMAN,E9PN31_HUMAN,E9PNN9_HUMAN,E9PPC2_HUMAN,E9PPS4_HUMAN,E9PQE2_HUMAN,E9PQG2_HUMAN,E9PRH8_HUMAN,E9PRT7_HUMAN,SYBU_HUMAN	Syntabulin cDNA FLJ34055 fis, clone FCBBF3000229, highly similar to Syntabulin,Syntabulin cDNA FLJ56110, highly similar to Syntabulin,Syntabulin,Syntabulin,Syntabulin,Syntabulin,Syntabulin,Syntabulin,Syntabulin,Syntabulin,Syntabulin,Syntabulin,Syntabulin,Syntabulin,Syntabulin,Syntabulin,Syntabulin	SYBU,SYBU,SYBU,SYBU,SYBU,SYBU,SYBU,SYBU,SYBU,SYBU,SYBU,SYBU,SYBU,SYBU,SYBU,SYBU,SYBU GOLSYN KIAA1472	ENST00000529175,ENST00000529690,ENST00000528716,ENST00000526302 ENST00000534578,ENST00000530841,ENST00000533394,ENST00000533821,ENST00000524720,ENST00000534501,ENST00000529190,ENST00000527600,ENST00000528569 ENST00000532189,ENST00000532594,ENST00000528045,ENST00000534184,ENST00000531230,ENST00000276646 ENST00000399066 ENST00000408889 ENST00000408908 ENST00000419099 ENST00000422135 ENST00000424158…	ENSP00000434871,ENSP00000433941,ENSP00000436520,ENSP00000434061,ENSP00000435433,ENSP00000431492,ENSP00000431469,ENSP00000435224,ENSP00000434840,ENSP00000432835,ENSP00000434612,ENSP00000434074,ENSP00000436850,ENSP00000436797,ENSP00000432291,ENSP00000434158,ENSP00000276646	ENSG00000147642,ENSG00000147642,ENSG00000147642,ENSG00000147642,ENSG00000147642,ENSG00000147642,ENSG00000147642,ENSG00000147642,ENSG00000147642,ENSG00000147642,ENSG00000147642,ENSG00000147642,ENSG00000147642,ENSG00000147642,ENSG00000147642,ENSG00000147642,ENSG00000147642	72.5412	32.7816	112.301	1.74585	2.86535e-12
ENSG00000151012	chr4	139085251	139163503	-	SLC7A11	protein_coding	H0Y9F9,Q9UPY5 A8K2U4	H0Y9F9_HUMAN,XCT_HUMAN	Cystine/glutamate transporter,Cystine/glutamate transporter	SLC7A11,SLC7A11	ENST00000509248,ENST00000280612	ENSP00000424046,ENSP00000280612	ENSG00000151012,ENSG00000151012	9425.19	4356.4	14494	1.73401	5.56654e-87
ENSG00000164675	chr7	123092454	123175131	-	IQUB	protein_coding	A1A4Z1,Q8NA54 A4D0X0 Q49AL6 Q4G189 Q5BJD9 Q6NUH6 Q8N9Y2	A1A4Z1_HUMAN,IQUB_HUMAN	IQ and ubiquitin-like domain-containing protein IQUB protein,IQ and ubiquitin-like domain-containing protein	IQUB,IQUB	ENST00000469057,ENST00000324698 ENST00000434450 ENST00000466202 ENST00000484508	ENSP00000417636,ENSP00000324882	ENSG00000164675,ENSG00000164675	6.30482	2.38341	10.2262	1.73032	0.00809284
ENSG00000197903	chr6	27106073	27114619	-	HIST1H2BK	protein_coding	O60814 A8K7P7 Q2VPI7	H2B1K_HUMAN	Histone H2B type 1-K	HIST1H2BK H2BFT HIRIP1	ENST00000356950 ENST00000396891	ENSP00000349430	ENSG00000197903	297.258	139.015	455.502	1.70504	3.20877e-33
ENSG00000116761	chr1	70876901	70905534	+	CTH	protein_coding	P32929 B4E1R2 E9PDV0 Q53FB3 Q53Y79 Q9H4W7 Q9H4W8	CGL_HUMAN	Cystathionine gamma-lyase	CTH	ENST00000346806 ENST00000370938 ENST00000411986	ENSP00000311554	ENSG00000116761	196.6	91.8516	301.349	1.70322	8.51175e-25
ENSG00000237181	chr7	642822	648119	+	AC147651,4	antisense								5.97109	2.27858	9.66359	1.70155	0.0163776
ENSG00000108846	chr17	48712138	48769613	+	ABCC3	protein_coding	D6RAB7,D6RJE5,H0Y8Q6,H0Y8T5,H0Y9T4,O15438 B2RPA9 D3DTX9 O60265 O60922 O75621 O95078 O95289 O95290 Q86X85 Q9UN52	D6RAB7_HUMAN,D6RJE5_HUMAN,H0Y8Q6_HUMAN,H0Y8T5_HUMAN,H0Y9T4_HUMAN,MRP3_HUMAN	Canalicular multispecific organic anion transporter 2,Canalicular multispecific organic anion transporter 2,Canalicular multispecific organic anion transporter 2,Canalicular multispecific organic anion transporter 2,Canalicular multispecific organic anion transporter 2,Canalicular multispecific organic anion transporter 2	ABCC3,ABCC3,ABCC3,ABCC3,ABCC3,ABCC3 CMOAT2 MLP2 MRP3	ENST00000515707,ENST00000513511,ENST00000513745,ENST00000510633,ENST00000515585,ENST00000285238 ENST00000427699 ENST00000502426 ENST00000505699	ENSP00000422786,ENSP00000425697,ENSP00000421755,ENSP00000422058,ENSP00000424981,ENSP00000285238	ENSG00000108846,ENSG00000108846,ENSG00000108846,ENSG00000108846,ENSG00000108846,ENSG00000108846	34.0281	15.6052	52.451	1.68658	1.14769e-06
ENSG00000153714	chr9	12775020	12822130	+	LURAP1L	protein_coding	Q8IV03 Q5VZX7 Q8N923 Q8NCG2	LUR1L_HUMAN	Leucine rich adaptor protein 1-like	LURAP1L C9orf150 HYST0841	ENST00000319264	ENSP00000321026	ENSG00000153714	111.985	52.7361	171.234	1.68041	1.10044e-17
ENSG00000157551	chr21	39529128	39679279	+	KCNJ15	protein_coding	A8MTZ5,A8MVK1,C9J0W5,C9JTX1,E7EPG3,E7EWV2,F8VW46,F8VX74,Q99712 D3DSH5 O00564 Q96L28 Q99446	A8MTZ5_HUMAN,A8MVK1_HUMAN,C9J0W5_HUMAN,C9JTX1_HUMAN,E7EPG3_HUMAN,E7EWV2_HUMAN,F8VW46_HUMAN,F8VX74_HUMAN,KCJ15_HUMAN	ATP-sensitive inward rectifier potassium channel 15,ATP-sensitive inward rectifier potassium channel 15,ATP-sensitive inward rectifier potassium channel 15,ATP-sensitive inward rectifier potassium channel 15,ATP-sensitive inward rectifier potassium channel 15,ATP-sensitive inward rectifier potassium channel 15,ATP-sensitive inward rectifier potassium channel 15,ATP-sensitive inward rectifier pota…	KCNJ15,KCNJ15,KCNJ15,KCNJ15,KCNJ15,KCNJ15,KCNJ15,KCNJ15,KCNJ15 KCNJ14	ENST00000398925,ENST00000398927 ENST00000398928,ENST00000417042,ENST00000443341,ENST00000438657,ENST00000419868,ENST00000549158,ENST00000547341 ENST00000547595 ENST00000548700 ENST00000549805 ENST00000549932 ENST00000551422,ENST00000328656 ENST00000398930 ENST00000398932 ENST00000398934 ENST00000398938	ENSP00000381899,ENSP00000381901,ENSP00000392951,ENSP00000413013,ENSP00000414487,ENSP00000400849,ENSP00000449140,ENSP00000447111,ENSP00000331698	ENSG00000157551,ENSG00000157551,ENSG00000157551,ENSG00000157551,ENSG00000157551,ENSG00000157551,ENSG00000157551,ENSG00000157551,ENSG00000157551	43.0744	20.0267	66.1221	1.67456	1.48019e-08
ENSG00000103257	chr16	87863629	87903094	-	SLC7A5	protein_coding	Q01650 Q8IV97 Q9UBN8 Q9UP15 Q9UQC0	LAT1_HUMAN	Large neutral amino acids transporter small subunit 1	SLC7A5 CD98LC LAT1 MPE16	ENST00000261622 ENST00000565644	ENSP00000261622	ENSG00000103257	1376.98	656.702	2097.25	1.67368	1.49258e-33
ENSG00000183775	chr5	143550396	143865249	+	KCTD16	protein_coding	Q68DU8 Q9P2M9	KCD16_HUMAN	BTB/POZ domain-containing protein KCTD16	KCTD16 KIAA1317	ENST00000507359 ENST00000512467	ENSP00000426548	ENSG00000183775	18.2974	8.21406	28.3807	1.67296	9.93304e-05
ENSG00000221955	chr3	124801480	124998021	-	SLC12A8	protein_coding	A0AV02 C9JJJ2 Q68D04 Q6I9Z2 Q6P4C0 Q7Z3A6 Q86WK0 Q8NFX9 Q8WUI3 Q96RF9 Q9H5P9,C9IZN2,F8W7X1,H7C5B1,H7C5L2	S12A8_HUMAN,C9IZN2_HUMAN,F8W7X1_HUMAN,H7C5B1_HUMAN,H7C5L2_HUMAN	Solute carrier family 12 member 8,Solute carrier family 12 member 8,Solute carrier family 12 member 8,Solute carrier family 12 member 8,Solute carrier family 12 member 8	SLC12A8 CCC9,SLC12A8,SLC12A8,SLC12A8,SLC12A8	ENST00000393469 ENST00000423114 ENST00000430155 ENST00000469902,ENST00000462437,ENST00000314584,ENST00000473262,ENST00000479826	ENSP00000377112,ENSP00000418636,ENSP00000323632,ENSP00000419424,ENSP00000420197	ENSG00000221955,ENSG00000221955,ENSG00000221955,ENSG00000221955,ENSG00000221955	12.8072	5.63776	19.9766	1.66001	0.000996134
ENSG00000234498	chr12	13028433	13029044	+	RPL13AP20	pseudogene								6.04484	2.39232	9.69736	1.65691	0.0129119
ENSG00000003137	chr2	72356367	72375167	-	CYP26B1	protein_coding	E5RHM2,E5RHN4,E7ER08,Q9NR63 B2R8M7 B7Z2K6 B7Z2P4 B7Z3B8 E4W5W7 Q32MC0 Q53TW1 Q9NP41	E5RHM2_HUMAN,E5RHN4_HUMAN,E7ER08_HUMAN,CP26B_HUMAN	Cytochrome P450 26B1,Cytochrome P450 26B1,Cytochrome P450 26B1,Cytochrome P450 26B1	CYP26B1,CYP26B1,CYP26B1,CYP26B1 CYP26A2 P450RAI2	ENST00000474509,ENST00000461519,ENST00000412253,ENST00000001146 ENST00000546307	ENSP00000430888,ENSP00000430871,ENSP00000401465,ENSP00000001146	ENSG00000003137,ENSG00000003137,ENSG00000003137,ENSG00000003137	441.294	212.19	670.398	1.65503	1.8604e-34
ENSG00000187091	chr3	38048987	38071253	-	PLCD1	protein_coding	P51178 B3KR14 Q86VN8	PLCD1_HUMAN	1-phosphatidylinositol 4,5-bisphosphate phosphodiesterase delta-1	PLCD1	ENST00000334661 ENST00000463876	ENSP00000335600	ENSG00000187091	546.568	263.046	830.091	1.65422	3.54352e-29
ENSG00000256083	chr12	66328557	66342259	-	RP11-366L20,3	antisense								8.20939	3.44725	12.9715	1.65151	0.00510869
ENSG00000160200	chr21	44473301	44497053	-	CBS	protein_coding	C9JMA6,F5H2U1,H7C1W6,H7C2H4,H7C2W0,P35520 B2R993 D3DSK4 Q99425 Q9BWC5	C9JMA6_HUMAN,F5H2U1_HUMAN,H7C1W6_HUMAN,H7C2H4_HUMAN,H7C2W0_HUMAN,CBS_HUMAN	Cystathionine beta-synthase,Cystathionine beta-synthase,Cystathionine beta-synthase,Cystathionine beta-synthase,Cystathionine beta-synthase,Cystathionine beta-synthase	CBS,CBS,CBS,CBS,CBS,CBS	ENST00000441030,ENST00000544202,ENST00000451248,ENST00000430013,ENST00000458223,ENST00000352178 ENST00000359624 ENST00000398158 ENST00000398165 ENST00000398168	ENSP00000388235,ENSP00000439332,ENSP00000402823,ENSP00000405929,ENSP00000408014,ENSP00000344460	ENSG00000160200,ENSG00000160200,ENSG00000160200,ENSG00000160200,ENSG00000160200,ENSG00000160200	1643.97	795.233	2492.7	1.64703	2.73341e-51
ENSG00000144218	chr2	100162323	100759201	-	AFF3	protein_coding	C9J622,C9J847,C9JC67,C9JIB1,C9JMS1,C9JUC4,C9JUY1,C9JZ66,H7C3W3,H7C4C2,P51826 B7ZM46 B9EGL9 D3DVI6 Q53RD6 Q53S47 Q53SI6 Q53TB9 Q59F27 Q8IWJ5	C9J622_HUMAN,C9J847_HUMAN,C9JC67_HUMAN,C9JIB1_HUMAN,C9JMS1_HUMAN,C9JUC4_HUMAN,C9JUY1_HUMAN,C9JZ66_HUMAN,H7C3W3_HUMAN,H7C4C2_HUMAN,AFF3_HUMAN	AF4/FMR2 family member 3,AF4/FMR2 family member 3,AF4/FMR2 family member 3,AF4/FMR2 family member 3,AF4/FMR2 family member 3,AF4/FMR2 family member 3,AF4/FMR2 family member 3,AF4/FMR2 family member 3,AF4/FMR2 family member 3,AF4/FMR2 family member 3,AF4/FMR2 family member 3	AFF3,AFF3,AFF3,AFF3,AFF3,AFF3,AFF3,AFF3,AFF3,AFF3,AFF3 LAF4	ENST00000432037,ENST00000424600,ENST00000423966,ENST00000427118,ENST00000416492,ENST00000440445,ENST00000415384,ENST00000441400,ENST00000430789,ENST00000445815,ENST00000317233 ENST00000356421 ENST00000409236 ENST00000409579	ENSP00000406484,ENSP00000411383,ENSP00000396582,ENSP00000416131,ENSP00000395068,ENSP00000393732,ENSP00000407448,ENSP00000399795,ENSP00000414099,ENSP00000416685,ENSP00000317421	ENSG00000144218,ENSG00000144218,ENSG00000144218,ENSG00000144218,ENSG00000144218,ENSG00000144218,ENSG00000144218,ENSG00000144218,ENSG00000144218,ENSG00000144218,ENSG00000144218	26.1371	12.3211	39.9531	1.62026	1.33079e-05
ENSG00000101255	chr20	361261	378203	+	TRIB3	protein_coding	B0QYQ2,J3KR25,Q96RU7 Q53GU4 Q53ZW7 Q6I9Y9 Q8TAI6 Q9H5M8 Q9NUD2	B0QYQ2_HUMAN,J3KR25_HUMAN,TRIB3_HUMAN	Tribbles homolog 3,Tribbles homolog 3,Tribbles homolog 3	TRIB3,TRIB3,TRIB3 C20orf97 NIPK SKIP3 TRB3	ENST00000449710,ENST00000422053,ENST00000217233	ENSP00000391873,ENSP00000415416,ENSP00000217233	ENSG00000101255,ENSG00000101255,ENSG00000101255	2414.43	1190.89	3637.98	1.61029	3.01198e-56
ENSG00000251257	chr5	38461029	38468441	-	CTD-2263F21,1	antisense								55.0127	26.7205	83.305	1.60467	2.66872e-09
ENSG00000182901	chr1	240931554	241520530	-	RGS7	protein_coding	B7Z223 C9JI86,B7Z257,P49802 Q5T3H4 Q8TD66 Q8TD67 Q8WW09 Q9UNU7 Q9Y6B9,Q5T3H5	B7Z223_HUMAN,B7Z257_HUMAN,RGS7_HUMAN,Q5T3H5_HUMAN	Regulator of G-protein-signaling 7 cDNA FLJ55428, highly similar to Regulator of G-protein signaling 7,Regulator of G-protein-signaling 7 cDNA FLJ61685, highly similar to Regulator of G-protein signaling 7,Regulator of G-protein signaling 7,Regulator of G-protein-signaling 7	RGS7,RGS7,RGS7,RGS7	ENST00000446183,ENST00000331110,ENST00000348120 ENST00000366562 ENST00000366563 ENST00000366564 ENST00000366565 ENST00000401882 ENST00000407727,ENST00000440928	ENSP00000390138,ENSP00000331485,ENSP00000341242,ENSP00000404399	ENSG00000182901,ENSG00000182901,ENSG00000182901,ENSG00000182901	8.71372	3.80931	13.6181	1.60386	0.00844012
ENSG00000168003	chr11	62623518	62656352	+	SLC3A2	protein_coding	F5GZI0,F5GZR9,F5GZS6,F5H056,F5H0E2,F5H867,H0YFS2,H0YFX4,H0YH36,J3KPF3,P08195 Q13543	F5GZI0_HUMAN,F5GZR9_HUMAN,F5GZS6_HUMAN,F5H056_HUMAN,F5H0E2_HUMAN,F5H867_HUMAN,H0YFS2_HUMAN,H0YFX4_HUMAN,H0YH36_HUMAN,J3KPF3_HUMAN,4F2_HUMAN	4F2 cell-surface antigen heavy chain,4F2 cell-surface antigen heavy chain,4F2 cell-surface antigen heavy chain,4F2 cell-surface antigen heavy chain,4F2 cell-surface antigen heavy chain,4F2 cell-surface antigen heavy chain,4F2 cell-surface antigen heavy chain,4F2 cell-surface antigen heavy chain,4F2 cell-surface antigen heavy chain,4F2 cell-surface antigen heavy chain Solute carrier family 3 (Acti…	SLC3A2,SLC3A2,SLC3A2,SLC3A2,SLC3A2,SLC3A2,SLC3A2,SLC3A2,SLC3A2,SLC3A2 hCG_2016598,SLC3A2 MDU1	ENST00000536981,ENST00000541372,ENST00000535296,ENST00000539891,ENST00000539458,ENST00000544377,ENST00000538084,ENST00000539507,ENST00000541425,ENST00000377891,ENST00000338663 ENST00000377889 ENST00000377890 ENST00000377892	ENSP00000444439,ENSP00000444250,ENSP00000444236,ENSP00000438353,ENSP00000438032,ENSP00000442135,ENSP00000440001,ENSP00000440819,ENSP00000445858,ENSP00000367123,ENSP00000340815	ENSG00000168003,ENSG00000168003,ENSG00000168003,ENSG00000168003,ENSG00000168003,ENSG00000168003,ENSG00000168003,ENSG00000168003,ENSG00000168003,ENSG00000168003,ENSG00000168003	5438.19	2713.26	8163.11	1.58874	2.25561e-79
ENSG00000232788	chr2	173328990	173330750	-	AC078883,3	antisense								10.7397	4.87315	16.6063	1.58389	0.00453715
ENSG00000105499	chr19	48551100	48614074	-	PLA2G4C	protein_coding	M0QX83,M0QY18,M0QZB1,M0R0F6,M0R0M8,M0R1B4,M0R339,M0R3I9,Q9UP65 B2RB71 B4DI40 O75457 Q6IBI8 Q9UG68	M0QX83_HUMAN,M0QY18_HUMAN,M0QZB1_HUMAN,M0R0F6_HUMAN,M0R0M8_HUMAN,M0R1B4_HUMAN,M0R339_HUMAN,M0R3I9_HUMAN,PA24C_HUMAN	Cytosolic phospholipase A2 gamma,Cytosolic phospholipase A2 gamma,Cytosolic phospholipase A2 gamma,Cytosolic phospholipase A2 gamma,Cytosolic phospholipase A2 gamma,Cytosolic phospholipase A2 gamma,Cytosolic phospholipase A2 gamma,Cytosolic phospholipase A2 gamma,Cytosolic phospholipase A2 gamma	PLA2G4C,PLA2G4C,PLA2G4C,PLA2G4C,PLA2G4C,PLA2G4C,PLA2G4C,PLA2G4C,PLA2G4C	ENST00000598488,ENST00000595161,ENST00000599300,ENST00000596138,ENST00000595487,ENST00000596352,ENST00000601946,ENST00000597713,ENST00000354276 ENST00000413144 ENST00000599111 ENST00000599921	ENSP00000468972,ENSP00000469528,ENSP00000470418,ENSP00000471196,ENSP00000471328,ENSP00000471759,ENSP00000472977,ENSP00000473250,ENSP00000346228	ENSG00000105499,ENSG00000105499,ENSG00000105499,ENSG00000105499,ENSG00000105499,ENSG00000105499,ENSG00000105499,ENSG00000105499,ENSG00000105499	451.673	227.144	676.202	1.56964	8.23055e-32
ENSG00000181444	chr7	149461271	149470568	-	ZNF467	protein_coding	C9JAX3,Q7Z7K2	C9JAX3_HUMAN,ZN467_HUMAN	Zinc finger protein 467,Zinc finger protein 467	ZNF467,ZNF467	ENST00000484747,ENST00000302017	ENSP00000418011,ENSP00000304769	ENSG00000181444,ENSG00000181444	176.018	88.3272	263.708	1.56723	1.6396e-13
ENSG00000228288	chr1	202780082	202781284	+	PCAT6	antisense								16.6982	7.95093	25.4455	1.56291	0.000526122
ENSG00000253522	chr5	159895275	159914433	+	MIR146A	lincRNA								10.1505	4.64416	15.6567	1.56128	0.00401257
ENSG00000103241	chr16	86544133	86548076	+	FOXF1	protein_coding	Q12946 B2RAF4 Q5FWE5	FOXF1_HUMAN	Forkhead box protein F1	FOXF1 FKHL5 FREAC1	ENST00000262426	ENSP00000262426	ENSG00000103241	68.8459	34.3904	103.301	1.55933	7.34707e-10
ENSG00000148926	chr11	10326227	10328944	+	ADM	protein_coding	E9PL83,E9PML4,E9PQE6,E9PQT2,P35318 B2R793 D3DQV3 Q6FGW2	E9PL83_HUMAN,E9PML4_HUMAN,E9PQE6_HUMAN,E9PQT2_HUMAN,ADML_HUMAN	Proadrenomedullin N-20 terminal peptide,Proadrenomedullin N-20 terminal peptide,Proadrenomedullin N-20 terminal peptide,Proadrenomedullin N-20 terminal peptide,ADM	ADM,ADM,ADM,ADM,ADM AM	ENST00000534464,ENST00000524948 ENST00000528544,ENST00000530439,ENST00000526492,ENST00000278175 ENST00000525063 ENST00000528655	ENSP00000431438,ENSP00000433062,ENSP00000436837,ENSP00000434354,ENSP00000278175	ENSG00000148926,ENSG00000148926,ENSG00000148926,ENSG00000148926,ENSG00000148926	1539.84	780.578	2299.11	1.55724	4.25478e-57
ENSG00000163576	chr3	19920964	19988517	-	EFHB	protein_coding	H7C0U4,H9KV82,Q8N7U6 A6ND25 A8MPR3 Q6ZWK9 Q8IV58 Q96LQ6	H7C0U4_HUMAN,H9KV82_HUMAN,EFHB_HUMAN	EF-hand domain-containing family member B,EF-hand domain-containing family member B,EF-hand domain-containing family member B	EFHB,EFHB,EFHB	ENST00000440022,ENST00000389256,ENST00000295824 ENST00000344838	ENSP00000396778,ENSP00000373908,ENSP00000295824	ENSG00000163576,ENSG00000163576,ENSG00000163576	11.4175	5.32962	17.5054	1.54776	0.00388449
ENSG00000139410	chr12	113860042	113876081	+	SDSL	protein_coding	F8VYZ3,F8VZ97,H0YIA2,H0YID3,Q96GA7	F8VYZ3_HUMAN,F8VZ97_HUMAN,H0YIA2_HUMAN,H0YID3_HUMAN,SDSL_HUMAN	Serine dehydratase-like,Serine dehydratase-like,Serine dehydratase-like,Serine dehydratase-like,Serine dehydratase-like	SDSL,SDSL,SDSL,SDSL,SDSL	ENST00000553248,ENST00000547802,ENST00000551760,ENST00000546672,ENST00000345635 ENST00000403593	ENSP00000448868,ENSP00000446867,ENSP00000448950,ENSP00000449136,ENSP00000341117	ENSG00000139410,ENSG00000139410,ENSG00000139410,ENSG00000139410,ENSG00000139410	216.555	110.144	322.966	1.54341	1.83713e-18
ENSG00000072954	chr19	16771938	16800840	+	TMEM38A	protein_coding	M0QYB6,Q9H6F2 A8K9P9	M0QYB6_HUMAN,TM38A_HUMAN	Trimeric intracellular cation channel type A,Trimeric intracellular cation channel type A	TMEM38A,TMEM38A	ENST00000599479,ENST00000187762	ENSP00000469721,ENSP00000187762	ENSG00000072954,ENSG00000072954	144.854	73.6028	216.104	1.54109	8.33816e-18
ENSG00000163734	chr4	74902306	74904524	-	CXCL3	protein_coding	P19876 Q4W5H9	CXCL3_HUMAN	C-X-C motif chemokine 3	CXCL3 GRO3 GROG SCYB3	ENST00000296026	ENSP00000296026	ENSG00000163734	33.0589	16.4311	49.6867	1.53994	4.84693e-06
ENSG00000161681	chr19	51165084	51222707	-	SHANK1	protein_coding	H9KV90,M0QYB5,Q9Y566 A8MXP5 B7WNY6 Q9NYW9	H9KV90_HUMAN,M0QYB5_HUMAN,SHAN1_HUMAN	SH3 and multiple ankyrin repeat domains protein 1,SH3 and multiple ankyrin repeat domains protein 1,SH3 and multiple ankyrin repeat domains protein 1	SHANK1,SHANK1,SHANK1	ENST00000391814,ENST00000468654,ENST00000293441 ENST00000359082 ENST00000391813	ENSP00000375690,ENSP00000469719,ENSP00000293441	ENSG00000161681,ENSG00000161681,ENSG00000161681	22.7069	11.1796	34.2342	1.53251	0.000171522
ENSG00000185345	chr6	161768452	163148803	-	PARK2	protein_coding	B1AKC3,O60260 A3FG77 A8K975 D3JZW7 D3K2X0 Q5TFV8 Q5VVX4 Q6Q2I6 Q8NI41 Q8NI43 Q8NI44 Q8WW07	B1AKC3_HUMAN,PRKN2_HUMAN	E3 ubiquitin-protein ligase parkin,E3 ubiquitin-protein ligase parkin	PARK2,PARK2 PRKN	ENST00000366892,ENST00000338468 ENST00000366894 ENST00000366896 ENST00000366897 ENST00000366898 ENST00000479615	ENSP00000355858,ENSP00000343589	ENSG00000185345,ENSG00000185345	17.6917	8.61812	26.7653	1.52946	0.000559741
ENSG00000197301	chr12	66245120	66275947	-	RP11-366L20,2	protein_coding	B7WPI5,F5H086,F5H7G5	B7WPI5_HUMAN,F5H086_HUMAN,F5H7G5_HUMAN	Protein LOC101927810,Protein LOC101927810,Protein LOC101927810	LOC101927810,LOC101927810,LOC101927810	ENST00000356215,ENST00000439236,ENST00000536648	ENSP00000348547,ENSP00000396665,ENSP00000442540	ENSG00000197301,ENSG00000197301,ENSG00000197301	20.9816	10.3176	31.6456	1.52832	0.000268596
ENSG00000145287	chr4	84011201	84058228	-	PLAC8	protein_coding	D6RA24,Q9NZF1 C1K3N2	D6RA24_HUMAN,PLAC8_HUMAN	Placenta-specific 8, isoform CRA_b Placenta-specific gene 8 protein,Placenta-specific gene 8 protein	PLAC8 hCG_1782057,PLAC8 BM-004	ENST00000509973,ENST00000311507 ENST00000411416 ENST00000426923 ENST00000505406	ENSP00000423459,ENSP00000309509	ENSG00000145287,ENSG00000145287	129.085	66.0523	192.117	1.52612	1.71392e-15
ENSG00000121895	chr4	38968365	39034542	-	TMEM156	protein_coding	J3KNV8,Q8N614 Q9H5N9	J3KNV8_HUMAN,TM156_HUMAN	Transmembrane protein 156,Transmembrane protein 156	TMEM156,TMEM156	ENST00000344606,ENST00000381938	ENSP00000343758,ENSP00000371364	ENSG00000121895,ENSG00000121895	185.312	95.2112	275.412	1.52254	6.37445e-22
ENSG00000181634	chr9	117546915	117568406	-	TNFSF15	protein_coding	O95150 Q3SX69 Q5VJK8 Q5VWH1 Q8NFE9,X6R8I9	TNF15_HUMAN,X6R8I9_HUMAN	Tumor necrosis factor ligand superfamily member 15,Tumor necrosis factor ligand superfamily member 15	TNFSF15 TL1 VEGI,TNFSF15	ENST00000374045,ENST00000374044	ENSP00000363157,ENSP00000363156	ENSG00000181634,ENSG00000181634	2454.08	1267.43	3640.73	1.52158	2.84565e-36
ENSG00000168274	chr6	26217165	26217711	+	HIST1H2AE	protein_coding								10.0261	4.70549	15.3466	1.51857	0.00505406
ENSG00000218336	chr4	183065140	183724177	+	TENM3	protein_coding	D6RGC5,H0YAF0,Q9P273 Q5XUL9 Q96SY2 Q9NV77 Q9NVW1 Q9NZJ2	D6RGC5_HUMAN,H0YAF0_HUMAN,TEN3_HUMAN	Teneurin-3,Teneurin-3,Teneurin-3	TENM3,TENM3,TENM3 KIAA1455 ODZ3 TNM3	ENST00000512480,ENST00000510504,ENST00000406950 ENST00000511685	ENSP00000421320,ENSP00000426914,ENSP00000385276	ENSG00000218336,ENSG00000218336,ENSG00000218336	1531.99	793.139	2270.83	1.51639	8.9087e-36
ENSG00000271755	chr6	27371789	27374743	-	RP1-153G14,4	lincRNA								11.4686	5.4701	17.467	1.51309	0.00493791
ENSG00000131398	chr19	50815194	50836772	-	KCNC3	protein_coding	E7ETH1,E9PQY4,Q14003,Q6ZSE9	E7ETH1_HUMAN,E9PQY4_HUMAN,KCNC3_HUMAN,Q6ZSE9_HUMAN	Potassium voltage-gated channel subfamily C member 3,Potassium voltage-gated channel subfamily C member 3,Potassium voltage-gated channel subfamily C member 3,Potassium voltage-gated channel subfamily C member 3 cDNA FLJ45584 fis, clone BRTHA3013860	KCNC3,KCNC3,KCNC3,KCNC3	ENST00000376959,ENST00000474951,ENST00000477616,ENST00000391818	ENSP00000366158,ENSP00000432438,ENSP00000434241,ENSP00000375694	ENSG00000131398,ENSG00000131398,ENSG00000131398,ENSG00000131398	97.0335	49.8967	144.17	1.5121	4.17699e-13
ENSG00000123989	chr2	220403669	220408509	-	CHPF	protein_coding	F8W6H2,Q8IZ52 B4DXU0 Q6UXD6 Q7L4G1 Q9H0F8 Q9H618	F8W6H2_HUMAN,CHSS2_HUMAN	Chondroitin sulfate synthase 2,Chondroitin sulfate synthase 2	CHPF,CHPF CSS2 UNQ651/PRO1281	ENST00000373891,ENST00000243776 ENST00000535926	ENSP00000362998,ENSP00000243776	ENSG00000123989,ENSG00000123989	19.5538	9.68346	29.4242	1.50984	0.000330214
ENSG00000154734	chr21	28208066	28217728	-	ADAMTS1	protein_coding	E5RI60,E5RJR7,H7C206,Q9UHI8 D3DSD5 Q9NSJ8 Q9P2K0 Q9UH83 Q9UP80	E5RI60_HUMAN,E5RJR7_HUMAN,H7C206_HUMAN,ATS1_HUMAN	A disintegrin and metalloproteinase with thrombospondin motifs 1,A disintegrin and metalloproteinase with thrombospondin motifs 1,A disintegrin and metalloproteinase with thrombospondin motifs 1,A disintegrin and metalloproteinase with thrombospondin motifs 1	ADAMTS1,ADAMTS1,ADAMTS1,ADAMTS1 KIAA1346 METH1	ENST00000517777,ENST00000517452,ENST00000451462,ENST00000284984	ENSP00000429557,ENSP00000431065,ENSP00000403404,ENSP00000284984	ENSG00000154734,ENSG00000154734,ENSG00000154734,ENSG00000154734	2023.03	1051.47	2994.58	1.50906	1.01956e-52
ENSG00000113319	chr5	80256491	80525975	+	RASGRF2	protein_coding	D6RAS9,O14827 B9EG89 Q9UK56	D6RAS9_HUMAN,RGRF2_HUMAN	Ras-specific guanine nucleotide-releasing factor 2,Ras-specific guanine nucleotide-releasing factor 2	RASGRF2,RASGRF2 GRF2	ENST00000503795,ENST00000265080	ENSP00000421771,ENSP00000265080	ENSG00000113319,ENSG00000113319	43.8495	22.332	65.367	1.50816	2.85299e-07
ENSG00000141497	chr17	4643319	4649411	+	ZMYND15	protein_coding	Q9H091 B4DXY5 I3L296	ZMY15_HUMAN	Zinc finger MYND domain-containing protein 15	ZMYND15	ENST00000269289 ENST00000433935 ENST00000573751 ENST00000592813	ENSP00000269289	ENSG00000141497	7.98351	3.68515	12.2819	1.50329	0.0166137
ENSG00000250033	chr4	138978618	139099331	+	SLC7A11-AS1	processed_transcript								39.9862	20.4318	59.5406	1.49815	1.08127e-05
ENSG00000136404	chr15	83776159	83813606	+	TM6SF1	protein_coding	E7EPQ8,E9PD04,H3BM84,H3BMK0,Q6P4D7,Q8N5N8,Q9BZW5 A8K7T5 H3BU56 Q4U0U5	E7EPQ8_HUMAN,E9PD04_HUMAN,H3BM84_HUMAN,H3BMK0_HUMAN,Q6P4D7_HUMAN,Q8N5N8_HUMAN,TM6S1_HUMAN	Transmembrane 6 superfamily member 1,Transmembrane 6 superfamily member 1,Transmembrane 6 superfamily member 1,Transmembrane 6 superfamily member 1,TM6SF1 protein Transmembrane 6 superfamily member 1,TM6SF1 protein Transmembrane 6 superfamily member 1,Transmembrane 6 superfamily member 1	TM6SF1,TM6SF1,TM6SF1,TM6SF1,TM6SF1,TM6SF1,TM6SF1	ENST00000379386,ENST00000379384,ENST00000565982,ENST00000561551,ENST00000379390,ENST00000258909,ENST00000322019 ENST00000565774	ENSP00000368696,ENSP00000368693,ENSP00000454275,ENSP00000454416,ENSP00000368700,ENSP00000258909,ENSP00000317000	ENSG00000136404,ENSG00000136404,ENSG00000136404,ENSG00000136404,ENSG00000136404,ENSG00000136404,ENSG00000136404	1128.77	589.953	1667.58	1.49751	1.45866e-48
ENSG00000162576	chr1	1288069	1297157	-	MXRA8	protein_coding	Q9BRK3 B3KTR6 B4DE34 Q5TA39 Q96KC3	MXRA8_HUMAN	Matrix-remodeling-associated protein 8	MXRA8	ENST00000309212 ENST00000445648 ENST00000477278	ENSP00000307887	ENSG00000162576	29.5639	15.0922	44.0356	1.4847	5.11484e-05
ENSG00000260941	chr1	120140325	120141894	-	LINC00622	sense_overlapping								38.4278	19.9293	56.9263	1.4687	5.4276e-06
ENSG00000172216	chr20	48807376	48809212	+	CEBPB	protein_coding	P17676 A8K671 Q96IH2 Q9H4Z5	CEBPB_HUMAN	CCAAT/enhancer-binding protein beta	CEBPB TCF5 PP9092	ENST00000303004	ENSP00000305422	ENSG00000172216	263.158	139.324	386.991	1.46726	7.48306e-20
ENSG00000197647	chr19	12125547	12146556	-	ZNF433	protein_coding	C9JQA6,C9JUV2,F8VP42,F8VTV7,F8VU36,F8VXJ9,F8W0C9,F8W652,Q8N7K0 Q86VX3	C9JQA6_HUMAN,C9JUV2_HUMAN,F8VP42_HUMAN,F8VTV7_HUMAN,F8VU36_HUMAN,F8VXJ9_HUMAN,F8W0C9_HUMAN,F8W652_HUMAN,ZN433_HUMAN	Zinc finger protein 433,Zinc finger protein 433,Zinc finger protein 433,Zinc finger protein 433,Zinc finger protein 433,Zinc finger protein 433,Zinc finger protein 433,Zinc finger protein 433,Zinc finger protein 433	ZNF433,ZNF433,ZNF433,ZNF433,ZNF433,ZNF433,ZNF433,ZNF433,ZNF433	ENST00000455504,ENST00000411841,ENST00000548669,ENST00000550507,ENST00000478765,ENST00000547560,ENST00000550745,ENST00000552904,ENST00000344980 ENST00000419886	ENSP00000414857,ENSP00000407475,ENSP00000446484,ENSP00000448099,ENSP00000447951,ENSP00000448806,ENSP00000447205,ENSP00000448233,ENSP00000339767	ENSG00000197647,ENSG00000197647,ENSG00000197647,ENSG00000197647,ENSG00000197647,ENSG00000197647,ENSG00000197647,ENSG00000197647,ENSG00000197647	81.3812	42.8074	119.955	1.46523	2.1927e-11
ENSG00000184838	chr5	119799973	120023027	+	PRR16	protein_coding	D6RGF0,Q569H4 D3DSZ0 Q8IXY1 Q9NYI5	D6RGF0_HUMAN,PRR16_HUMAN	Proline-rich protein 16,Proline-rich protein 16	PRR16,PRR16	ENST00000509923,ENST00000379551 ENST00000407149 ENST00000446965 ENST00000505123	ENSP00000421256,ENSP00000368869	ENSG00000184838,ENSG00000184838	10.8791	5.32962	16.4285	1.46126	0.00721043
ENSG00000135842	chr1	184759858	184943682	-	FAM129A	protein_coding	H0Y7M9,Q9BZQ8 Q2TTR2 Q5TEM8 Q8TEI5 Q9H593 Q9H9Y8 Q9HCB9	H0Y7M9_HUMAN,NIBAN_HUMAN	Protein Niban,Protein Niban	FAM129A,FAM129A C1orf24 NIBAN GIG39	ENST00000417056,ENST00000367511	ENSP00000414039,ENSP00000356481	ENSG00000135842,ENSG00000135842	321.618	170.968	472.269	1.46052	8.73705e-19
ENSG00000123358	chr12	52416616	52453291	+	NR4A1	protein_coding	F5GXF0,F8VVX9,H3BPN8,H3BQG5,H3BSB9,H3BSM8,H3BT85,P22736 B4DML7 Q15627 Q53Y00 Q6IBU8	F5GXF0_HUMAN,F8VVX9_HUMAN,H3BPN8_HUMAN,H3BQG5_HUMAN,H3BSB9_HUMAN,H3BSM8_HUMAN,H3BT85_HUMAN,NR4A1_HUMAN	Nuclear receptor subfamily 4 group A member 1,Nuclear receptor subfamily 4 group A member 1,Nuclear receptor subfamily 4 group A member 1,Nuclear receptor subfamily 4 group A member 1,Nuclear receptor subfamily 4 group A member 1,Nuclear receptor subfamily 4 group A member 1,Nuclear receptor subfamily 4 group A member 1,Nuclear receptor subfamily 4 group A member 1	NR4A1,NR4A1,NR4A1,NR4A1,NR4A1,NR4A1,NR4A1,NR4A1 GFRP1 HMR NAK1	ENST00000545748,ENST00000550763,ENST00000562373,ENST00000550582,ENST00000548977,ENST00000553200,ENST00000546842,ENST00000243050 ENST00000360284 ENST00000394824 ENST00000394825 ENST00000548232 ENST00000550082	ENSP00000440864,ENSP00000449858,ENSP00000455399,ENSP00000455767,ENSP00000456633,ENSP00000456776,ENSP00000457070,ENSP00000243050	ENSG00000123358,ENSG00000123358,ENSG00000123358,ENSG00000123358,ENSG00000123358,ENSG00000123358,ENSG00000123358,ENSG00000123358	32.9291	17.0894	48.7687	1.46009	1.90306e-05
ENSG00000213626	chr2	30454397	30546596	+	LBH	protein_coding	B5MBX5,B5MC28,B5MCM2,B5MCP4,F8WC18,Q53QV2 B2RBC2 Q9H0Q1	B5MBX5_HUMAN,B5MC28_HUMAN,B5MCM2_HUMAN,B5MCP4_HUMAN,F8WC18_HUMAN,LBH_HUMAN	Protein LBH,Protein LBH,Protein LBH,Protein LBH,Protein LBH,Protein LBH	LBH,LBH,LBH,LBH,LBH,LBH	ENST00000407930,ENST00000404397,ENST00000406087,ENST00000401506,ENST00000412933,ENST00000395323	ENSP00000386106,ENSP00000384443,ENSP00000385409,ENSP00000385703,ENSP00000392167,ENSP00000378733	ENSG00000213626,ENSG00000213626,ENSG00000213626,ENSG00000213626,ENSG00000213626,ENSG00000213626	81.0945	42.8761	119.313	1.45528	4.67322e-10
ENSG00000125775	chr20	1290619	1309883	-	SDCBP2	protein_coding	Q9H190 O95892 Q5W0X1 Q9BZ42 Q9H567 Q9NRY8	SDCB2_HUMAN	Syntenin-2	SDCBP2 SITAC18	ENST00000339987 ENST00000360779 ENST00000381808 ENST00000381812	ENSP00000342935	ENSG00000125775	143.576	76.7822	210.37	1.44226	4.16359e-15
ENSG00000251580	chr4	6672452	6675557	-	RP11-539L10,3	lincRNA								17.7199	9.07609	26.3638	1.44133	0.00105638
ENSG00000072041	chr12	85253492	85307394	-	SLC6A15	protein_coding	F8VSG1,F8VX16,F8WJN6,Q9H2J7 A8K592 B7Z2P7 E7ESJ5 Q9H9F5,S4R439	F8VSG1_HUMAN,F8VX16_HUMAN,F8WJN6_HUMAN,S6A15_HUMAN,S4R439_HUMAN	Sodium-dependent neutral amino acid transporter B(0)AT2,Sodium-dependent neutral amino acid transporter B(0)AT2,Transporter,Sodium-dependent neutral amino acid transporter B(0)AT2,Sodium-dependent neutral amino acid transporter B(0)AT2	SLC6A15,SLC6A15,SLC6A15,SLC6A15 B0AT2 NTT73 SBAT1,SLC6A15	ENST00000549540,ENST00000551612,ENST00000309283,ENST00000266682 ENST00000450363 ENST00000552192,ENST00000551010	ENSP00000448308,ENSP00000449263,ENSP00000311645,ENSP00000266682,ENSP00000475035	ENSG00000072041,ENSG00000072041,ENSG00000072041,ENSG00000072041,ENSG00000072041	10.4028	5.14413	15.6614	1.43923	0.00875845
ENSG00000102287	chrX	151121596	151143152	-	GABRE	protein_coding	A8MT31 B4DRA8,E7ET93,F2Z2H5,P78334 O15345 O15346 Q99520	A8MT31_HUMAN,E7ET93_HUMAN,F2Z2H5_HUMAN,GBRE_HUMAN	Gamma-aminobutyric acid receptor subunit epsilon cDNA FLJ60826, weakly similar to Gamma-aminobutyric-acid receptor epsilon subunit,Gamma-aminobutyric acid receptor subunit epsilon,Gamma-aminobutyric acid receptor subunit epsilon,Gamma-aminobutyric acid receptor subunit epsilon	GABRE,GABRE,GABRE,GABRE	ENST00000393914,ENST00000370325,ENST00000417300 ENST00000441219,ENST00000370328	ENSP00000377491,ENSP00000359350,ENSP00000397335,ENSP00000359353	ENSG00000102287,ENSG00000102287,ENSG00000102287,ENSG00000102287	326.837	176.396	477.278	1.43087	3.15565e-19
ENSG00000102032	chrX	153200716	153210232	-	RENBP	protein_coding	A6NKZ2,F8WE83,H7C1A7,H7C2G7,H7C317,P51606 B4DNZ3 Q96BI6	A6NKZ2_HUMAN,F8WE83_HUMAN,H7C1A7_HUMAN,H7C2G7_HUMAN,H7C317_HUMAN,RENBP_HUMAN	N-acylglucosamine 2-epimerase,N-acylglucosamine 2-epimerase,N-acylglucosamine 2-epimerase,N-acylglucosamine 2-epimerase,N-acylglucosamine 2-epimerase,N-acylglucosamine 2-epimerase	RENBP,RENBP,RENBP,RENBP,RENBP,RENBP	ENST00000369997,ENST00000423624,ENST00000442361,ENST00000457282,ENST00000451114,ENST00000393700 ENST00000412763 ENST00000593344 ENST00000600627	ENSP00000359014,ENSP00000394220,ENSP00000399278,ENSP00000405759,ENSP00000409034,ENSP00000377303	ENSG00000102032,ENSG00000102032,ENSG00000102032,ENSG00000102032,ENSG00000102032,ENSG00000102032	48.2223	25.6823	70.7622	1.42734	6.56269e-07
ENSG00000125848	chr20	14303634	14318262	-	FLRT3	protein_coding	Q9NZU0 D3DW20 Q542Z9 Q96K39 Q96K42 Q96KB1 Q9P259	FLRT3_HUMAN	Leucine-rich repeat transmembrane protein FLRT3	FLRT3 KIAA1469 UNQ856/PRO1865	ENST00000341420 ENST00000378053	ENSP00000339912	ENSG00000125848	33.4168	17.6764	49.1573	1.42524	3.55458e-05
ENSG00000103489	chr16	17195626	17564738	-	XYLT1	protein_coding	Q86Y38 Q9H1B6	XYLT1_HUMAN	Xylosyltransferase 1	XYLT1 XT1	ENST00000261381	ENSP00000261381	ENSG00000103489	308.435	167.308	449.562	1.42063	1.14654e-25
ENSG00000109667	chr4	9772777	10056560	-	SLC2A9	protein_coding	D6REK5,Q9NRM0 Q0VGC4 Q4W5D1 Q8WV30 Q96P00	D6REK5_HUMAN,GTR9_HUMAN	Solute carrier family 2, facilitated glucose transporter member 9,Solute carrier family 2, facilitated glucose transporter member 9	SLC2A9,SLC2A9 GLUT9	ENST00000513129,ENST00000264784 ENST00000309065 ENST00000506583	ENSP00000426800,ENSP00000264784	ENSG00000109667,ENSG00000109667	26.0905	13.747	38.4341	1.41902	0.000126243
ENSG00000136999	chr8	120428546	120436593	+	NOV	protein_coding	P48745 B2R5X7 Q6I9S3 Q96BY5 Q9UDE4	NOV_HUMAN	Protein NOV homolog	NOV CCN3 IGFBP9 NOVH	ENST00000259526	ENSP00000259526	ENSG00000136999	30.5506	16.2006	44.9006	1.41605	3.29247e-05
ENSG00000179399	chr13	92050929	93519490	+	GPC5	protein_coding	P78333 B2R726 O60436 Q9BX27	GPC5_HUMAN	Glypican-5	GPC5	ENST00000377067	ENSP00000366267	ENSG00000179399	27.35	14.4681	40.232	1.41447	6.72248e-05
ENSG00000267710	chr19	56784138	56821819	+	AC006116,20	protein_coding	K7EJX7,K7EKJ0,K7EN72,K7ENS9,K7ERU4	K7EJX7_HUMAN,K7EKJ0_HUMAN,K7EN72_HUMAN,K7ENS9_HUMAN,K7ERU4_HUMAN	Protein LOC100506374,Protein LOC100506374,HCG1811308 Protein LOC100506374,Protein LOC100506374,Protein LOC100506374	LOC100506374,LOC100506374,LOC100506374 hCG_1811308,LOC100506374,LOC100506374	ENST00000588026,ENST00000586573,ENST00000593151,ENST00000587247,ENST00000593116	ENSP00000465368,ENSP00000465642,ENSP00000466813,ENSP00000467076,ENSP00000468412	ENSG00000267710,ENSG00000267710,ENSG00000267710,ENSG00000267710,ENSG00000267710	20.616	10.8175	30.4144	1.4105	0.000424391
ENSG00000180730	chr13	26618735	26625169	-	SHISA2	protein_coding	Q6UWI4 B9EH70 Q5W0G8	SHSA2_HUMAN	Protein shisa-2 homolog	SHISA2 C13orf13 TMEM46 UNQ9166/PRO28631	ENST00000319420	ENSP00000313079	ENSG00000180730	262.87	143.935	381.806	1.40121	7.1223e-25
ENSG00000261253	chr16	89387541	89391518	+	AC137932,6	antisense								32.1617	17.2738	47.0495	1.39474	5.76795e-05
ENSG00000123685	chr1	212859760	212873327	-	BATF3	protein_coding	Q9NR55	BATF3_HUMAN	Basic leucine zipper transcriptional factor ATF-like 3	BATF3 SNFT	ENST00000243440	ENSP00000243440	ENSG00000123685	14.7896	7.71303	21.8662	1.39197	0.00293584
ENSG00000246763	chr5	98105322	98109173	-	RGMB-AS1	antisense								66.4211	36.2091	96.6331	1.39172	1.66966e-08
ENSG00000187837	chr6	26055968	26056699	-	HIST1H1C	protein_coding	P16403 A8K4I2	H12_HUMAN	Histone H1,2	HIST1H1C H1F2	ENST00000343677	ENSP00000339566	ENSG00000187837	103.23	56.5548	149.906	1.39064	1.32143e-11
ENSG00000232725	chrX	153001080	153031933	-	U52111,14	antisense								10.1341	5.16196	15.1062	1.38616	0.0104336
ENSG00000147872	chr9	19108373	19149288	-	PLIN2	protein_coding	E9PG83,Q5SYF3,Q5SYF4,Q5SYF5,Q99541 Q9BSC3	E9PG83_HUMAN,Q5SYF3_HUMAN,Q5SYF4_HUMAN,Q5SYF5_HUMAN,PLIN2_HUMAN	Perilipin,Perilipin-2,Perilipin-2,Perilipin-2,Perilipin-2	PLIN2,PLIN2,PLIN2,PLIN2,PLIN2 ADFP	ENST00000411567,ENST00000380464,ENST00000380465,ENST00000434144,ENST00000276914	ENSP00000415270,ENSP00000369831,ENSP00000369832,ENSP00000403421,ENSP00000276914	ENSG00000147872,ENSG00000147872,ENSG00000147872,ENSG00000147872,ENSG00000147872	2025.8	1121.74	2929.87	1.38431	3.65829e-64
ENSG00000250303	chr11	112141472	112233257	+	RP11-356J5,12	processed_transcript								63.1911	34.5655	91.8167	1.38391	2.12617e-07
ENSG00000259715	chr15	50651647	50652391	-	CTD-3110H11,1	lincRNA								9.68372	4.93448	14.433	1.37882	0.0143138
ENSG00000187266	chr19	11488236	11495018	-	EPOR	protein_coding	K7EN47,K7EP50,K7ERB5,P19235 B2RCG4 Q15443 Q2M205	K7EN47_HUMAN,K7EP50_HUMAN,K7ERB5_HUMAN,EPOR_HUMAN	Erythropoietin receptor,Erythropoietin receptor,Erythropoietin receptor,Erythropoietin receptor	EPOR,EPOR,EPOR,EPOR	ENST00000588859,ENST00000586890,ENST00000591958,ENST00000222139 ENST00000592375	ENSP00000466784,ENSP00000467230,ENSP00000468187,ENSP00000222139	ENSG00000187266,ENSG00000187266,ENSG00000187266,ENSG00000187266	408.479	226.71	590.248	1.37657	2.08533e-27
ENSG00000260807	chr16	1025761	1031596	-	RP11-161M6,2	lincRNA								37.8363	20.6241	55.0484	1.37403	0.000261341
ENSG00000226608	chr20	4004552	4005091	+	FTLP3	pseudogene								85.5859	47.2921	123.88	1.37068	2.84777e-09
ENSG00000143153	chr1	169074935	169101960	+	ATP1B1	protein_coding	A6NGH2 B4DJG0,B7Z9S8,P05026 Q5TGZ3,V9GYR2	A6NGH2_HUMAN,B7Z9S8_HUMAN,AT1B1_HUMAN,V9GYR2_HUMAN	Sodium/potassium-transporting ATPase subunit beta-1 cDNA FLJ51474, highly similar to Sodium/potassium-transporting ATPase subunit beta-1,Sodium/potassium-transporting ATPase subunit beta-1 cDNA, FLJ78942, highly similar to Sodium/potassium-transporting ATPase subunit beta-1,Sodium/potassium-transporting ATPase subunit beta-1,Sodium/potassium-transporting ATPase subunit beta-1	ATP1B1,ATP1B1,ATP1B1 ATP1B,ATP1B1	ENST00000367813,ENST00000499679,ENST00000367815 ENST00000367816,ENST00000494797	ENSP00000356787,ENSP00000423450,ENSP00000356789,ENSP00000477015	ENSG00000143153,ENSG00000143153,ENSG00000143153,ENSG00000143153	1329.61	741.755	1917.47	1.369	1.4786e-45
ENSG00000257219	chr12	76653619	76698911	+	RP11-54A9,1	lincRNA								626.391	349.739	903.042	1.36599	5.90369e-40
ENSG00000166897	chr22	37764000	37823505	-	ELFN2	protein_coding	Q5R3F8 Q96PY3	PPR29_HUMAN	Protein phosphatase 1 regulatory subunit 29	ELFN2 KIAA1904 LRRC62 PPP1R29	ENST00000402918	ENSP00000385277	ENSG00000166897	18.9104	10.1399	27.6809	1.36435	0.00129514
ENSG00000164442	chr6	139693393	139695757	-	CITED2	protein_coding	Q99967 O95426 Q5VTF4	CITE2_HUMAN	Cbp/p300-interacting transactivator 2	CITED2 MRG1	ENST00000367651 ENST00000536159 ENST00000537332	ENSP00000356623	ENSG00000164442	1807.3	1010.79	2603.81	1.36428	4.96053e-58
ENSG00000140379	chr15	80253231	80263788	-	BCL2A1	protein_coding	Q16548 Q6FGZ4 Q6FH19 Q86W13 Q99524	B2LA1_HUMAN	Bcl-2-related protein A1	BCL2A1 BCL2L5 BFL1 GRS HBPA1	ENST00000267953 ENST00000335661	ENSP00000267953	ENSG00000140379	21.9335	11.8468	32.0202	1.36194	0.000455335
ENSG00000178878	chr12	12878851	12982909	+	APOLD1	protein_coding	F5GX34,Q96LR9 Q8IVR2 Q9H0I5	F5GX34_HUMAN,APLD1_HUMAN	Apolipoprotein L domain-containing protein 1,Apolipoprotein L domain-containing protein 1	APOLD1,APOLD1 VERGE	ENST00000534843 ENST00000540583,ENST00000326765 ENST00000356591	ENSP00000456719,ENSP00000324277	ENSG00000178878,ENSG00000178878	452.749	253.293	652.205	1.36104	5.23869e-33
ENSG00000171889	chr9	21455641	21559668	-	MIR31HG	sense_overlapping								12.3113	6.48303	18.1397	1.35487	0.0101124
ENSG00000204052	chr6	43474707	43478424	-	LRRC73	protein_coding	Q5JTD7	LRC73_HUMAN	Leucine-rich repeat-containing protein 73	LRRC73 C6orf154	ENST00000372441	ENSP00000361518	ENSG00000204052	10.4829	5.4701	15.4956	1.35022	0.0121244
ENSG00000172819	chr12	53604354	53626764	-	RARG	protein_coding	H3BMH6,H3BMK1,H3BMY6,P13631 B7Z492 B7Z4F1 B7ZAE4 J3KNP6 P22932 Q15281 Q52LZ8 Q9BYX8 Q9H1I3 Q9UJ38	H3BMH6_HUMAN,H3BMK1_HUMAN,H3BMY6_HUMAN,RARG_HUMAN	Retinoic acid receptor gamma,Retinoic acid receptor gamma,Retinoic acid receptor gamma,Retinoic acid receptor gamma	RARG,RARG,RARG,RARG NR1B3	ENST00000550362,ENST00000546717,ENST00000551158,ENST00000327550 ENST00000338561 ENST00000394426 ENST00000425354 ENST00000543726	ENSP00000454385,ENSP00000454417,ENSP00000454604,ENSP00000332695	ENSG00000172819,ENSG00000172819,ENSG00000172819,ENSG00000172819	464.901	261.99	667.813	1.3466	1.04912e-30
ENSG00000251562	chr11	65265233	65273940	+	MALAT1	lincRNA								7675.44	4336.74	11014.1	1.34447	1.74397e-39
ENSG00000125731	chr19	6752171	6767599	-	SH2D3A	protein_coding	B4DRS7,M0QZQ6,Q9BRG2 A8K9R6 Q9Y2X4	B4DRS7_HUMAN,M0QZQ6_HUMAN,SH23A_HUMAN	SH2 domain-containing protein 3A cDNA FLJ54935, highly similar to SH2 domain-containing protein 3A,SH2 domain-containing protein 3A,SH2 domain-containing protein 3A	SH2D3A,SH2D3A,SH2D3A NSP1 UNQ175/PRO201	ENST00000437152,ENST00000597687,ENST00000245908	ENSP00000393303,ENSP00000470700,ENSP00000245908	ENSG00000125731,ENSG00000125731,ENSG00000125731	10.4427	5.4716	15.4138	1.34272	0.0154597
ENSG00000153993	chr7	84624869	84816171	-	SEMA3D	protein_coding	C9JYT6,O95025 A6NK46 Q6UW77 Q8NCQ1	C9JYT6_HUMAN,SEM3D_HUMAN	Semaphorin-3D,Semaphorin-3D	SEMA3D,SEMA3D UNQ760/PRO1491	ENST00000444867,ENST00000284136	ENSP00000401366,ENSP00000284136	ENSG00000153993,ENSG00000153993	221.038	124.746	317.33	1.34001	3.78178e-15
ENSG00000261712	chr15	79705700	79706228	+	RP11-358L4,1	lincRNA								36.3519	20.2237	52.4801	1.33333	8.48856e-05
ENSG00000218980	chr6	56869318	56869597	+	FTH1P15	pseudogene								16.9772	9.22549	24.7289	1.33122	0.00288531
ENSG00000172399	chr4	120056939	120108944	+	MYOZ2	protein_coding	Q9NPC6 O43415 Q9HB92	MYOZ2_HUMAN	Myozenin-2	MYOZ2 C4orf5	ENST00000307128	ENSP00000306997	ENSG00000172399	11.0575	5.87415	16.2408	1.32657	0.0119399
ENSG00000258399	chr14	101361107	101402336	+	MEG8	lincRNA								45.723	25.6462	65.7999	1.32592	3.39436e-06
ENSG00000188483	chr9	131937835	131940540	-	IER5L	protein_coding	Q5T953 Q6P3E2	IER5L_HUMAN	Immediate early response gene 5-like protein	IER5L	ENST00000372491	ENSP00000361569	ENSG00000188483	41.3188	23.1401	59.4975	1.32544	1.14161e-05
ENSG00000115758	chr2	10580094	10588630	-	ODC1	protein_coding	C9JG30,P11926 Q53TU3 Q6LDS9	C9JG30_HUMAN,DCOR_HUMAN	Ornithine decarboxylase,Ornithine decarboxylase	ODC1,ODC1	ENST00000443218,ENST00000234111 ENST00000405333	ENSP00000390691,ENSP00000234111	ENSG00000115758,ENSG00000115758	9318.6	5317.04	13320.2	1.32475	1.65356e-63
ENSG00000131386	chr3	16216156	16273499	+	GALNT15	protein_coding	C9JGI4,H7BZD6,Q8N3T1 A6NMN1 B2R638 F1LIP6 Q86T60 Q96C46 Q96DJ5	C9JGI4_HUMAN,H7BZD6_HUMAN,GLT15_HUMAN	Polypeptide N-acetylgalactosaminyltransferase 15,Polypeptide N-acetylgalactosaminyltransferase 15,Polypeptide N-acetylgalactosaminyltransferase 15	GALNT15,GALNT15,GALNT15 GALNTL2 UNQ770/PRO1564	ENST00000437509,ENST00000430410,ENST00000339732	ENSP00000395873,ENSP00000389079,ENSP00000344260	ENSG00000131386,ENSG00000131386,ENSG00000131386	59.384	33.4666	85.3014	1.32418	6.15022e-07
ENSG00000128272	chr22	39915700	39918691	+	ATF4	protein_coding	P18848 Q9UH31	ATF4_HUMAN	Cyclic AMP-dependent transcription factor ATF-4	ATF4 CREB2 TXREB	ENST00000337304 ENST00000396680 ENST00000404241	ENSP00000336790	ENSG00000128272	10162.6	5820.34	14504.9	1.31721	1.40888e-71
ENSG00000161912	chr6	41068761	41108571	+	ADCY10P1	pseudogene								98.7334	56.1875	141.279	1.31496	6.37108e-10
ENSG00000251432	chr4	129213906	129440549	+	RP11-420A23,1	lincRNA								17.8659	9.83436	25.8975	1.31186	0.00333264
ENSG00000111886	chr6	89966927	90025018	-	GABRR2	protein_coding	P28476 A2BDE4 Q9H153	GBRR2_HUMAN	Gamma-aminobutyric acid receptor subunit rho-2	GABRR2	ENST00000402938 ENST00000602399	ENSP00000386029	ENSG00000111886	15.1343	8.26798	22.0006	1.31135	0.00527667
ENSG00000081041	chr4	74962752	74965010	-	CXCL2	protein_coding	P19875 Q6FGD6 Q9UPB8	CXCL2_HUMAN	C-X-C motif chemokine 2	CXCL2 GRO2 GROB MIP2A SCYB2	ENST00000508487	ENSP00000427279	ENSG00000081041	87.4319	49.8141	125.05	1.31069	2.22184e-09
ENSG00000162552	chr1	22443798	22470462	-	WNT4	protein_coding	B1AJZ6,H0Y663,P56705 B4DJF9 Q5TZQ0 Q96T81 Q9BXF5 Q9H1J8 Q9UJM2	B1AJZ6_HUMAN,H0Y663_HUMAN,WNT4_HUMAN	Protein Wnt,Protein Wnt,Protein Wnt-4	WNT4,WNT4,WNT4 UNQ426/PRO864	ENST00000441048,ENST00000415567,ENST00000290167 ENST00000542383	ENSP00000388925,ENSP00000403334,ENSP00000290167	ENSG00000162552,ENSG00000162552,ENSG00000162552	11.3759	6.11206	16.6398	1.3105	0.0119442
ENSG00000104419	chr8	134249414	134314265	-	NDRG1	protein_coding	E5RG99,E5RGG6,E5RGM5,E5RH82,E5RI76,E5RIM2,E5RIR1,E5RIV1,E5RJ98,E5RJY1,E5RK17,E7ESM1,E9PDL6,Q92597 B3KR80 B7Z446 O15207 Q6IBG2 Q9NYR6 Q9UK29	E5RG99_HUMAN,E5RGG6_HUMAN,E5RGM5_HUMAN,E5RH82_HUMAN,E5RI76_HUMAN,E5RIM2_HUMAN,E5RIR1_HUMAN,E5RIV1_HUMAN,E5RJ98_HUMAN,E5RJY1_HUMAN,E5RK17_HUMAN,E7ESM1_HUMAN,E9PDL6_HUMAN,NDRG1_HUMAN	Protein NDRG1,Protein NDRG1,Protein NDRG1,Protein NDRG1,Protein NDRG1,Protein NDRG1,Protein NDRG1,Protein NDRG1,Protein NDRG1,Protein NDRG1,Protein NDRG1,Protein NDRG1,Protein NDRG1,Protein NDRG1	NDRG1,NDRG1,NDRG1,NDRG1,NDRG1,NDRG1,NDRG1,NDRG1,NDRG1,NDRG1,NDRG1,NDRG1,NDRG1,NDRG1 CAP43 DRG1 RTP	ENST00000518480,ENST00000523892,ENST00000519228,ENST00000520943,ENST00000521544,ENST00000522377,ENST00000519580 ENST00000522890,ENST00000520230,ENST00000517599,ENST00000518066,ENST00000522738,ENST00000518176,ENST00000354944,ENST00000323851 ENST00000414097 ENST00000522476 ENST00000537882	ENSP00000428802,ENSP00000430171,ENSP00000429994,ENSP00000429840,ENSP00000429524,ENSP00000429380,ENSP00000429272,ENSP00000428345,ENSP00000429172,ENSP00000431057,ENSP00000428991,ENSP00000429007,ENSP00000347028,ENSP00000319977	ENSG00000104419,ENSG00000104419,ENSG00000104419,ENSG00000104419,ENSG00000104419,ENSG00000104419,ENSG00000104419,ENSG00000104419,ENSG00000104419,ENSG00000104419,ENSG00000104419,ENSG00000104419,ENSG00000104419,ENSG00000104419	3447.29	1984.74	4909.84	1.3063	9.6142e-53
ENSG00000272782	chr7	97937257	97939753	+	RP4-607J23,2	antisense								68.455	39.1405	97.7695	1.29901	4.88301e-08
ENSG00000072818	chr17	7239848	7254797	+	ACAP1	protein_coding	I3L0K9,I3L268,I3L2Z4,I3L3X6,Q15027 Q53XN9	I3L0K9_HUMAN,I3L268_HUMAN,I3L2Z4_HUMAN,I3L3X6_HUMAN,ACAP1_HUMAN	Arf-GAP with coiled-coil, ANK repeat and PH domain-containing protein 1,Arf-GAP with coiled-coil, ANK repeat and PH domain-containing protein 1,Arf-GAP with coiled-coil, ANK repeat and PH domain-containing protein 1,Arf-GAP with coiled-coil, ANK repeat and PH domain-containing protein 1,Arf-GAP with coiled-coil, ANK repeat and PH domain-containing protein 1	ACAP1,ACAP1,ACAP1,ACAP1,ACAP1 CENTB1 KIAA0050	ENST00000570457,ENST00000575425,ENST00000570504 ENST00000571471 ENST00000575415,ENST00000574499,ENST00000158762	ENSP00000458173,ENSP00000459422,ENSP00000460735,ENSP00000460803,ENSP00000158762	ENSG00000072818,ENSG00000072818,ENSG00000072818,ENSG00000072818,ENSG00000072818	21.5353	12.0312	31.0393	1.29787	0.00133779
ENSG00000163659	chr3	156391024	156424559	+	TIPARP	protein_coding	C9JXM5,G5E9W1,H7C5K7,Q7Z3E1 D3DNK6 Q68CY9 Q86VP4 Q9Y4P7	C9JXM5_HUMAN,G5E9W1_HUMAN,H7C5K7_HUMAN,PARPT_HUMAN	TCDD-inducible poly [ADP-ribose] polymerase TCDD-inducible poly(ADP-ribose) polymerase, isoform CRA_c,TCDD-inducible poly [ADP-ribose] polymerase TCDD-inducible poly(ADP-ribose) polymerase, isoform CRA_b,TCDD-inducible poly [ADP-ribose] polymerase,TCDD-inducible poly [ADP-ribose] polymerase	TIPARP hCG_27716,TIPARP hCG_27716,TIPARP,TIPARP PARP7	ENST00000473702,ENST00000481853,ENST00000495891,ENST00000295924 ENST00000461166 ENST00000486483 ENST00000542783	ENSP00000419982,ENSP00000418829,ENSP00000420141,ENSP00000295924	ENSG00000163659,ENSG00000163659,ENSG00000163659,ENSG00000163659	1966.61	1137.11	2796.1	1.29729	5.96386e-52
ENSG00000087086	chr19	49468558	49470135	+	FTL	protein_coding	P02792 B2R4B9 Q6IBT7 Q7Z2W1 Q86WI9 Q8WU07 Q96AU9 Q96CU0 Q9BTZ8	FRIL_HUMAN	Ferritin light chain	FTL	ENST00000331825	ENSP00000366525	ENSG00000087086	59623.7	34488.1	84759.2	1.29725	2.78742e-68
ENSG00000140873	chr16	77281710	77469011	-	ADAMTS18	protein_coding	B4DEX3,H3BMG1,H3BTZ3,Q8TE60 Q6P4R5 Q6ZWJ9	B4DEX3_HUMAN,H3BMG1_HUMAN,H3BTZ3_HUMAN,ATS18_HUMAN	A disintegrin and metalloproteinase with thrombospondin motifs 18 cDNA FLJ60448, highly similar to ADAMTS-18 (EC 3,4,24,-) (Adisintegrin and metalloproteinase with thrombospondin motifs 18),A disintegrin and metalloproteinase with thrombospondin motifs 18,A disintegrin and metalloproteinase with thrombospondin motifs 18,A disintegrin and metalloproteinase with thrombospondin motifs 18	ADAMTS18,ADAMTS18,ADAMTS18,ADAMTS18 ADAMTS21	ENST00000449265,ENST00000562332,ENST00000562345,ENST00000282849	ENSP00000392540,ENSP00000454368,ENSP00000457395,ENSP00000282849	ENSG00000140873,ENSG00000140873,ENSG00000140873,ENSG00000140873	2301.24	1331.73	3270.76	1.29569	6.57762e-42
ENSG00000225177	chr6	139013685	139018425	+	RP11-390P2,4	antisense								205.715	118.835	292.594	1.29277	3.36201e-17
ENSG00000156804	chr8	124510129	124553446	-	FBXO32	protein_coding	Q969P5 A4KYM0	FBX32_HUMAN	F-box only protein 32	FBXO32	ENST00000443022 ENST00000517956	ENSP00000390790	ENSG00000156804	196.933	114.06	279.806	1.28719	1.83218e-16
ENSG00000196998	chrX	48929385	48958108	-	WDR45	protein_coding	C9J0A8,C9J471,C9J5L0,C9J7Q8,C9JBX7,C9JE01,C9JUS5,C9JVT3,C9JYH8,G8JLI5,H0Y329,H7C4N7,H7C5B4,Q9Y484 A6NGH5 B7WPI2 Q5MNZ5 Q6IBS7 Q6NT94 Q96H03	C9J0A8_HUMAN,C9J471_HUMAN,C9J5L0_HUMAN,C9J7Q8_HUMAN,C9JBX7_HUMAN,C9JE01_HUMAN,C9JUS5_HUMAN,C9JVT3_HUMAN,C9JYH8_HUMAN,G8JLI5_HUMAN,H0Y329_HUMAN,H7C4N7_HUMAN,H7C5B4_HUMAN,WIPI4_HUMAN	WD repeat domain phosphoinositide-interacting protein 4,WD repeat domain phosphoinositide-interacting protein 4,WD repeat domain phosphoinositide-interacting protein 4,WD repeat domain phosphoinositide-interacting protein 4,WD repeat domain phosphoinositide-interacting protein 4,WD repeat domain phosphoinositide-interacting protein 4,WD repeat domain phosphoinositide-interacting protein 4,WD repe…	WDR45,WDR45,WDR45,WDR45,WDR45,WDR45,WDR45,WDR45,WDR45 hCG_1986580,WDR45,WDR45,WDR45,WDR45,WDR45 WDRX1 WDRXI4 WIPI4 JM5	ENST00000475880,ENST00000473974,ENST00000471338,ENST00000423215,ENST00000474053,ENST00000465382,ENST00000419567,ENST00000476728,ENST00000485908,ENST00000396681,ENST00000367375,ENST00000475977,ENST00000486337,ENST00000322995 ENST00000356463 ENST00000376368 ENST00000376372 ENST00000596615 ENST00000598033 ENST00000601603 ENST00000602067	ENSP00000418919,ENSP00000417211,ENSP00000418466,ENSP00000397657,ENSP00000420728,ENSP00000420534,ENSP00000393640,ENSP00000419324,ENSP00000419897,ENSP00000379913,ENSP00000356345,ENSP00000417754,ENSP00000419453,ENSP00000365543	ENSG00000196998,ENSG00000196998,ENSG00000196998,ENSG00000196998,ENSG00000196998,ENSG00000196998,ENSG00000196998,ENSG00000196998,ENSG00000196998,ENSG00000196998,ENSG00000196998,ENSG00000196998,ENSG00000196998,ENSG00000196998	336.359	195.503	477.215	1.28311	4.8937e-23
ENSG00000102802	chr13	31480328	31499709	+	MEDAG	protein_coding	H0Y831,Q5VYS4 Q8IXF1 Q96K26 Q96NC8	H0Y831_HUMAN,MEDAG_HUMAN	Mesenteric estrogen-dependent adipogenesis protein,Mesenteric estrogen-dependent adipogenesis protein	MEDAG,MEDAG AWMS3 C13orf33 MEDA4	ENST00000428944,ENST00000380482	ENSP00000416838,ENSP00000369849	ENSG00000102802,ENSG00000102802	1185.56	691.448	1679.68	1.27927	1.57654e-32
ENSG00000181804	chr3	142984064	143567373	-	SLC9A9	protein_coding	C9IZP1,F8WF83,Q8IVB4 A6NMQ9 Q3LIC2 Q5JPI6 Q5WA58 Q8NAB9	C9IZP1_HUMAN,F8WF83_HUMAN,SL9A9_HUMAN	Sodium/hydrogen exchanger 9,Sodium/hydrogen exchanger 9,Sodium/hydrogen exchanger 9	SLC9A9,SLC9A9,SLC9A9 NHE9 Nbla00118	ENST00000474151,ENST00000474727,ENST00000316549	ENSP00000418627,ENSP00000419090,ENSP00000320246	ENSG00000181804,ENSG00000181804,ENSG00000181804	89.83	52.0235	127.636	1.2786	4.95032e-09
ENSG00000065609	chr6	84262599	84419410	-	SNAP91	protein_coding	E5RFC6,E5RFU0,E5RGP8,E5RGY9,E5RHK9,E5RIJ5,E5RJY3,E5RK51,E5RK53,E9PDG8,F5GWN7,H0YBT2,O60641 A8K0L7 E5RI02 Q5JX13 Q68DL9 Q6P9D3 Q9NTY7	E5RFC6_HUMAN,E5RFU0_HUMAN,E5RGP8_HUMAN,E5RGY9_HUMAN,E5RHK9_HUMAN,E5RIJ5_HUMAN,E5RJY3_HUMAN,E5RK51_HUMAN,E5RK53_HUMAN,E9PDG8_HUMAN,F5GWN7_HUMAN,H0YBT2_HUMAN,AP180_HUMAN	Clathrin coat assembly protein AP180,Clathrin coat assembly protein AP180,Clathrin coat assembly protein AP180,Clathrin coat assembly protein AP180,Clathrin coat assembly protein AP180,Clathrin coat assembly protein AP180,Clathrin coat assembly protein AP180,Clathrin coat assembly protein AP180,Clathrin coat assembly protein AP180,Clathrin coat assembly protein AP180,Clathrin coat assembly protei…	SNAP91,SNAP91,SNAP91,SNAP91,SNAP91,SNAP91,SNAP91,SNAP91,SNAP91,SNAP91,SNAP91,SNAP91,SNAP91 KIAA0656	ENST00000369690,ENST00000523484,ENST00000518312 ENST00000523199 ENST00000523585,ENST00000521931,ENST00000522248,ENST00000519779,ENST00000519825,ENST00000518309,ENST00000521616,ENST00000195649 ENST00000521485,ENST00000428679,ENST00000523448,ENST00000369694 ENST00000437520 ENST00000439399 ENST00000520213 ENST00000520302 ENST00000521743	ENSP00000358704,ENSP00000427959,ENSP00000429937,ENSP00000430071,ENSP00000429700,ENSP00000429429,ENSP00000431055,ENSP00000430441,ENSP00000428127,ENSP00000195649,ENSP00000412492,ENSP00000430255,ENSP00000358708	ENSG00000065609,ENSG00000065609,ENSG00000065609,ENSG00000065609,ENSG00000065609,ENSG00000065609,ENSG00000065609,ENSG00000065609,ENSG00000065609,ENSG00000065609,ENSG00000065609,ENSG00000065609,ENSG00000065609	24.063	13.702	34.4241	1.26872	0.000948359
ENSG00000233822	chr6	27806323	27823487	+	HIST1H2BN	protein_coding	Q99877 B2R5L4 Q494S8 Q96FB7,U3KQK0	H2B1N_HUMAN,U3KQK0_HUMAN	Histone H2B type 1-N,Histone H2B	HIST1H2BN H2BFD,HIST1H2BN hCG_1743059	ENST00000396980 ENST00000449538,ENST00000606613	ENSP00000380177,ENSP00000475942	ENSG00000233822,ENSG00000233822	16.5574	9.31355	23.8013	1.26587	0.00631389
ENSG00000134363	chr5	52776239	52782964	+	FST	protein_coding	H0YA75,H0YAF9,P19883 B5BU94 Q9BTH0	H0YA75_HUMAN,H0YAF9_HUMAN,FST_HUMAN	Follistatin,Follistatin,Follistatin	FST,FST,FST	ENST00000504226,ENST00000497789,ENST00000256759 ENST00000396947	ENSP00000426315,ENSP00000426971,ENSP00000256759	ENSG00000134363,ENSG00000134363,ENSG00000134363	25.3846	14.5131	36.256	1.26399	0.000667843
ENSG00000223403	chr14	101536248	101539274	+	MEG9	lincRNA								53.0432	30.8364	75.25	1.26006	1.5608e-06
ENSG00000116741	chr1	192778169	192781403	+	RGS2	protein_coding	P41220 Q6I9U5	RGS2_HUMAN	Regulator of G-protein signaling 2	RGS2 G0S8 GIG31	ENST00000235382	ENSP00000235382	ENSG00000116741	536.258	317.223	755.293	1.24891	1.37759e-28
ENSG00000228436	chr1	39325672	39385068	+	RP5-864K19,4	antisense								20.817	11.9338	29.7003	1.2471	0.00216286
ENSG00000166793	chr11	57412560	57417417	-	YPEL4	protein_coding	E9PNP5,E9PRC4,Q96NS1 B3KW92 Q2M3U7 Q65Z98	E9PNP5_HUMAN,E9PRC4_HUMAN,YPEL4_HUMAN	Protein yippee-like 4,Protein yippee-like 4,Protein yippee-like 4	YPEL4,YPEL4,YPEL4	ENST00000534810,ENST00000532314,ENST00000300022 ENST00000524669 ENST00000534711 ENST00000544993	ENSP00000432826,ENSP00000434238,ENSP00000300022	ENSG00000166793,ENSG00000166793,ENSG00000166793	16.6391	9.48906	23.7892	1.24083	0.00583785
ENSG00000172183	chr15	89179384	89199714	+	ISG20	protein_coding	H0YMM4,H3BLY5,Q96AZ6 O00441 O00586	H0YMM4_HUMAN,H3BLY5_HUMAN,ISG20_HUMAN	Interferon-stimulated gene 20 kDa protein,Interferon-stimulated gene 20 kDa protein,Interferon-stimulated gene 20 kDa protein	ISG20,ISG20,ISG20 HEM45	ENST00000559876,ENST00000379224,ENST00000306072 ENST00000560741	ENSP00000453666,ENSP00000368526,ENSP00000306565	ENSG00000172183,ENSG00000172183,ENSG00000172183	123.577	73.1267	174.027	1.23951	2.23049e-10
ENSG00000170345	chr14	75745477	75748933	+	FOS	protein_coding	A8K4E2,B4DQ65,G3V289,G3V2V7,G3V5J9,G3V5N7,G3V5N9,H0YJM3,P01100 P18849	A8K4E2_HUMAN,B4DQ65_HUMAN,G3V289_HUMAN,G3V2V7_HUMAN,G3V5J9_HUMAN,G3V5N7_HUMAN,G3V5N9_HUMAN,H0YJM3_HUMAN,FOS_HUMAN	Proto-oncogene c-Fos V-fos FBJ murine osteosarcoma viral oncogene homolog, isoform CRA_b cDNA FLJ40060 fis, clone TCOLN2000236, highly similar to Proto-oncogene protein c-fos cDNA FLJ77786,Proto-oncogene c-Fos cDNA FLJ55132, highly similar to Proto-oncogene protein c-fos,Proto-oncogene c-Fos,Proto-oncogene c-Fos,Proto-oncogene c-Fos,Proto-oncogene c-Fos,Proto-oncogene c-Fos,Proto-oncogene c-Fos,P…	FOS hCG_22355,FOS,FOS,FOS,FOS,FOS,FOS,FOS,FOS G0S7	ENST00000555686,ENST00000535987,ENST00000554617,ENST00000555347,ENST00000555242,ENST00000555672,ENST00000554212,ENST00000557139,ENST00000303562	ENSP00000452590,ENSP00000442268,ENSP00000450519,ENSP00000450886,ENSP00000452386,ENSP00000452440,ENSP00000452443,ENSP00000451786,ENSP00000306245	ENSG00000170345,ENSG00000170345,ENSG00000170345,ENSG00000170345,ENSG00000170345,ENSG00000170345,ENSG00000170345,ENSG00000170345,ENSG00000170345	33.3542	19.4476	47.2609	1.23892	0.000177911
ENSG00000197580	chr11	112046190	112095422	+	BCO2	protein_coding	E9PPP9,E9PS89,H0YCL7,H0YCN8,Q9BYV7 B0YIX5 B4DNC3 E9PBI8 E9PJJ1 Q8IUS0 Q96JC8 Q96JY5	E9PPP9_HUMAN,E9PS89_HUMAN,H0YCL7_HUMAN,H0YCN8_HUMAN,BCDO2_HUMAN	Beta,beta-carotene 9',10'-oxygenase,Beta,beta-carotene 9',10'-oxygenase,Beta,beta-carotene 9',10'-oxygenase,Beta,beta-carotene 9',10'-oxygenase,Beta,beta-carotene 9',10'-oxygenase	BCO2,BCO2,BCO2,BCO2,BCO2 BCDO2	ENST00000527939 ENST00000534550,ENST00000531003,ENST00000525175,ENST00000530677,ENST00000357685 ENST00000361053 ENST00000393032 ENST00000438022 ENST00000526088 ENST00000531169 ENST00000532593	ENSP00000436956,ENSP00000435869,ENSP00000431882,ENSP00000432045,ENSP00000350314	ENSG00000197580,ENSG00000197580,ENSG00000197580,ENSG00000197580,ENSG00000197580	16.7374	9.56081	23.9141	1.23824	0.00602439
ENSG00000138078	chr2	44543420	44589001	-	PREPL	protein_coding	C9JMT4,H7BZP6,H7C0M0,Q4J6C6 A7E2X6 D6W5A3 O43163 Q4J6C3 Q4J6C4 Q4ZG39 Q6ZMW7 Q96DW7	C9JMT4_HUMAN,H7BZP6_HUMAN,H7C0M0_HUMAN,PPCEL_HUMAN	Prolyl endopeptidase-like,Prolyl endopeptidase-like,Prolyl endopeptidase-like,Prolyl endopeptidase-like	PREPL,PREPL,PREPL,PREPL KIAA0436	ENST00000438314,ENST00000444696,ENST00000420756,ENST00000260648 ENST00000378511 ENST00000378520 ENST00000409272 ENST00000409411 ENST00000409936 ENST00000409957 ENST00000410081 ENST00000425263 ENST00000426481 ENST00000541738	ENSP00000395034,ENSP00000390618,ENSP00000395692,ENSP00000260648	ENSG00000138078,ENSG00000138078,ENSG00000138078,ENSG00000138078	2657.25	1584.43	3730.08	1.23472	1.24874e-53
ENSG00000147394	chrX	152082986	152142024	+	ZNF185	protein_coding	H0Y704,H7BZT5,H7C1R1,J3KNL4,O15231 A4FTV3 A6NME5 B4DLE9 B7Z771 B8K2L9 B8K2M0 B8K2M1 B8K2M2 E9PFR6 F5GXF7 F5GZL4 F8W8V7 H0Y4M8 O00345 Q8N1R8 Q9NSD2	H0Y704_HUMAN,H7BZT5_HUMAN,H7C1R1_HUMAN,J3KNL4_HUMAN,ZN185_HUMAN	Zinc finger protein 185,Zinc finger protein 185,Zinc finger protein 185,Zinc finger protein 185 Zinc finger protein 185 (LIM domain), isoform CRA_d,Zinc finger protein 185	ZNF185,ZNF185,ZNF185,ZNF185 hCG_39570,ZNF185	ENST00000426821,ENST00000436731,ENST00000447792,ENST00000324823,ENST00000318504 ENST00000318529 ENST00000370268 ENST00000370270 ENST00000449285 ENST00000454925 ENST00000535861 ENST00000539731 ENST00000594881 ENST00000595608 ENST00000595921 ENST00000596469 ENST00000597194 ENST00000597332 ENST00000599150	ENSP00000409121,ENSP00000391272,ENSP00000401766,ENSP00000325307,ENSP00000312782	ENSG00000147394,ENSG00000147394,ENSG00000147394,ENSG00000147394,ENSG00000147394	2618.38	1562.45	3674.31	1.23314	1.28714e-41
ENSG00000113369	chr5	90664541	90679176	-	ARRDC3	protein_coding	Q96B67 A8K6T8 Q9P2H1	ARRD3_HUMAN	Arrestin domain-containing protein 3	ARRDC3 KIAA1376	ENST00000265138	ENSP00000265138	ENSG00000113369	4517.8	2698.95	6336.66	1.23102	1.41888e-33
ENSG00000116299	chr1	109656301	109749401	+	KIAA1324	protein_coding	E9PB18,E9PIF6,E9PLQ2,E9PLY8,E9PMS2,E9PS21,H0YDD2,Q6UXG2 Q08AE6 Q5T5C9 Q5T5D0 Q5T5D1 Q9P2M2	E9PB18_HUMAN,E9PIF6_HUMAN,E9PLQ2_HUMAN,E9PLY8_HUMAN,E9PMS2_HUMAN,E9PS21_HUMAN,H0YDD2_HUMAN,K1324_HUMAN	UPF0577 protein KIAA1324,UPF0577 protein KIAA1324,UPF0577 protein KIAA1324,UPF0577 protein KIAA1324,UPF0577 protein KIAA1324,UPF0577 protein KIAA1324,UPF0577 protein KIAA1324,UPF0577 protein KIAA1324	KIAA1324,KIAA1324,KIAA1324,KIAA1324,KIAA1324,KIAA1324,KIAA1324,KIAA1324 EIG121 UNQ2426/PRO4985	ENST00000457623,ENST00000527996,ENST00000531664,ENST00000526264,ENST00000533147,ENST00000534476,ENST00000527501,ENST00000369939 ENST00000529753	ENSP00000393964,ENSP00000432023,ENSP00000431349,ENSP00000435066,ENSP00000431134,ENSP00000432164,ENSP00000433420,ENSP00000358955	ENSG00000116299,ENSG00000116299,ENSG00000116299,ENSG00000116299,ENSG00000116299,ENSG00000116299,ENSG00000116299,ENSG00000116299	83.0793	49.3186	116.84	1.22766	2.66534e-08
ENSG00000101188	chr20	61340189	61394123	+	NTSR1	protein_coding	P30989 Q9H4H1 Q9H4T5	NTR1_HUMAN	Neurotensin receptor type 1	NTSR1 NTRR	ENST00000370501	ENSP00000359532	ENSG00000101188	72.1265	42.8093	101.444	1.22552	1.3471e-06
ENSG00000257108	chr16	616996	619495	+	NHLRC4	protein_coding	P0CG21 B8ZZ27 Q8N233 Q96AX3 Q96S23	NHLC4_HUMAN	NHL-repeat-containing protein 4	NHLRC4	ENST00000424439 ENST00000540585	ENSP00000410858	ENSG00000257108	15.4488	8.85602	22.0415	1.22516	0.00722895
ENSG00000203709	chr1	207974863	208042495	-	C1orf132	processed_transcript								97.8339	58.2958	137.372	1.22255	8.00045e-09
ENSG00000223485	chr6	169558187	169563019	-	RP11-417E7,1	lincRNA								16.2187	9.34073	23.0968	1.2205	0.00553016
ENSG00000255471	chr11	86603256	86636079	-	RP11-736K20,5	antisense								355.089	213.158	497.02	1.21753	1.54425e-22
ENSG00000087076	chr19	49316274	49339935	-	HSD17B14	protein_coding	M0QY35,M0R147,M0R2R3,Q9BPX1 Q9UKU3	M0QY35_HUMAN,M0R147_HUMAN,M0R2R3_HUMAN,DHB14_HUMAN	17-beta-hydroxysteroid dehydrogenase 14,17-beta-hydroxysteroid dehydrogenase 14,17-beta-hydroxysteroid dehydrogenase 14,17-beta-hydroxysteroid dehydrogenase 14	HSD17B14,HSD17B14,HSD17B14,HSD17B14 DHRS10 SDR3 UNQ502/PRO474	ENST00000595764,ENST00000596349,ENST00000599157,ENST00000263278	ENSP00000469557,ENSP00000471631,ENSP00000472746,ENSP00000263278	ENSG00000087076,ENSG00000087076,ENSG00000087076,ENSG00000087076	131.04	78.4471	183.633	1.21659	3.47069e-11
ENSG00000063438	chr5	304291	438406	+	AHRR	protein_coding	A9YTQ3 A7MBN5 D6RAZ1 Q9HAZ3 Q9ULI6,D6RE68,D6RF73,E5RFG4,E5RGQ2,E5RHE0,G3V143,H0YA43	AHRR_HUMAN,D6RE68_HUMAN,D6RF73_HUMAN,E5RFG4_HUMAN,E5RGQ2_HUMAN,E5RHE0_HUMAN,G3V143_HUMAN,H0YA43_HUMAN	Aryl hydrocarbon receptor repressor,Aryl hydrocarbon receptor repressor,Aryl hydrocarbon receptor repressor,Aryl hydrocarbon receptor repressor,Aryl hydrocarbon receptor repressor,Aryl hydrocarbon receptor repressor,Aryl hydrocarbon receptor repressor HCG1985585, isoform CRA_a,Aryl hydrocarbon receptor repressor	AHRR BHLHE77 KIAA1234,AHRR,AHRR,AHRR,AHRR,AHRR,AHRR hCG_1985585,AHRR	ENST00000316418 ENST00000505113,ENST00000506456,ENST00000512529,ENST00000510400,ENST00000504625,ENST00000514523,ENST00000515206,ENST00000511487	ENSP00000323816,ENSP00000426932,ENSP00000424880,ENSP00000428893,ENSP00000429944,ENSP00000430914,ENSP00000430842,ENSP00000426076	ENSG00000063438,ENSG00000063438,ENSG00000063438,ENSG00000063438,ENSG00000063438,ENSG00000063438,ENSG00000063438,ENSG00000063438	315.981	189.806	442.157	1.21571	9.9924e-19
ENSG00000186469	chr14	52292913	52446060	+	GNG2	protein_coding	G3V2C9,G3V2N0,G3V2W5,G3V3J9,G3V415,P59768 Q5JPE2 Q6P9A9	G3V2C9_HUMAN,G3V2N0_HUMAN,G3V2W5_HUMAN,G3V3J9_HUMAN,G3V415_HUMAN,GBG2_HUMAN	Guanine nucleotide-binding protein subunit gamma,Guanine nucleotide-binding protein subunit gamma,Guanine nucleotide-binding protein G(I)/G(S)/G(O) subunit gamma-2,Guanine nucleotide-binding protein subunit gamma,Guanine nucleotide-binding protein subunit gamma,Guanine nucleotide-binding protein G(I)/G(S)/G(O) subunit gamma-2	GNG2,GNG2,GNG2,GNG2,GNG2 hCG_2013367,GNG2	ENST00000553560,ENST00000557376,ENST00000556522,ENST00000553432,ENST00000554875,ENST00000335281 ENST00000554736 ENST00000555472 ENST00000556752 ENST00000556766	ENSP00000450586,ENSP00000450758,ENSP00000450904,ENSP00000451279,ENSP00000451536,ENSP00000334448	ENSG00000186469,ENSG00000186469,ENSG00000186469,ENSG00000186469,ENSG00000186469,ENSG00000186469	62.3837	37.1581	87.6093	1.21547	4.90337e-06
ENSG00000233117	chr10	4243333	4286104	-	LINC00702	lincRNA								17.0193	9.85068	24.188	1.21495	0.00604724
ENSG00000223745	chr1	93727743	93811582	-	RP4-717I23,3	processed_transcript								131.906	79.1317	184.681	1.21238	6.52405e-12
ENSG00000273129	chr1	186649754	186650578	+	RP5-973M2,2	lincRNA								13.3863	7.67844	19.0942	1.21127	0.0112414
ENSG00000119950	chr10	111967363	112047123	+	MXI1	protein_coding	B1ANN8,F6U3F6,F6WCI9,P50539 B1ANN7 D3DR25 D3DRA9 Q15887 Q6FHW2 Q96E53	B1ANN8_HUMAN,F6U3F6_HUMAN,F6WCI9_HUMAN,MXI1_HUMAN	Max-interacting protein 1 cDNA FLJ61042, highly similar to MAX-interacting protein 1,Max-interacting protein 1,Max-interacting protein 1,Max-interacting protein 1	MXI1,MXI1,MXI1,MXI1 BHLHC11	ENST00000393134,ENST00000453116,ENST00000442296,ENST00000239007 ENST00000332674 ENST00000361248 ENST00000369612	ENSP00000376842,ENSP00000398981,ENSP00000407711,ENSP00000239007	ENSG00000119950,ENSG00000119950,ENSG00000119950,ENSG00000119950	461.961	278.934	644.988	1.20642	7.98617e-27
ENSG00000120279	chr6	153019030	153045702	+	MYCT1	protein_coding	E9PQ55,H0YDV5,Q8N699 Q8N396 Q8TBE8 Q9H763	E9PQ55_HUMAN,H0YDV5_HUMAN,MYCT1_HUMAN	Myc target protein 1,Myc target protein 1,Myc target protein 1	MYCT1,MYCT1,MYCT1 MTLC MTMC1	ENST00000529453,ENST00000532295,ENST00000367245	ENSP00000432612,ENSP00000434396,ENSP00000356214	ENSG00000120279,ENSG00000120279,ENSG00000120279	9835.64	5949.2	13722.1	1.20559	1.24958e-55
ENSG00000237310	chr7	65958693	65960461	+	GS1-124K5,4	lincRNA								22.6881	13.334	32.0422	1.20487	0.00238251
ENSG00000184005	chr1	76540404	77100286	+	ST6GALNAC3	protein_coding	Q8NDV1 Q6PCE0 Q6UX29 Q8N259	SIA7C_HUMAN	Alpha-N-acetylgalactosaminide alpha-2,6-sialyltransferase 3	ST6GALNAC3 SIAT7C UNQ2787/PRO7177	ENST00000328299	ENSP00000329214	ENSG00000184005	4109.02	2486.58	5731.47	1.20441	2.19537e-59
ENSG00000106853	chr9	114312002	114362135	-	PTGR1	protein_coding	F2Z3J9,F6XGT7,Q14914 A8K0N2 B4DPK3 F5GY50 Q8IYQ0 Q9H1X6,Q5JVP2,Q5JVP3	F2Z3J9_HUMAN,F6XGT7_HUMAN,PTGR1_HUMAN,Q5JVP2_HUMAN,Q5JVP3_HUMAN	Prostaglandin reductase 1,Prostaglandin reductase 1,Prostaglandin reductase 1,Prostaglandin reductase 1,Leukotriene B4 12-hydroxydehydrogenase, isoform CRA_d Prostaglandin reductase 1	PTGR1,PTGR1,PTGR1 LTB4DH,PTGR1,PTGR1 LTB4DH hCG_28760	ENST00000466771,ENST00000374324,ENST00000309195 ENST00000407693 ENST00000538962,ENST00000422125,ENST00000238248	ENSP00000435665,ENSP00000363444,ENSP00000311572,ENSP00000395965,ENSP00000238248	ENSG00000106853,ENSG00000106853,ENSG00000106853,ENSG00000106853,ENSG00000106853	4102.57	2485.27	5719.87	1.20225	3.49191e-48
ENSG00000230633	chr13	32872291	32872849	+	RP11-37E23,5	antisense								14.6294	8.46979	20.7889	1.20219	0.00907453
ENSG00000258727	chr14	24030306	24037282	+	RP11-66N24,3	antisense								15.7161	9.12851	22.3036	1.20213	0.00887821
ENSG00000110492	chr11	46402306	46405375	+	MDK	protein_coding	C9JHA4,E9PLM6,E9PPJ5,P21741 Q2LEK4 Q9UCC7	C9JHA4_HUMAN,E9PLM6_HUMAN,E9PPJ5_HUMAN,MK_HUMAN	Midkine,Midkine,Midkine,Midkine	MDK,MDK,MDK,MDK MK1 NEGF2	ENST00000441869,ENST00000489525,ENST00000533952,ENST00000359803 ENST00000395565 ENST00000395566 ENST00000395569 ENST00000405308 ENST00000407067	ENSP00000416241,ENSP00000433240,ENSP00000432649,ENSP00000352852	ENSG00000110492,ENSG00000110492,ENSG00000110492,ENSG00000110492	2496.47	1512.85	3480.1	1.20133	4.55385e-28
ENSG00000228544	chr9	139698379	139703300	-	KIAA1984-AS1	antisense								23.6811	13.9671	33.3952	1.20041	0.00159296
ENSG00000245532	chr11	65190245	65213011	+	NEAT1	lincRNA								6004.62	3643.57	8365.68	1.1989	2.20426e-37
ENSG00000119042	chr2	200134223	200335989	-	SATB2	protein_coding	C9JR56,F8WCV6,Q9UPW6 A8K5Z8 Q3ZB87 Q4V763	C9JR56_HUMAN,F8WCV6_HUMAN,SATB2_HUMAN	Homeobox protein cut-like,DNA-binding protein SATB2,DNA-binding protein SATB2	SATB2,SATB2,SATB2 KIAA1034	ENST00000443023,ENST00000440919,ENST00000260926 ENST00000417098 ENST00000428695 ENST00000457245	ENSP00000388764,ENSP00000415610,ENSP00000260926	ENSG00000119042,ENSG00000119042,ENSG00000119042	65.306	39.4125	91.1995	1.18996	5.30881e-07
ENSG00000260916	chr15	55632230	55700708	-	CCPG1	protein_coding	H3BN32,H3BNE2,H3BPP4,H3BQN1,H3BR24,H3BTZ1,H3BV63,Q9ULG6 A0PJH3 A8K9T0 O14712 Q05DG4 Q5U5S7 Q8IYV8 Q9BY53 Q9HA17	H3BN32_HUMAN,H3BNE2_HUMAN,H3BPP4_HUMAN,H3BQN1_HUMAN,H3BR24_HUMAN,H3BTZ1_HUMAN,H3BV63_HUMAN,CCPG1_HUMAN	Cell cycle progression protein 1,Cell cycle progression protein 1,Cell cycle progression protein 1,Cell cycle progression protein 1,Cell cycle progression protein 1,Cell cycle progression protein 1,Cell cycle progression protein 1,Cell cycle progression protein 1	CCPG1,CCPG1,CCPG1,CCPG1,CCPG1,CCPG1,CCPG1,CCPG1 CCP8 CPR8 KIAA1254	ENST00000568592,ENST00000563171,ENST00000568543,ENST00000568808,ENST00000564092,ENST00000570272,ENST00000564663,ENST00000310958 ENST00000425574 ENST00000442196 ENST00000569205	ENSP00000454666,ENSP00000454802,ENSP00000455406,ENSP00000455852,ENSP00000456045,ENSP00000457393,ENSP00000457967,ENSP00000311656	ENSG00000260916,ENSG00000260916,ENSG00000260916,ENSG00000260916,ENSG00000260916,ENSG00000260916,ENSG00000260916,ENSG00000260916	1726.73	1052.74	2400.72	1.18854	1.34663e-30
ENSG00000002587	chr4	11394774	11431389	-	HS3ST1	protein_coding	E9PDE3,O14792 B3KUA6 Q6PEY8	E9PDE3_HUMAN,HS3S1_HUMAN	Heparan sulfate glucosamine 3-O-sulfotransferase 1,Heparan sulfate glucosamine 3-O-sulfotransferase 1	HS3ST1,HS3ST1 3OST 3OST1	ENST00000510712 ENST00000514690,ENST00000002596	ENSP00000422629,ENSP00000002596	ENSG00000002587,ENSG00000002587	142.898	86.8027	198.993	1.18761	3.35686e-11
ENSG00000181038	chr17	74722912	74730018	+	METTL23	protein_coding	K7EJ00,K7EK32,K7EL83,K7EMR3,K7ENU9,K7EPR8,K7EPT5,K7ERS2,K7ESG7,Q86XA0 H9ZYJ0	K7EJ00_HUMAN,K7EK32_HUMAN,K7EL83_HUMAN,K7EMR3_HUMAN,K7ENU9_HUMAN,K7EPR8_HUMAN,K7EPT5_HUMAN,K7ERS2_HUMAN,K7ESG7_HUMAN,MET23_HUMAN	Methyltransferase-like protein 23,HCG1818127, isoform CRA_c Methyltransferase-like protein 23,Methyltransferase-like protein 23,Methyltransferase-like protein 23,Methyltransferase-like protein 23,Methyltransferase-like protein 23,Methyltransferase-like protein 23,Methyltransferase-like protein 23,Methyltransferase-like protein 23,Methyltransferase-like protein 23	METTL23,METTL23 hCG_1818127,METTL23,METTL23,METTL23,METTL23,METTL23,METTL23,METTL23,METTL23 C17orf95	ENST00000589977,ENST00000586752 ENST00000588822 ENST00000590964,ENST00000586200,ENST00000591571,ENST00000588964,ENST00000588563,ENST00000592849,ENST00000586738 ENST00000588783,ENST00000588302,ENST00000341249	ENSP00000464965,ENSP00000466203,ENSP00000465959,ENSP00000466614,ENSP00000467101,ENSP00000467503,ENSP00000467527,ENSP00000468386,ENSP00000468704,ENSP00000341543	ENSG00000181038,ENSG00000181038,ENSG00000181038,ENSG00000181038,ENSG00000181038,ENSG00000181038,ENSG00000181038,ENSG00000181038,ENSG00000181038,ENSG00000181038	468.872	286.15	651.593	1.18438	1.28881e-25
ENSG00000198431	chr12	104609557	104744061	+	TXNRD1	protein_coding	B2R5P6,B7Z2S5,E2QRB9,E7ESI6,E7EW10,E9PIR7,E9PIZ5,E9PJU2,E9PKD3,E9PKI4,E9PLT3,E9PNQ6,E9PQI3,E9PRI8,Q16881 B7Z1F4 B7Z3Y8 B7Z904 E9PMY9 F5H780 Q6FI31 Q6VB40 Q6VB41 Q6VB42 Q6VBP2 Q6VBP3 Q6VBP4 Q6VBP5 Q6VBP9 Q6VBQ0 Q6YNQ1 Q76P53 Q7LA96 Q8WVC8 Q99475 Q9UES8 Q9UH79	B2R5P6_HUMAN,B7Z2S5_HUMAN,E2QRB9_HUMAN,E7ESI6_HUMAN,E7EW10_HUMAN,E9PIR7_HUMAN,E9PIZ5_HUMAN,E9PJU2_HUMAN,E9PKD3_HUMAN,E9PKI4_HUMAN,E9PLT3_HUMAN,E9PNQ6_HUMAN,E9PQI3_HUMAN,E9PRI8_HUMAN,TRXR1_HUMAN	Thioredoxin reductase 1, cytoplasmic cDNA, FLJ92557, highly similar to Homo sapiens thioredoxin reductase 1 (TXNRD1), mRNA,Thioredoxin reductase 1, cytoplasmic cDNA FLJ56075, highly similar to Thioredoxin reductase 1, cytoplasmic (EC 1,8,1,9),Thioredoxin reductase 1, cytoplasmic,Thioredoxin reductase 1, cytoplasmic,Thioredoxin reductase 1, cytoplasmic,Thioredoxin reductase 1, cytoplasmic,Thioredo…	TXNRD1,TXNRD1,TXNRD1,TXNRD1,TXNRD1,TXNRD1,TXNRD1,TXNRD1,TXNRD1,TXNRD1,TXNRD1,TXNRD1,TXNRD1,TXNRD1,TXNRD1 GRIM12 KDRF	ENST00000354940,ENST00000542918,ENST00000397736,ENST00000378070,ENST00000427956,ENST00000527688,ENST00000531691,ENST00000528079,ENST00000527335,ENST00000531689,ENST00000526266,ENST00000526950,ENST00000529784,ENST00000529751,ENST00000388854 ENST00000429002 ENST00000503506 ENST00000524698 ENST00000525566 ENST00000526390 ENST00000526580 ENST00000526691 ENST00000529546 ENST00000540716	ENSP00000347020,ENSP00000440978,ENSP00000380844,ENSP00000367310,ENSP00000393328,ENSP00000433935,ENSP00000431925,ENSP00000433732,ENSP00000433599,ENSP00000433507,ENSP00000431294,ENSP00000432812,ENSP00000436229,ENSP00000432273,ENSP00000373506	ENSG00000198431,ENSG00000198431,ENSG00000198431,ENSG00000198431,ENSG00000198431,ENSG00000198431,ENSG00000198431,ENSG00000198431,ENSG00000198431,ENSG00000198431,ENSG00000198431,ENSG00000198431,ENSG00000198431,ENSG00000198431,ENSG00000198431	30345.1	18546.1	42144	1.18417	2.52509e-56
ENSG00000220583	chr6	34231088	34231450	-	RPL35P2	pseudogene								20.0685	11.8814	28.2556	1.18342	0.0031147
ENSG00000272630	chr10	74857802	74861055	-	RP11-344N10,5	lincRNA								28.0488	16.8515	39.2461	1.1728	0.000775021
ENSG00000255248	chr11	121899063	121987031	-	RP11-166D19,1	sense_overlapping								774.457	475.77	1073.14	1.17182	4.93214e-31
ENSG00000254860	chr11	8986222	8999074	+	TMEM9B-AS1	antisense								17.9114	10.6321	25.1908	1.17096	0.00698833
ENSG00000253368	chr1	27320198	27327389	+	TRNP1	protein_coding	H0YES3,Q6NT89	H0YES3_HUMAN,TRNP1_HUMAN	TMF-regulated nuclear protein 1,TMF-regulated nuclear protein 1	TRNP1,TRNP1 C1orf225 TRNP	ENST00000531285,ENST00000522111	ENSP00000436467,ENSP00000429216	ENSG00000253368,ENSG00000253368	440.39	270.929	609.85	1.16759	1.48409e-23
ENSG00000223547	chr19	12175514	12192380	+	ZNF844	protein_coding	F8VS19,F8WE48,Q08AG5 Q5JPI8	F8VS19_HUMAN,F8WE48_HUMAN,ZN844_HUMAN	Zinc finger protein 844,Zinc finger protein 844,Zinc finger protein 844	ZNF844,ZNF844,ZNF844	ENST00000550826,ENST00000441304,ENST00000439326	ENSP00000448588,ENSP00000402097,ENSP00000392024	ENSG00000223547,ENSG00000223547,ENSG00000223547	247.634	152.283	342.984	1.16614	1.48918e-17
ENSG00000158406	chr6	26281283	26285762	-	HIST1H4H	protein_coding	P62805 A2VCL0 P02304 P02305 Q6DRA9 Q6FGB8 Q6NWP7	H4_HUMAN	Histone H4	HIST1H4A H4/A H4FA HIST1H4B H4/I H4FI HIST1H4C H4/G H4FG HIST1H4D H4/B H4FB HIST1H4E H4/J H4FJ HIST1H4F H4/C H4FC HIST1H4H H4/H H4FH HIST1H4I H4/M H4FM HIST1H4J H4/E H4FE HIST1H4K H4/D H4FD HIST1H4L H4/K H4FK HIST2H4A H4/N H4F2 H4FN HIST2H4 HIST2H4B H4/O H4FO HIST4H4	ENST00000289352 ENST00000340756 ENST00000354348 ENST00000355057 ENST00000355981 ENST00000357549 ENST00000358064 ENST00000359907 ENST00000360441 ENST00000369157 ENST00000369165 ENST00000377364 ENST00000377727 ENST00000377745 ENST00000377803 ENST00000392932 ENST00000392933 ENST00000392938 ENST00000392939 ENST00000539745 ENST00000610125	ENSP00000289352	ENSG00000158406	18.2823	10.8982	25.6664	1.16428	0.00569992
ENSG00000109452	chr4	142944313	143768585	-	INPP4B	protein_coding	D6R9J5,D6RDJ7,D6RE59,D6RJC3,E7EQN9,E9PCZ3,E9PG59,E9PHC0,H0Y9Q3,H0YA10,O15327 Q2TAI2 Q5XLE7 Q6IN59 Q6PJB4,Q9BS68	D6R9J5_HUMAN,D6RDJ7_HUMAN,D6RE59_HUMAN,D6RJC3_HUMAN,E7EQN9_HUMAN,E9PCZ3_HUMAN,E9PG59_HUMAN,E9PHC0_HUMAN,H0Y9Q3_HUMAN,H0YA10_HUMAN,INP4B_HUMAN,Q9BS68_HUMAN	Type II inositol 3,4-bisphosphate 4-phosphatase,Type II inositol 3,4-bisphosphate 4-phosphatase,Type II inositol 3,4-bisphosphate 4-phosphatase,Type II inositol 3,4-bisphosphate 4-phosphatase,Type II inositol 3,4-bisphosphate 4-phosphatase,Type II inositol 3,4-bisphosphate 4-phosphatase,Type II inositol 3,4-bisphosphate 4-phosphatase,Type II inositol 3,4-bisphosphate 4-phosphatase,Type II inosito…	INPP4B,INPP4B,INPP4B,INPP4B,INPP4B,INPP4B,INPP4B,INPP4B,INPP4B,INPP4B,INPP4B,INPP4B	ENST00000503927,ENST00000506000,ENST00000506788,ENST00000510812,ENST00000509777,ENST00000511838,ENST00000512630,ENST00000514525,ENST00000506297,ENST00000507462,ENST00000262992 ENST00000308502 ENST00000506217 ENST00000508116 ENST00000513000,ENST00000507861	ENSP00000422052,ENSP00000420888,ENSP00000426957,ENSP00000427250,ENSP00000422793,ENSP00000426207,ENSP00000423771,ENSP00000421065,ENSP00000424731,ENSP00000425764,ENSP00000262992,ENSP00000426897	ENSG00000109452,ENSG00000109452,ENSG00000109452,ENSG00000109452,ENSG00000109452,ENSG00000109452,ENSG00000109452,ENSG00000109452,ENSG00000109452,ENSG00000109452,ENSG00000109452,ENSG00000109452	509.477	314.891	704.063	1.15833	9.49128e-26
ENSG00000153234	chr2	157180944	157198860	-	NR4A2	protein_coding	C9IYM5,C9J8W4,C9JWQ1,E9PBQ4,F5H4G9,F8W6I3,H7BZ00,P43354 Q16311 Q53RZ2,Q6NXU0	C9IYM5_HUMAN,C9J8W4_HUMAN,C9JWQ1_HUMAN,E9PBQ4_HUMAN,F5H4G9_HUMAN,F8W6I3_HUMAN,H7BZ00_HUMAN,NR4A2_HUMAN,Q6NXU0_HUMAN	Nuclear receptor subfamily 4 group A member 2,Nuclear receptor subfamily 4 group A member 2,Nuclear receptor subfamily 4 group A member 2,Nuclear receptor subfamily 4 group A member 2,Nuclear receptor subfamily 4 group A member 2,Nuclear receptor subfamily 4 group A member 2,Nuclear receptor subfamily 4 group A member 2,Nuclear receptor subfamily 4 group A member 2,Nuclear receptor subfamily 4 gr…	NR4A2,NR4A2,NR4A2,NR4A2,NR4A2,NR4A2,NR4A2,NR4A2 NOT NURR1 TINUR,NR4A2	ENST00000424077,ENST00000429376,ENST00000421709,ENST00000417764 ENST00000417972,ENST00000539077,ENST00000409108,ENST00000406048,ENST00000339562 ENST00000409572,ENST00000426264	ENSP00000406808,ENSP00000410952,ENSP00000388120,ENSP00000415632,ENSP00000444925,ENSP00000386993,ENSP00000385379,ENSP00000344479,ENSP00000389986	ENSG00000153234,ENSG00000153234,ENSG00000153234,ENSG00000153234,ENSG00000153234,ENSG00000153234,ENSG00000153234,ENSG00000153234,ENSG00000153234	33.528	20.3962	46.6598	1.15542	0.000315766
ENSG00000105967	chr7	115575202	115799950	-	TFEC	protein_coding	B7Z757,O14948 B2R8X5 Q5H9U8 Q709A4 Q8N6J9	B7Z757_HUMAN,TFEC_HUMAN	Transcription factor EC cDNA FLJ55256, highly similar to Homo sapiens transcription factor EC (TFEC), transcript variant 1, mRNA,Transcription factor EC	TFEC,TFEC BHLHE34 TCFEC TFECL	ENST00000484212,ENST00000265440 ENST00000320239 ENST00000393485 ENST00000457268	ENSP00000417432,ENSP00000265440	ENSG00000105967,ENSG00000105967	1011.22	626.483	1395.95	1.15464	1.15433e-28
ENSG00000172159	chr9	85857905	86153461	-	FRMD3	protein_coding	A2A2Y4 A8MQB0 B4DN14 Q53EP2 Q5JV59 Q5VZA1 Q86WP8 Q8IZ44 Q8N3Y5 Q8N9L2,Q5JV61	FRMD3_HUMAN,Q5JV61_HUMAN	FERM domain-containing protein 3,FERM domain-containing protein 3	FRMD3 EPB41L4O,FRMD3	ENST00000304195 ENST00000328788 ENST00000376434 ENST00000376438,ENST00000431299	ENSP00000303508,ENSP00000412719	ENSG00000172159,ENSG00000172159	409.52	253.553	565.487	1.15408	3.89917e-20
ENSG00000130529	chr19	49660998	49715093	+	TRPM4	protein_coding	B4DIX5,M0QX92,M0QYK7,M0QZ19,M0R0H1,M0R3H6,Q8TD43 A2RU25 Q7Z5D9 Q96L84 Q9NXV1	B4DIX5_HUMAN,M0QX92_HUMAN,M0QYK7_HUMAN,M0QZ19_HUMAN,M0R0H1_HUMAN,M0R3H6_HUMAN,TRPM4_HUMAN	Transient receptor potential cation channel subfamily M member 4 cDNA FLJ61284, highly similar to Homo sapiens transient receptor potential cation channel, subfamily M, member 4 (TRPM4), mRNA,Transient receptor potential cation channel subfamily M member 4,Transient receptor potential cation channel subfamily M member 4,Transient receptor potential cation channel subfamily M member 4,Transient re…	TRPM4,TRPM4,TRPM4,TRPM4,TRPM4,TRPM4,TRPM4 LTRPC4	ENST00000355712,ENST00000598697,ENST00000595519,ENST00000598502,ENST00000597316,ENST00000598691,ENST00000252826 ENST00000427978	ENSP00000347944,ENSP00000468989,ENSP00000469893,ENSP00000470229,ENSP00000471236,ENSP00000473231,ENSP00000252826	ENSG00000130529,ENSG00000130529,ENSG00000130529,ENSG00000130529,ENSG00000130529,ENSG00000130529,ENSG00000130529	785.006	486.521	1083.49	1.15348	4.52912e-16
ENSG00000181019	chr16	69740899	69760854	-	NQO1	protein_coding	B4DLR8,H3BNV2,H3BRK3,P15559 B2R5Y9 B4DNM7 B7ZAD1 Q86UK1	B4DLR8_HUMAN,H3BNV2_HUMAN,H3BRK3_HUMAN,NQO1_HUMAN	NAD(P)H dehydrogenase [quinone] 1 cDNA FLJ50573, highly similar to Homo sapiens NAD(P)H dehydrogenase, quinone 1 (NQO1), transcript variant 3, mRNA,NAD(P)H dehydrogenase [quinone] 1 NAD(P)H dehydrogenase, quinone 1, isoform CRA_a,NAD(P)H dehydrogenase [quinone] 1,NAD(P)H dehydrogenase [quinone] 1	NQO1,NQO1 hCG_28204,NQO1,NQO1 DIA4 NMOR1	ENST00000439109,ENST00000564043,ENST00000561500,ENST00000320623 ENST00000379046 ENST00000379047	ENSP00000398330,ENSP00000455020,ENSP00000456282,ENSP00000319788	ENSG00000181019,ENSG00000181019,ENSG00000181019,ENSG00000181019	10520.8	6526.56	14515	1.15303	6.71725e-57
ENSG00000169228	chr5	176728199	176730745	-	RAB24	protein_coding	D6RFW3,F8W8H5,Q969Q5 Q7Z4Z7	D6RFW3_HUMAN,F8W8H5_HUMAN,RAB24_HUMAN	Ras-related protein Rab-24,Ras-related protein Rab-24,Ras-related protein Rab-24	RAB24,RAB24,RAB24	ENST00000504395,ENST00000303270,ENST00000303251 ENST00000393611	ENSP00000421442,ENSP00000302085,ENSP00000304376	ENSG00000169228,ENSG00000169228,ENSG00000169228	46.9541	28.7522	65.156	1.15288	3.00583e-05
ENSG00000198857	chr1	120143963	120151873	+	HSD3BP5	pseudogene								36.1976	22.1104	50.2847	1.14998	0.000942904
ENSG00000103888	chr15	81071684	81244117	+	KIAA1199	protein_coding	H0YCE1,H0YL56,Q8WUJ3 Q6L9J5 Q9H1K5 Q9NPN9 Q9ULM1	H0YCE1_HUMAN,H0YL56_HUMAN,CEMIP_HUMAN	Cell migration-inducing and hyaluronan-binding protein,Cell migration-inducing and hyaluronan-binding protein,Cell migration-inducing and hyaluronan-binding protein	CEMIP,CEMIP,CEMIP KIAA1199	ENST00000495041,ENST00000560027,ENST00000220244 ENST00000356249 ENST00000394685	ENSP00000431426,ENSP00000453066,ENSP00000220244	ENSG00000103888,ENSG00000103888,ENSG00000103888	39.7507	24.3627	55.1386	1.14628	0.000153974
ENSG00000125740	chr19	45971253	45978437	+	FOSB	protein_coding	E7EPR6,K7EJ89,K7EKA0,K7EKC1,K7EMJ6,K7EPR3,K7ERZ8,P53539 A8K9K5 A8VJE1 E9PHJ3,Q49AD7	E7EPR6_HUMAN,K7EJ89_HUMAN,K7EKA0_HUMAN,K7EKC1_HUMAN,K7EMJ6_HUMAN,K7EPR3_HUMAN,K7ERZ8_HUMAN,FOSB_HUMAN,Q49AD7_HUMAN	Protein fosB,Protein fosB,Protein fosB,Protein fosB,Protein fosB,Protein fosB,Protein fosB,Protein fosB,FOSB protein Protein fosB	FOSB,FOSB,FOSB,FOSB,FOSB,FOSB,FOSB,FOSB G0S3,FOSB	ENST00000443841,ENST00000590335,ENST00000589593,ENST00000592436,ENST00000591858,ENST00000585836,ENST00000592811,ENST00000353609 ENST00000417353,ENST00000586615	ENSP00000414177,ENSP00000465068,ENSP00000465528,ENSP00000465552,ENSP00000466530,ENSP00000467497,ENSP00000468482,ENSP00000245919,ENSP00000468207	ENSG00000125740,ENSG00000125740,ENSG00000125740,ENSG00000125740,ENSG00000125740,ENSG00000125740,ENSG00000125740,ENSG00000125740,ENSG00000125740	18.1333	10.915	25.3516	1.14512	0.00845009
ENSG00000261118	chr16	89558425	89570868	-	RP11-104N10,1	antisense								19.9126	12.0669	27.7583	1.13806	0.00535721
ENSG00000108691	chr17	32582304	32584222	+	CCL2	protein_coding	J3KRT7,P13500 B2R4V3 Q9UDF3	J3KRT7_HUMAN,CCL2_HUMAN	C-C motif chemokine 2 Chemokine (C-C motif) ligand 2, isoform CRA_a,C-C motif chemokine 2	CCL2 hCG_29298,CCL2 MCP1 SCYA2	ENST00000580907,ENST00000225831	ENSP00000462156,ENSP00000225831	ENSG00000108691,ENSG00000108691	397.265	247.869	546.661	1.1379	2.8613e-21
ENSG00000136158	chr13	80910111	80915086	-	SPRY2	protein_coding	O43597 B2R9J9 Q5T6Z7	SPY2_HUMAN	Protein sprouty homolog 2	SPRY2	ENST00000377102 ENST00000377104 ENST00000540649	ENSP00000366306	ENSG00000136158	802.233	501.787	1102.68	1.1343	1.3415e-31
ENSG00000106105	chr7	30634297	30673649	+	GARS	protein_coding	F8WCK4,H7C443,P41250 B3KQA2 B4DIA0 Q969Y1	F8WCK4_HUMAN,H7C443_HUMAN,SYG_HUMAN	Glycine--tRNA ligase,Glycine--tRNA ligase,Glycine--tRNA ligase	GARS,GARS,GARS	ENST00000454308,ENST00000444666,ENST00000389266	ENSP00000392677,ENSP00000415447,ENSP00000373918	ENSG00000106105,ENSG00000106105,ENSG00000106105	9355.88	5869.84	12841.9	1.12934	2.20875e-53
ENSG00000154263	chr17	67143355	67240987	-	ABCA10	protein_coding	E5RFN6,E5RFP5,H0YBL8,K7EMH5,K7ERP5,Q8WWZ4 C9JZH2 C9K035 Q6PIQ6 Q7Z2I9 Q7Z7P7 Q86TD2	E5RFN6_HUMAN,E5RFP5_HUMAN,H0YBL8_HUMAN,K7EMH5_HUMAN,K7ERP5_HUMAN,ABCAA_HUMAN	ATP-binding cassette sub-family A member 10,ATP-binding cassette sub-family A member 10,ATP-binding cassette sub-family A member 10,ATP-binding cassette sub-family A member 10,ATP-binding cassette sub-family A member 10,ATP-binding cassette sub-family A member 10	ABCA10,ABCA10,ABCA10,ABCA10,ABCA10,ABCA10	ENST00000523419,ENST00000518929,ENST00000524273,ENST00000521538,ENST00000522787,ENST00000269081 ENST00000416101 ENST00000423818 ENST00000432313 ENST00000522406 ENST00000523512	ENSP00000428032,ENSP00000430341,ENSP00000429795,ENSP00000466506,ENSP00000468351,ENSP00000269081	ENSG00000154263,ENSG00000154263,ENSG00000154263,ENSG00000154263,ENSG00000154263,ENSG00000154263	17.5112	10.6321	24.3903	1.12617	0.00929814
ENSG00000090661	chr19	8271620	8327305	+	CERS4	protein_coding	H0YKC9,H0YKR4,H0YKS3,H0YLY3,H0YMY6,H0YN04,H0YNR6,Q9HA82 D6W665	H0YKC9_HUMAN,H0YKR4_HUMAN,H0YKS3_HUMAN,H0YLY3_HUMAN,H0YMY6_HUMAN,H0YN04_HUMAN,H0YNR6_HUMAN,CERS4_HUMAN	Ceramide synthase 4,Ceramide synthase 4,Ceramide synthase 4,Ceramide synthase 4,Ceramide synthase 4,Ceramide synthase 4,Ceramide synthase 4,Ceramide synthase 4	CERS4,CERS4,CERS4,CERS4,CERS4,CERS4,CERS4,CERS4 LASS4	ENST00000558331,ENST00000561053,ENST00000560412,ENST00000558268,ENST00000561008,ENST00000559336,ENST00000558877,ENST00000251363 ENST00000559450	ENSP00000452753,ENSP00000452910,ENSP00000452920,ENSP00000453388,ENSP00000453796,ENSP00000453815,ENSP00000454122,ENSP00000251363	ENSG00000090661,ENSG00000090661,ENSG00000090661,ENSG00000090661,ENSG00000090661,ENSG00000090661,ENSG00000090661,ENSG00000090661	158.659	99.3433	217.975	1.12582	2.58034e-11
ENSG00000125534	chr20	62152077	62153559	+	PPDPF	protein_coding	Q9H3Y8 E1P5J2 Q4VXP1 Q9H3Y7,X6R7I6	PPDPF_HUMAN,X6R7I6_HUMAN	Pancreatic progenitor cell differentiation and proliferation factor,Pancreatic progenitor cell differentiation and proliferation factor	PPDPF C20orf149 EXPDF,PPDPF	ENST00000370179,ENST00000370177	ENSP00000359198,ENSP00000359196	ENSG00000125534,ENSG00000125534	2096.01	1318.49	2873.53	1.12335	4.65127e-07
ENSG00000142408	chr19	54466294	54493469	+	CACNG8	protein_coding	Q8WXS5 Q9BXT0 Q9BY23	CCG8_HUMAN	Voltage-dependent calcium channel gamma-8 subunit	CACNG8 CACNG6	ENST00000270458	ENSP00000270458	ENSG00000142408	234.613	147.263	321.964	1.12322	2.52687e-11
ENSG00000197857	chr19	12335501	12405702	-	ZNF44	protein_coding	E2QRP2,F8W7T7,I6L4V1,M0R160,P15621 B4DML9 B9EGJ5 B9ZVM2 P17018 Q9ULZ7	E2QRP2_HUMAN,F8W7T7_HUMAN,I6L4V1_HUMAN,M0R160_HUMAN,ZNF44_HUMAN	Zinc finger protein 44,Zinc finger protein 44,Zinc finger protein 44,Zinc finger protein 44 Zinc finger protein 44 (KOX 7), isoform CRA_a,Zinc finger protein 44	ZNF44,ZNF44,ZNF44,ZNF44 hCG_2002471,ZNF44 GIOT2 KOX7 ZNF55 ZNF58	ENST00000354656,ENST00000355684,ENST00000426973,ENST00000600003,ENST00000356109 ENST00000393337 ENST00000397742	ENSP00000346681,ENSP00000347910,ENSP00000395745,ENSP00000471655,ENSP00000348419	ENSG00000197857,ENSG00000197857,ENSG00000197857,ENSG00000197857,ENSG00000197857	290.302	182.309	398.294	1.12317	6.16499e-17
ENSG00000123384	chr12	57522276	57607134	+	LRP1	protein_coding	H0YJ88,H0YJI8,Q07954 Q2PP12 Q8IVG8,Q6PJ72,Q7Z7K9,Q86SW0	H0YJ88_HUMAN,H0YJI8_HUMAN,LRP1_HUMAN,Q6PJ72_HUMAN,Q7Z7K9_HUMAN,Q86SW0_HUMAN	Low-density lipoprotein receptor-related protein 1 85 kDa subunit,Low-density lipoprotein receptor-related protein 1 85 kDa subunit,Prolow-density lipoprotein receptor-related protein 1,LRP1 protein Low-density lipoprotein receptor-related protein 1 85 kDa subunit,LRP1 protein Low-density lipoprotein receptor-related protein 1 85 kDa subunit,LRP1 protein Low-density lipoprotein receptor-related p…	LRP1,LRP1,LRP1 A2MR APR,LRP1,LRP1,LRP1	ENST00000555124,ENST00000554118,ENST00000243077,ENST00000554174,ENST00000553277,ENST00000338962	ENSP00000451012,ENSP00000451622,ENSP00000243077,ENSP00000451737,ENSP00000451449,ENSP00000341264	ENSG00000123384,ENSG00000123384,ENSG00000123384,ENSG00000123384,ENSG00000123384,ENSG00000123384	464.24	291.766	636.714	1.12316	3.16666e-13
ENSG00000265778	chr18	74203608	74205487	+	RP11-17M16,2	antisense								27.5495	16.9657	38.1332	1.12315	0.00211583
ENSG00000180354	chr7	30174426	30202378	+	C7orf41	protein_coding	C9JBT1,Q8N3F0 B8ZZW9 Q8N791 Q8N8M4 Q8NEX2	C9JBT1_HUMAN,MTURN_HUMAN	Maturin,Maturin	MTURN,MTURN C7orf41	ENST00000434060,ENST00000324453 ENST00000324489 ENST00000409688 ENST00000415604 ENST00000455738	ENSP00000415658,ENSP00000324204	ENSG00000180354,ENSG00000180354	526.951	331.566	722.336	1.12102	2.43584e-21
ENSG00000169330	chr15	79724858	79764632	+	KIAA1024	protein_coding	H0YNN7,Q9UPX6 A7MD43	H0YNN7_HUMAN,K1024_HUMAN	UPF0258 protein KIAA1024,UPF0258 protein KIAA1024	KIAA1024,KIAA1024	ENST00000559272,ENST00000305428	ENSP00000454088,ENSP00000307461	ENSG00000169330,ENSG00000169330	121.684	76.3037	167.064	1.1204	1.44172e-07
ENSG00000188042	chr2	235401685	235405697	-	ARL4C	protein_coding	P56559 Q4A519 Q53R10 Q9BVN1 Q9UQ34	ARL4C_HUMAN	ADP-ribosylation factor-like protein 4C	ARL4C ARL7	ENST00000339728 ENST00000390645	ENSP00000339754	ENSG00000188042	361.086	227.259	494.914	1.11942	4.19069e-20
ENSG00000013588	chr12	13043716	13070871	+	GPRC5A	protein_coding	F5GWG3,H0YFN2,Q8NFJ5 B3KV45 O95357	F5GWG3_HUMAN,H0YFN2_HUMAN,RAI3_HUMAN	Retinoic acid-induced protein 3,Retinoic acid-induced protein 3,Retinoic acid-induced protein 3	GPRC5A,GPRC5A,GPRC5A GPCR5A RAI3 RAIG1	ENST00000534831,ENST00000540125,ENST00000014914	ENSP00000441627,ENSP00000439430,ENSP00000014914	ENSG00000013588,ENSG00000013588,ENSG00000013588	1444.18	910.782	1977.57	1.1177	4.75972e-29
ENSG00000162687	chr1	196194909	196578355	-	KCNT2	protein_coding	G8JLE3,Q3SY61,Q6UVM3 Q3SY59 Q5VTN1 Q6ZMT3,V9GZ63	G8JLE3_HUMAN,Q3SY61_HUMAN,KCNT2_HUMAN,V9GZ63_HUMAN	Potassium channel subfamily T member 2,KCNT2 protein Potassium channel subfamily T member 2,Potassium channel subfamily T member 2,Potassium channel subfamily T member 2	KCNT2,KCNT2,KCNT2 SLICK,KCNT2	ENST00000367431,ENST00000451324,ENST00000294725 ENST00000367433 ENST00000609185,ENST00000466914	ENSP00000356401,ENSP00000405474,ENSP00000294725,ENSP00000477456	ENSG00000162687,ENSG00000162687,ENSG00000162687,ENSG00000162687	17.2818	10.5361	24.0275	1.11735	0.0110763
ENSG00000186642	chr11	72287185	72385635	-	PDE2A	protein_coding	C9JPD5,E9PEF1,F5GXX2,F5H130,F5H143,F5H1D7,F5H2R8,F5H2V7,F5H2Z0,F5H3Z7,F5H5P8,H0YFL1,H0YG13,H0YGL2,H7C009,O00408 B2R646 B3KRV5 E9PGI1 F6W5Z0 Q5J791 Q5J792 Q5J793 Q6ZMR1	C9JPD5_HUMAN,E9PEF1_HUMAN,F5GXX2_HUMAN,F5H130_HUMAN,F5H143_HUMAN,F5H1D7_HUMAN,F5H2R8_HUMAN,F5H2V7_HUMAN,F5H2Z0_HUMAN,F5H3Z7_HUMAN,F5H5P8_HUMAN,H0YFL1_HUMAN,H0YG13_HUMAN,H0YGL2_HUMAN,H7C009_HUMAN,PDE2A_HUMAN	cGMP-dependent 3',5'-cyclic phosphodiesterase,cGMP-dependent 3',5'-cyclic phosphodiesterase,cGMP-dependent 3',5'-cyclic phosphodiesterase,cGMP-dependent 3',5'-cyclic phosphodiesterase,cGMP-dependent 3',5'-cyclic phosphodiesterase,cGMP-dependent 3',5'-cyclic phosphodiesterase,cGMP-dependent 3',5'-cyclic phosphodiesterase,cGMP-dependent 3',5'-cyclic phosphodiesterase,cGMP-dependent 3',5'-cyclic pho…	PDE2A,PDE2A,PDE2A,PDE2A,PDE2A,PDE2A,PDE2A,PDE2A,PDE2A,PDE2A,PDE2A,PDE2A,PDE2A,PDE2A,PDE2A,PDE2A	ENST00000420501,ENST00000418754,ENST00000542223,ENST00000538749,ENST00000543750,ENST00000536458,ENST00000539367 ENST00000541998 ENST00000543575,ENST00000535701,ENST00000546038,ENST00000536308,ENST00000542969,ENST00000475807,ENST00000538299,ENST00000537631,ENST00000441209,ENST00000334456 ENST00000376450 ENST00000444035 ENST00000540345 ENST00000544570	ENSP00000388997,ENSP00000410310,ENSP00000440834,ENSP00000439683,ENSP00000438008,ENSP00000445750,ENSP00000445443,ENSP00000439302,ENSP00000438295,ENSP00000438559,ENSP00000443232,ENSP00000439077,ENSP00000441322,ENSP00000443737,ENSP00000392457,ENSP00000334910	ENSG00000186642,ENSG00000186642,ENSG00000186642,ENSG00000186642,ENSG00000186642,ENSG00000186642,ENSG00000186642,ENSG00000186642,ENSG00000186642,ENSG00000186642,ENSG00000186642,ENSG00000186642,ENSG00000186642,ENSG00000186642,ENSG00000186642,ENSG00000186642	1379.06	869.94	1888.18	1.11712	1.02726e-20
ENSG00000258057	chr12	50222325	50234926	+	BCDIN3D-AS1	antisense								15.703	9.54254	21.8634	1.11682	0.0142505
ENSG00000155307	chr21	15857549	15955723	-	SAMSN1	protein_coding	Q9NSI8 B3KWJ3 F8WAA1 Q8NFF7 Q9C041	SAMN1_HUMAN	SAM domain-containing protein SAMSN-1	SAMSN1 HACS1	ENST00000285670 ENST00000400564 ENST00000400566	ENSP00000285670	ENSG00000155307	226.559	142.682	310.435	1.11606	3.35397e-14
ENSG00000217801	chr1	995114	1004735	+	RP11-465B22,3	pseudogene								28.4398	17.5998	39.2799	1.11477	0.0012627
ENSG00000178977	chr17	8123960	8127361	-	LINC00324	lincRNA								22.8732	14.0986	31.6478	1.11257	0.0034731
ENSG00000111371	chr12	46576846	46663800	-	SLC38A1	protein_coding	F8VX04,F8VX12,Q9H2H9 Q8NC61 Q8NCF8 Q96JX2 Q9H2Q2	F8VX04_HUMAN,F8VX12_HUMAN,S38A1_HUMAN	Sodium-coupled neutral amino acid transporter 1,Sodium-coupled neutral amino acid transporter 1,Sodium-coupled neutral amino acid transporter 1	SLC38A1,SLC38A1,SLC38A1 ATA1 NAT2 SAT1 SNAT1	ENST00000552197,ENST00000550173,ENST00000398637 ENST00000439706 ENST00000546893 ENST00000549049	ENSP00000449756,ENSP00000449744,ENSP00000381634	ENSG00000111371,ENSG00000111371,ENSG00000111371	5510.29	3487.19	7533.4	1.11101	1.47404e-35
ENSG00000230630	chr1	172109461	172113934	-	DNM3OS	antisense								67.8072	42.5758	93.0386	1.10973	2.56436e-06
ENSG00000140961	chr16	83981887	83999937	+	OSGIN1	protein_coding	H3BT09,H3BTF9,J3KRK7,Q9UJX0 Q52M33 Q86UQ1 Q96S88 Q9BZ70	H3BT09_HUMAN,H3BTF9_HUMAN,J3KRK7_HUMAN,OSGI1_HUMAN	Oxidative stress-induced growth inhibitor 1,Oxidative stress-induced growth inhibitor 1,Oxidative stress-induced growth inhibitor 1,Oxidative stress-induced growth inhibitor 1	OSGIN1,OSGIN1,OSGIN1,OSGIN1 OKL38	ENST00000561552,ENST00000567707,ENST00000565123,ENST00000343939 ENST00000361711 ENST00000393306	ENSP00000456965,ENSP00000457157,ENSP00000462048,ENSP00000343376	ENSG00000140961,ENSG00000140961,ENSG00000140961,ENSG00000140961	264.93	167.561	362.299	1.10789	4.17067e-13
ENSG00000095794	chr10	35415719	35501886	+	CREM	protein_coding	C9IYM9,C9J2J0,C9J5A7,C9JK96,C9K092,E9PAR2,E9PB41,F8WB03,F8WDF2,G5E998,H7C4X0,J3KQC0,J3KR46,Q03060 A8K014 A8K3J7 A8K6A1 A8MPQ2 B4DXC1 C9J785 C9JZ10 E9PAR4 E9PHM1 O75519 Q14501 Q14503 Q14504 Q14505 Q14506 Q15731 Q16114 Q16116 Q5T9H7 Q5W1A6 Q5W1A7 Q5W1A8 Q5W1A9 Q5W1B0 Q5W1B2 Q7Z2Q6 Q8IVD4 Q96AG7 Q9NZ98 Q9NZ99 Q9NZB9,R4GN75	C9IYM9_HUMAN,C9J2J0_HUMAN,C9J5A7_HUMAN,C9JK96_HUMAN,C9K092_HUMAN,E9PAR2_HUMAN,E9PB41_HUMAN,F8WB03_HUMAN,F8WDF2_HUMAN,G5E998_HUMAN,H7C4X0_HUMAN,J3KQC0_HUMAN,J3KR46_HUMAN,CREM_HUMAN,R4GN75_HUMAN	cAMP-responsive element modulator,cAMP-responsive element modulator,cAMP-responsive element modulator,cAMP-responsive element modulator,cAMP-responsive element modulator,cAMP-responsive element modulator,cAMP-responsive element modulator,cAMP-responsive element modulator,cAMP-responsive element modulator,cAMP-responsive element modulator,cAMP-responsive element modulator,cAMP-responsive element m…	CREM,CREM,CREM,CREM,CREM,CREM,CREM,CREM,CREM,CREM,CREM,CREM,CREM,CREM,CREM	ENST00000487132,ENST00000494479,ENST00000495301,ENST00000439705,ENST00000463960,ENST00000344351 ENST00000460270,ENST00000474362,ENST00000490460,ENST00000495960,ENST00000374721,ENST00000464475,ENST00000429130,ENST00000484283,ENST00000333809 ENST00000337656 ENST00000342105 ENST00000345491 ENST00000348787 ENST00000354759 ENST00000356917 ENST00000361599 ENST00000374726 ENST00000374728 ENST00000374734…	ENSP00000418798,ENSP00000417399,ENSP00000417130,ENSP00000409220,ENSP00000419684,ENSP00000344365,ENSP00000419018,ENSP00000417058,ENSP00000420453,ENSP00000363853,ENSP00000418450,ENSP00000393538,ENSP00000417165,ENSP00000333055,ENSP00000473519	ENSG00000095794,ENSG00000095794,ENSG00000095794,ENSG00000095794,ENSG00000095794,ENSG00000095794,ENSG00000095794,ENSG00000095794,ENSG00000095794,ENSG00000095794,ENSG00000095794,ENSG00000095794,ENSG00000095794,ENSG00000095794,ENSG00000095794	870.256	551.678	1188.83	1.10625	5.69356e-28
ENSG00000006652	chr7	112063023	112121072	+	IFRD1	protein_coding	C9J311,C9J7U6,C9JA65,C9JFH1,C9JK78,C9JLG5,C9JNM6,E9PMY4,H0YEE3,O00458 B7Z5G1 O75234 Q5U013 Q9BVE4	C9J311_HUMAN,C9J7U6_HUMAN,C9JA65_HUMAN,C9JFH1_HUMAN,C9JK78_HUMAN,C9JLG5_HUMAN,C9JNM6_HUMAN,E9PMY4_HUMAN,H0YEE3_HUMAN,IFRD1_HUMAN	Interferon-related developmental regulator 1,Interferon-related developmental regulator 1,Interferon-related developmental regulator 1,Interferon-related developmental regulator 1,Interferon-related developmental regulator 1,Interferon-related developmental regulator 1,Interferon-related developmental regulator 1,Interferon-related developmental regulator 1,Interferon-related developmental regula…	IFRD1,IFRD1,IFRD1,IFRD1,IFRD1,IFRD1,IFRD1,IFRD1,IFRD1,IFRD1	ENST00000432734,ENST00000443101,ENST00000429071,ENST00000421296,ENST00000417662,ENST00000445335,ENST00000440625,ENST00000476927,ENST00000462155,ENST00000005558 ENST00000403825 ENST00000535603	ENSP00000391379,ENSP00000397592,ENSP00000397314,ENSP00000403203,ENSP00000413893,ENSP00000402453,ENSP00000402177,ENSP00000437250,ENSP00000435635,ENSP00000005558	ENSG00000006652,ENSG00000006652,ENSG00000006652,ENSG00000006652,ENSG00000006652,ENSG00000006652,ENSG00000006652,ENSG00000006652,ENSG00000006652,ENSG00000006652	1683.9	1068.11	2299.68	1.10565	4.01932e-35
ENSG00000104856	chr19	45504688	45541452	+	RELB	protein_coding	D6R992,D6RIV7,K7ERX9,Q01201 Q6GTX7 Q9UEI7	D6R992_HUMAN,D6RIV7_HUMAN,K7ERX9_HUMAN,RELB_HUMAN	Transcription factor RelB V-rel reticuloendotheliosis viral oncogene homolog B, nuclear factor of kappa light polypeptide gene enhancer in B-cells 3 (Avian),Transcription factor RelB,Transcription factor RelB,Transcription factor RelB	RELB hCG_22137,RELB,RELB,RELB	ENST00000505236,ENST00000509480,ENST00000589972,ENST00000221452 ENST00000540120	ENSP00000423287,ENSP00000427348,ENSP00000468460,ENSP00000221452	ENSG00000104856,ENSG00000104856,ENSG00000104856,ENSG00000104856	156.248	98.7983	213.698	1.10522	4.05777e-09
ENSG00000129757	chr11	2904443	2907111	-	CDKN1C	protein_coding	A6NK88,P49918	A6NK88_HUMAN,CDN1C_HUMAN	Cyclin-dependent kinase inhibitor 1C,Cyclin-dependent kinase inhibitor 1C	CDKN1C,CDKN1C KIP2	ENST00000380725,ENST00000313407 ENST00000414822 ENST00000430149 ENST00000440480	ENSP00000370101,ENSP00000321019	ENSG00000129757,ENSG00000129757	40.3372	25.2452	55.4293	1.10439	0.000359932
ENSG00000128510	chr7	129932974	129964020	+	CPA4	protein_coding	B7Z5J4,C9J3P4,C9J6N7,C9J7D6,F8WF19,Q9UI42 B7Z576 Q86UY9	B7Z5J4_HUMAN,C9J3P4_HUMAN,C9J6N7_HUMAN,C9J7D6_HUMAN,F8WF19_HUMAN,CBPA4_HUMAN	Carboxypeptidase A4 cDNA FLJ52025, highly similar to Carboxypeptidase A4 (EC 3,4,17,-),Carboxypeptidase A4,Carboxypeptidase A4,Carboxypeptidase A4,Carboxypeptidase A4,Carboxypeptidase A4	CPA4,CPA4,CPA4,CPA4,CPA4,CPA4 CPA3 UNQ694/PRO1339	ENST00000493259,ENST00000492072,ENST00000473956,ENST00000486598,ENST00000470542,ENST00000222482 ENST00000445470	ENSP00000419660,ENSP00000417255,ENSP00000418392,ENSP00000418276,ENSP00000419455,ENSP00000222482	ENSG00000128510,ENSG00000128510,ENSG00000128510,ENSG00000128510,ENSG00000128510,ENSG00000128510	33.4532	20.8883	46.0182	1.10306	0.000488818
ENSG00000115290	chr2	165349322	165478358	-	GRB14	protein_coding	B7Z7F9,C9JD37,C9JLT6,Q14449 Q7Z6I1	B7Z7F9_HUMAN,C9JD37_HUMAN,C9JLT6_HUMAN,GRB14_HUMAN	Growth factor receptor-bound protein 14 Growth factor receptor-bound protein 14, isoform CRA_a cDNA FLJ51137, highly similar to Growth factor receptor-bound protein 14,Growth factor receptor-bound protein 14,Growth factor receptor-bound protein 14,Growth factor receptor-bound protein 14	GRB14 hCG_40120,GRB14,GRB14,GRB14	ENST00000543549,ENST00000446413,ENST00000424693,ENST00000263915	ENSP00000443699,ENSP00000416786,ENSP00000401702,ENSP00000263915	ENSG00000115290,ENSG00000115290,ENSG00000115290,ENSG00000115290	697.482	443.889	951.074	1.09763	1.54348e-25
ENSG00000161921	chr17	4636821	4643217	-	CXCL16	protein_coding	I3L333,Q9H2A7 A0N0N4 A8K7U9 B2RCB0 Q8TC80 Q96K63 Q9BXD6 Q9H2F6	I3L333_HUMAN,CXL16_HUMAN	C-X-C motif chemokine 16,C-X-C motif chemokine 16	CXCL16,CXCL16 SCYB16 SRPSOX UNQ2759/PRO6714	ENST00000573123,ENST00000293778 ENST00000574412	ENSP00000460145,ENSP00000293778	ENSG00000161921,ENSG00000161921	379.666	241.556	517.776	1.09679	1.44386e-20
ENSG00000178726	chr20	23026270	23030378	-	THBD	protein_coding	P07204 Q8IV29 Q9UC32	TRBM_HUMAN	Thrombomodulin	THBD THRM	ENST00000377103	ENSP00000366307	ENSG00000178726	532.45	339.116	725.784	1.0955	1.98828e-21
ENSG00000004478	chr12	2904119	2914576	+	FKBP4	protein_coding	F5H120,F5H1U3,H0YFG2,H0YG86,Q02790 D3DUQ1 Q9UCP1 Q9UCV7	F5H120_HUMAN,F5H1U3_HUMAN,H0YFG2_HUMAN,H0YG86_HUMAN,FKBP4_HUMAN	Peptidyl-prolyl cis-trans isomerase FKBP4, N-terminally processed,Peptidyl-prolyl cis-trans isomerase,Peptidyl-prolyl cis-trans isomerase FKBP4, N-terminally processed,Peptidyl-prolyl cis-trans isomerase FKBP4, N-terminally processed,Peptidyl-prolyl cis-trans isomerase FKBP4	FKBP4,FKBP4,FKBP4,FKBP4,FKBP4 FKBP52	ENST00000543769,ENST00000538622,ENST00000539181,ENST00000544366,ENST00000001008	ENSP00000439703,ENSP00000446368,ENSP00000438491,ENSP00000442193,ENSP00000001008	ENSG00000004478,ENSG00000004478,ENSG00000004478,ENSG00000004478,ENSG00000004478	4142.95	2643.79	5642.11	1.09334	1.47615e-51
ENSG00000184557	chr17	76352864	76356158	-	SOCS3	protein_coding	K7EIF6,O14543 O14509	K7EIF6_HUMAN,SOCS3_HUMAN	Suppressor of cytokine-signaling 3,Suppressor of cytokine signaling 3	SOCS3,SOCS3 CIS3 SSI3	ENST00000587578,ENST00000330871	ENSP00000464727,ENSP00000330341	ENSG00000184557,ENSG00000184557	422.592	269.35	575.834	1.09333	1.46522e-17
ENSG00000164070	chr4	128702976	128761888	+	HSPA4L	protein_coding	D6RJ96,E7ES43,E9PDE8,O95757 A2ICT2 Q4W5M5 Q8IWA2	D6RJ96_HUMAN,E7ES43_HUMAN,E9PDE8_HUMAN,HS74L_HUMAN	Heat shock 70 kDa protein 4L,Heat shock 70 kDa protein 4L,Heat shock 70 kDa protein 4L,Heat shock 70 kDa protein 4L	HSPA4L,HSPA4L,HSPA4L,HSPA4L APG1 OSP94	ENST00000508549,ENST00000439123,ENST00000505726,ENST00000296464 ENST00000508776	ENSP00000427305,ENSP00000393926,ENSP00000425645,ENSP00000296464	ENSG00000164070,ENSG00000164070,ENSG00000164070,ENSG00000164070	1014.19	646.956	1381.42	1.09323	1.48108e-30
ENSG00000077943	chr10	15555948	15762124	-	ITGA8	protein_coding	P53708 B0YJ31 Q5VX94	ITA8_HUMAN	Integrin alpha-8	ITGA8	ENST00000378076	ENSP00000367316	ENSG00000077943	30.5359	19.1379	41.9338	1.0922	0.00102329
ENSG00000247095	chr11	565660	568457	-	MIR210HG	lincRNA								131.549	83.7209	179.376	1.09022	6.57208e-08
ENSG00000256618	chr17	22022437	22023991	+	MTRNR2L1	protein_coding	P0CJ68	HMN1_HUMAN	Humanin-like protein 1	MTRNR2L1	ENST00000540040	ENSP00000439228	ENSG00000256618	1979.92	1265.9	2693.95	1.08896	4.85405e-24
ENSG00000104951	chr19	50392911	50432796	-	IL4I1	protein_coding	M0QXY7,M0QYH9,M0QYW8,M0R1L1,M0R2S9,Q96RQ9 Q1WMJ3 Q4GZN1 Q4GZN2 Q6P2Q3 Q8TEM5 Q96RQ8	M0QXY7_HUMAN,M0QYH9_HUMAN,M0QYW8_HUMAN,M0R1L1_HUMAN,M0R2S9_HUMAN,OXLA_HUMAN	L-amino-acid oxidase,L-amino-acid oxidase,L-amino-acid oxidase,L-amino-acid oxidase,L-amino-acid oxidase,L-amino-acid oxidase	IL4I1,IL4I1,IL4I1,IL4I1,IL4I1,IL4I1 FIG1 UNQ636/PRO1265	ENST00000601717,ENST00000597295,ENST00000593956,ENST00000596022,ENST00000596011,ENST00000341114 ENST00000391826 ENST00000595948	ENSP00000469467,ENSP00000469841,ENSP00000470120,ENSP00000471950,ENSP00000472786,ENSP00000342557	ENSG00000104951,ENSG00000104951,ENSG00000104951,ENSG00000104951,ENSG00000104951,ENSG00000104951	32.2633	20.275	44.2516	1.08881	0.00176925
ENSG00000233621	chr1	37920480	37940012	-	RP11-422J8,1	antisense								65.2517	41.3778	89.1256	1.08863	1.39662e-05
ENSG00000149260	chr11	76777979	76837201	+	CAPN5	protein_coding	E7EV01,E9PS73,K7EP62,O15484 O00263	E7EV01_HUMAN,E9PS73_HUMAN,K7EP62_HUMAN,CAN5_HUMAN	Calpain-5,Calpain-5,Calpain-5,Calpain-5	CAPN5,CAPN5,CAPN5,CAPN5 NCL3	ENST00000456580,ENST00000527066,ENST00000531028,ENST00000278559 ENST00000529629 ENST00000571230 ENST00000576267	ENSP00000409996,ENSP00000435894,ENSP00000467244,ENSP00000278559	ENSG00000149260,ENSG00000149260,ENSG00000149260,ENSG00000149260	1261.58	807.33	1715.82	1.08673	6.2505e-26
ENSG00000162148	chr11	61248592	61258403	+	PPP1R32	protein_coding	F5GZJ9,F5H272,H0YF82,H0YFZ1,Q7Z5V6 Q4G0P4 Q96M77	F5GZJ9_HUMAN,F5H272_HUMAN,H0YF82_HUMAN,H0YFZ1_HUMAN,PPR32_HUMAN	Protein phosphatase 1 regulatory subunit 32,Protein phosphatase 1 regulatory subunit 32,Protein phosphatase 1 regulatory subunit 32,Protein phosphatase 1 regulatory subunit 32,Protein phosphatase 1 regulatory subunit 32	PPP1R32,PPP1R32,PPP1R32,PPP1R32,PPP1R32 C11orf66	ENST00000538185,ENST00000366212,ENST00000535545,ENST00000542951,ENST00000338608 ENST00000432063	ENSP00000444387,ENSP00000439468,ENSP00000437511,ENSP00000441053,ENSP00000344140	ENSG00000162148,ENSG00000162148,ENSG00000162148,ENSG00000162148,ENSG00000162148	29.254	18.4272	40.0808	1.08038	0.00235209
ENSG00000143127	chr1	145524891	145543868	+	ITGA10	protein_coding	F5GY13,O75578 B2RAM4 B2RTV5 Q6UXJ6 Q9UHZ8	F5GY13_HUMAN,ITA10_HUMAN	Integrin alpha-10,Integrin alpha-10	ITGA10,ITGA10 UNQ468/PRO827	ENST00000538811,ENST00000369304 ENST00000539363 ENST00000583017	ENSP00000440011,ENSP00000358310	ENSG00000143127,ENSG00000143127	1906.15	1224.34	2587.95	1.07918	3.10569e-42
ENSG00000138411	chr2	197059094	197458416	-	HECW2	protein_coding	C9JHL2,C9JPI9,Q9P2P5 B8ZZB4 Q17RT5 Q68DF8 Q9NPS9	C9JHL2_HUMAN,C9JPI9_HUMAN,HECW2_HUMAN	E3 ubiquitin-protein ligase HECW2,E3 ubiquitin-protein ligase HECW2,E3 ubiquitin-protein ligase HECW2	HECW2,HECW2,HECW2 KIAA1301 NEDL2	ENST00000427457,ENST00000452031,ENST00000260983 ENST00000409111	ENSP00000395770,ENSP00000409918,ENSP00000260983	ENSG00000138411,ENSG00000138411,ENSG00000138411	2834.28	1821.21	3847.35	1.07855	6.98012e-29
ENSG00000186352	chr4	186317175	186321782	+	ANKRD37	protein_coding	D6RCL4,D6RFF5,Q7Z713	D6RCL4_HUMAN,D6RFF5_HUMAN,ANR37_HUMAN	Ankyrin repeat domain-containing protein 37,Ankyrin repeat domain-containing protein 37,Ankyrin repeat domain-containing protein 37	ANKRD37,ANKRD37,ANKRD37 LPR2BP	ENST00000506424,ENST00000507753,ENST00000335174	ENSP00000427192,ENSP00000421529,ENSP00000335147	ENSG00000186352,ENSG00000186352,ENSG00000186352	98.765	63.1292	134.401	1.07818	1.7566e-07
ENSG00000260231	chr7	139877061	139879440	+	JHDM1D-AS1	antisense								27.2312	17.1675	37.2949	1.07579	0.00336051
ENSG00000124440	chr19	46800303	46846690	+	HIF3A	protein_coding	E9PB04,E9PJR0,E9PLC8,E9PNQ7,F5H884,H0YDZ5,H0YE02,M0R104,Q9Y2N7 B0M185 B4DNA2 Q58A43 Q66K72 Q8WXA1 Q96K34 Q9H7Z9 Q9HAI2	E9PB04_HUMAN,E9PJR0_HUMAN,E9PLC8_HUMAN,E9PNQ7_HUMAN,F5H884_HUMAN,H0YDZ5_HUMAN,H0YE02_HUMAN,M0R104_HUMAN,HIF3A_HUMAN	Hypoxia-inducible factor 3-alpha,Hypoxia-inducible factor 3-alpha,Hypoxia-inducible factor 3-alpha,Hypoxia-inducible factor 3-alpha,Hypoxia-inducible factor 3-alpha,Hypoxia inducible factor 3, alpha subunit, isoform CRA_a Hypoxia-inducible factor 3-alpha,Hypoxia-inducible factor 3-alpha,Hypoxia-inducible factor 3-alpha,Hypoxia-inducible factor 3-alpha	HIF3A,HIF3A,HIF3A,HIF3A,HIF3A,HIF3A hCG_21095,HIF3A,HIF3A,HIF3A BHLHE17 MOP7 PASD7	ENST00000339613,ENST00000526506 ENST00000528563 ENST00000600879,ENST00000533145,ENST00000533789,ENST00000420102,ENST00000472815,ENST00000531043,ENST00000600383,ENST00000244303 ENST00000300862 ENST00000377670	ENSP00000341877,ENSP00000432613,ENSP00000435200,ENSP00000432809,ENSP00000407771,ENSP00000434653,ENSP00000434700,ENSP00000471560,ENSP00000244303	ENSG00000124440,ENSG00000124440,ENSG00000124440,ENSG00000124440,ENSG00000124440,ENSG00000124440,ENSG00000124440,ENSG00000124440,ENSG00000124440	97.8296	62.6025	133.057	1.07569	8.54701e-08
ENSG00000173221	chr5	95087023	95158709	-	GLRX	protein_coding	P35754 B2R4L2 Q3KQS1 Q6ICT1	GLRX1_HUMAN	Glutaredoxin-1	GLRX GRX	ENST00000237858 ENST00000379979 ENST00000505427 ENST00000508780 ENST00000512469	ENSP00000237858	ENSG00000173221	922.904	594.414	1251.4	1.07273	9.08886e-28
ENSG00000257135	chr2	10588820	10591453	+	RP11-320M2,1	lincRNA								16.231	10.1053	22.3566	1.07258	0.014649
ENSG00000213904	chr19	42901280	43156507	+	LIPE-AS1	antisense								15.5997	9.70129	21.4981	1.07202	0.0150077
ENSG00000167733	chr19	5680615	5688533	+	HSD11B1L	protein_coding	J3KRL3,J3KTC8,J3QKQ3,J3QKX1,J3QS77,J3QSE6,Q7Z5J1 Q05D45 Q52LF4 Q7Z5I9 Q7Z5J0 Q7Z5P5 Q7Z5P6 Q7Z5P7 Q7Z5P8	J3KRL3_HUMAN,J3KTC8_HUMAN,J3QKQ3_HUMAN,J3QKX1_HUMAN,J3QS77_HUMAN,J3QSE6_HUMAN,DHI1L_HUMAN	Hydroxysteroid 11-beta-dehydrogenase 1-like protein,Hydroxysteroid 11-beta-dehydrogenase 1-like protein,Hydroxysteroid 11-beta-dehydrogenase 1-like protein,Hydroxysteroid 11-beta-dehydrogenase 1-like protein,Hydroxysteroid 11-beta-dehydrogenase 1-like protein,Hydroxysteroid 11-beta-dehydrogenase 1-like protein,Hydroxysteroid 11-beta-dehydrogenase 1-like protein	HSD11B1L,HSD11B1L,HSD11B1L,HSD11B1L,HSD11B1L,HSD11B1L,HSD11B1L HSD3 SCDR10	ENST00000584904,ENST00000578046,ENST00000579559,ENST00000582346,ENST00000578832 ENST00000579562,ENST00000577257,ENST00000301382 ENST00000339423 ENST00000342970 ENST00000411793 ENST00000422535 ENST00000423665 ENST00000577917 ENST00000581521 ENST00000581773 ENST00000581893 ENST00000583928	ENSP00000462058,ENSP00000462921,ENSP00000463187,ENSP00000463274,ENSP00000464563,ENSP00000464652,ENSP00000301382	ENSG00000167733,ENSG00000167733,ENSG00000167733,ENSG00000167733,ENSG00000167733,ENSG00000167733,ENSG00000167733	72.0008	46.1335	97.8681	1.06875	2.98231e-06
ENSG00000156345	chr9	90581356	90589668	-	CDK20	protein_coding	Q8IZL9 A2A389 A2A390 B4DQX1 O95137 Q5EDC4 Q5VYW1 Q9BUF4	CDK20_HUMAN	Cyclin-dependent kinase 20	CDK20 CCRK CDCH	ENST00000325303 ENST00000336654 ENST00000375871 ENST00000375883 ENST00000605159	ENSP00000322343	ENSG00000156345	30.0386	19.0499	41.0273	1.06773	0.00217856
ENSG00000265688	chr17	79885705	79888629	+	MAFG-AS1	antisense								42.4864	27.1052	57.8675	1.06664	0.00029176
ENSG00000161011	chr5	179233388	179265078	+	SQSTM1	protein_coding	C9J6J8,C9JRJ8,D6RBF1,E3W990,E7EMC7,E9PFW8,Q13501 A6NFN7 B2R661 B3KUW5 Q13446 Q9BUV7 Q9BVS6 Q9UEU1	C9J6J8_HUMAN,C9JRJ8_HUMAN,D6RBF1_HUMAN,E3W990_HUMAN,E7EMC7_HUMAN,E9PFW8_HUMAN,SQSTM_HUMAN	Sequestosome-1,Sequestosome-1,Sequestosome-1,Sequestosome-1,Sequestosome-1,Sequestosome-1,Sequestosome-1	SQSTM1,SQSTM1,SQSTM1,SQSTM1,SQSTM1,SQSTM1,SQSTM1 ORCA OSIL	ENST00000453046,ENST00000422245,ENST00000508284,ENST00000504627,ENST00000510187,ENST00000514093,ENST00000360718 ENST00000376929 ENST00000389805 ENST00000402874	ENSP00000405061,ENSP00000394534,ENSP00000424195,ENSP00000425957,ENSP00000424477,ENSP00000427308,ENSP00000353944	ENSG00000161011,ENSG00000161011,ENSG00000161011,ENSG00000161011,ENSG00000161011,ENSG00000161011,ENSG00000161011	5913.93	3822.47	8005.4	1.06627	6.58207e-27
ENSG00000164484	chr6	130686879	130764208	+	TMEM200A	protein_coding	Q86VY9 Q96PX5	T200A_HUMAN	Transmembrane protein 200A	TMEM200A KIAA1913 HBE61	ENST00000296978 ENST00000392429 ENST00000545622	ENSP00000296978	ENSG00000164484	372.779	240.629	504.929	1.06614	1.71272e-19
ENSG00000167994	chr11	61664773	61687741	-	RAB3IL1	protein_coding	E9PK89,H0YD19,Q8TBN0 Q86V32 Q9P1Q8	E9PK89_HUMAN,H0YD19_HUMAN,R3GEF_HUMAN	Guanine nucleotide exchange factor for Rab-3A,Guanine nucleotide exchange factor for Rab-3A,Guanine nucleotide exchange factor for Rab-3A	RAB3IL1,RAB3IL1,RAB3IL1	ENST00000531922,ENST00000526200,ENST00000301773 ENST00000394836	ENSP00000435444,ENSP00000432745,ENSP00000301773	ENSG00000167994,ENSG00000167994,ENSG00000167994	23.8436	15.1164	32.5707	1.05867	0.00726772
ENSG00000077150	chr10	104153867	104162281	+	NFKB2	protein_coding	M0QZX1,M0R119,Q00653 A8K9D9 D3DR83 Q04860 Q9BU75 Q9H471 Q9H472	M0QZX1_HUMAN,M0R119_HUMAN,NFKB2_HUMAN	Nuclear factor NF-kappa-B p100 subunit,Nuclear factor NF-kappa-B p100 subunit,Nuclear factor NF-kappa-B p100 subunit	NFKB2,NFKB2,NFKB2 LYT10	ENST00000601386,ENST00000471698,ENST00000189444 ENST00000369966 ENST00000428099	ENSP00000470826,ENSP00000471586,ENSP00000189444	ENSG00000077150,ENSG00000077150,ENSG00000077150	941.235	610.678	1271.79	1.05715	2.44828e-19
ENSG00000250474	chr7	107268998	107269943	+	WBP1LP2	pseudogene								31.6239	20.1865	43.0612	1.05636	0.00144384
ENSG00000185950	chr13	110406184	110438915	-	IRS2	protein_coding	Q9Y4H2 Q96RR2 Q9BZG0 Q9Y6I5	IRS2_HUMAN	Insulin receptor substrate 2	IRS2	ENST00000375856	ENSP00000365016	ENSG00000185950	93.2225	60.2826	126.162	1.05312	2.9233e-07
ENSG00000084734	chr2	27719709	27746554	+	GCKR	protein_coding	F5H1P6,H7C1B4,H7C4D3,Q14397 A1L4C2 B4DPQ2 Q53RY6 Q99522	F5H1P6_HUMAN,H7C1B4_HUMAN,H7C4D3_HUMAN,GCKR_HUMAN	Glucokinase regulatory protein,Glucokinase regulatory protein,Glucokinase regulatory protein,Glucokinase regulatory protein	GCKR,GCKR,GCKR,GCKR	ENST00000424318,ENST00000453813,ENST00000411584,ENST00000264717 ENST00000417872	ENSP00000409109,ENSP00000399463,ENSP00000416917,ENSP00000264717	ENSG00000084734,ENSG00000084734,ENSG00000084734,ENSG00000084734	142.071	92.2104	191.932	1.04953	7.09649e-10
ENSG00000185291	chrX	1455509	1501578	+	IL3RA	protein_coding	J3JS34,P26951 A8K3F3 B9VI81 Q5HYQ7 Q5HYQ8 Q9UEH7	J3JS34_HUMAN,IL3RA_HUMAN	Interleukin-3 receptor subunit alpha,Interleukin-3 receptor subunit alpha	IL3RA,IL3RA IL3R	ENST00000432757,ENST00000331035 ENST00000381469	ENSP00000414867,ENSP00000327890	ENSG00000185291,ENSG00000185291	144.759	93.9881	195.529	1.04892	2.89683e-09
ENSG00000146674	chr7	45951949	45961473	-	IGFBP3	protein_coding	B3KWK7,C9JMX4,H0Y485,H0Y5K2,P17936 A4D2F5 D3DVM0 Q2V509 Q6P1M6 Q9UCL4	B3KWK7_HUMAN,C9JMX4_HUMAN,H0Y485_HUMAN,H0Y5K2_HUMAN,IBP3_HUMAN	Insulin-like growth factor binding protein 3, isoform CRA_b Insulin-like growth factor-binding protein 3 cDNA FLJ43234 fis, clone HCHON2002964, highly similar to Insulin-like growth factor-binding protein 3,Insulin-like growth factor-binding protein 3,Insulin-like growth factor-binding protein 3,Insulin-like growth factor-binding protein 3,Insulin-like growth factor-binding protein 3	IGFBP3 hCG_1735376,IGFBP3,IGFBP3,IGFBP3,IGFBP3 IBP3	ENST00000381086,ENST00000448817,ENST00000428530,ENST00000417621,ENST00000275521 ENST00000381083	ENSP00000370476,ENSP00000389668,ENSP00000390298,ENSP00000399116,ENSP00000275521	ENSG00000146674,ENSG00000146674,ENSG00000146674,ENSG00000146674,ENSG00000146674	459.922	299.479	620.364	1.04818	3.63189e-15
ENSG00000172264	chr20	13976015	16033842	+	MACROD2	protein_coding	A1Z1Q3 A6NFF7 B0QZ39 B3KWV0 Q0P6D5 Q495E0 Q5W199 Q6ZN71	MACD2_HUMAN	O-acetyl-ADP-ribose deacetylase MACROD2	MACROD2 C20orf133	ENST00000217246 ENST00000310348 ENST00000378058 ENST00000402914 ENST00000407045	ENSP00000217246	ENSG00000172264	30.8566	19.772	41.9412	1.04772	0.0014857
ENSG00000171388	chrX	128779240	128788933	-	APLN	protein_coding	B2R550,Q9ULZ1 Q4VY08 Q8WU89	B2R550_HUMAN,APEL_HUMAN	Apelin-28 cDNA, FLJ92342, Homo sapiens apelin (APLN), mRNA,Apelin	APLN,APLN APEL	ENST00000427399 ENST00000429967,ENST00000307484	ENSP00000390834,ENSP00000305464	ENSG00000171388,ENSG00000171388	12051.7	7858.87	16244.6	1.04747	2.14243e-43
ENSG00000100292	chr22	35776354	35790207	+	HMOX1	protein_coding	B1AHA8,P09601	B1AHA8_HUMAN,HMOX1_HUMAN	Heme oxygenase 1,Heme oxygenase 1	HMOX1,HMOX1 HO HO1	ENST00000412893,ENST00000216117	ENSP00000413316,ENSP00000216117	ENSG00000100292,ENSG00000100292	2894.42	1887.53	3901.31	1.04706	3.39974e-34
ENSG00000228903	chr7	44066550	44081491	-	RASA4CP	pseudogene								36.6074	23.5353	49.6796	1.04655	0.000746091
ENSG00000116711	chr1	186798085	186958113	+	PLA2G4A	protein_coding	E7EU42,P47712 B1AKG4 Q29R80	E7EU42_HUMAN,PA24A_HUMAN	Lysophospholipase,Cytosolic phospholipase A2	PLA2G4A,PLA2G4A CPLA2 PLA2G4	ENST00000442353,ENST00000367466	ENSP00000406892,ENSP00000356436	ENSG00000116711,ENSG00000116711	1149.28	749.571	1548.99	1.04619	1.90885e-29
ENSG00000102316	chrX	54834032	54842445	+	MAGED2	protein_coding	Q5H907 A6NM23,Q5H909,Q9UNF1 A6NMX0 O76058 Q5BJF3 Q8NAL6 Q9H218 Q9P0U9 Q9UM52	Q5H907_HUMAN,Q5H909_HUMAN,MAGD2_HUMAN	Melanoma antigen family D, 2, isoform CRA_d Melanoma-associated antigen D2,Melanoma-associated antigen D2,Melanoma-associated antigen D2	MAGED2 hCG_18665,MAGED2,MAGED2 BCG1	ENST00000375060 ENST00000375062,ENST00000347546,ENST00000218439 ENST00000375053 ENST00000375058 ENST00000375068 ENST00000396224	ENSP00000364200,ENSP00000336962,ENSP00000218439	ENSG00000102316,ENSG00000102316,ENSG00000102316	11795	7701.42	15888.7	1.04471	1.77883e-44
ENSG00000205930	chr21	34144411	34266043	+	C21orf49	protein_coding	F2Z3P8,F8WB83,F8WEE1,Q17RA5	F2Z3P8_HUMAN,F8WB83_HUMAN,F8WEE1_HUMAN,CU049_HUMAN	Putative uncharacterized protein C21orf49,Putative uncharacterized protein C21orf49,Putative uncharacterized protein C21orf49,Putative uncharacterized protein C21orf49	C21orf49,C21orf49,C21orf49,C21orf49	ENST00000477513,ENST00000454365,ENST00000453404,ENST00000382375 ENST00000382378 ENST00000575401 ENST00000575623	ENSP00000417758,ENSP00000410562,ENSP00000408057,ENSP00000371812	ENSG00000205930,ENSG00000205930,ENSG00000205930,ENSG00000205930	22.1716	14.1332	30.2099	1.04429	0.00631766
ENSG00000065534	chr3	123328896	123603178	-	MYLK	protein_coding	D6R9C2,F8WBL7,Q15746 B4DUE3 D3DN97 O95796 O95797 O95798 O95799 Q14844 Q16794 Q17S15 Q3ZCP9 Q5MY99 Q5MYA0 Q6P2N0 Q7Z4J0 Q9C0L5 Q9UBG5 Q9UBY6 Q9UIT9	D6R9C2_HUMAN,F8WBL7_HUMAN,MYLK_HUMAN	Myosin light chain kinase, smooth muscle,Myosin light chain kinase, smooth muscle,Myosin light chain kinase, smooth muscle	MYLK,MYLK,MYLK MLCK MLCK1 MYLK1	ENST00000508240,ENST00000464489,ENST00000346322 ENST00000354792 ENST00000359169 ENST00000360304 ENST00000360772 ENST00000418370 ENST00000475616 ENST00000578202 ENST00000583087	ENSP00000422984,ENSP00000417798,ENSP00000320622	ENSG00000065534,ENSG00000065534,ENSG00000065534	611.867	399.979	823.755	1.04044	7.67164e-19
ENSG00000163884	chr3	126061478	126076285	-	KLF15	protein_coding	Q9UIH9	KLF15_HUMAN	Krueppel-like factor 15	KLF15 KKLF	ENST00000296233	ENSP00000296233	ENSG00000163884	39.5371	25.534	53.5403	1.03948	0.000568281
ENSG00000064225	chr3	98451080	98540045	+	ST3GAL6	protein_coding	C9IZL6,C9J0E2,C9J480,C9J9Y4,C9JMW7,C9JWI9,C9JWJ3,C9JXM2,F2Z2F4,F8WC98,Q9Y274 B2RCH2 B3KMI1 D3DN39 F8W6U0	C9IZL6_HUMAN,C9J0E2_HUMAN,C9J480_HUMAN,C9J9Y4_HUMAN,C9JMW7_HUMAN,C9JWI9_HUMAN,C9JWJ3_HUMAN,C9JXM2_HUMAN,F2Z2F4_HUMAN,F8WC98_HUMAN,SIA10_HUMAN	Type 2 lactosamine alpha-2,3-sialyltransferase,Type 2 lactosamine alpha-2,3-sialyltransferase,Type 2 lactosamine alpha-2,3-sialyltransferase,Type 2 lactosamine alpha-2,3-sialyltransferase,Type 2 lactosamine alpha-2,3-sialyltransferase,Type 2 lactosamine alpha-2,3-sialyltransferase,Type 2 lactosamine alpha-2,3-sialyltransferase,Type 2 lactosamine alpha-2,3-sialyltransferase,Type 2 lactosamine alph…	ST3GAL6,ST3GAL6,ST3GAL6,ST3GAL6,ST3GAL6,ST3GAL6,ST3GAL6,ST3GAL6,ST3GAL6,ST3GAL6,ST3GAL6 SIAT10	ENST00000485391,ENST00000486334,ENST00000492254,ENST00000497008,ENST00000468553,ENST00000460774,ENST00000485145,ENST00000477574,ENST00000469105 ENST00000476833 ENST00000486249 ENST00000495376,ENST00000497621,ENST00000265261 ENST00000394162 ENST00000483910	ENSP00000418650,ENSP00000418896,ENSP00000417201,ENSP00000417584,ENSP00000420474,ENSP00000419209,ENSP00000419202,ENSP00000419987,ENSP00000419690,ENSP00000418581,ENSP00000265261	ENSG00000064225,ENSG00000064225,ENSG00000064225,ENSG00000064225,ENSG00000064225,ENSG00000064225,ENSG00000064225,ENSG00000064225,ENSG00000064225,ENSG00000064225,ENSG00000064225	618.763	405.455	832.071	1.03534	3.82744e-19
ENSG00000164283	chr5	54273692	54318499	-	ESM1	protein_coding	M0R154,Q9NQ30 B2R4G3 Q15330 Q3V4E3 Q96ES3	M0R154_HUMAN,ESM1_HUMAN	Endothelial cell-specific molecule 1,Endothelial cell-specific molecule 1	ESM1,ESM1	ENST00000601836,ENST00000381403 ENST00000381405	ENSP00000471642,ENSP00000370810	ENSG00000164283,ENSG00000164283	11687.1	7664.97	15709.2	1.03517	1.39059e-35
ENSG00000057294	chr12	32943679	33049774	-	PKP2	protein_coding	Q99959 A0AV37 B8QFA1 B8QGS6 B8QGS7 D3DUW9 Q4VC01 Q99960	PKP2_HUMAN	Plakophilin-2	PKP2	ENST00000070846 ENST00000340811	ENSP00000070846	ENSG00000057294	90.7961	59.2831	122.309	1.03246	1.11656e-06
ENSG00000268913	chr19	38822274	38822716	+	AC026806,2	lincRNA								80.285	52.4012	108.169	1.03161	1.82707e-06
ENSG00000187134	chr10	4934796	5025475	+	AKR1C1	protein_coding	A6NHU4,H0Y804,Q04828 P52896 Q5SR15 Q7M4N2 Q9UCX2	A6NHU4_HUMAN,H0Y804_HUMAN,AK1C1_HUMAN	Aldo-keto reductase family 1 member C1,Aldo-keto reductase family 1 member C1,Aldo-keto reductase family 1 member C1	AKR1C1,AKR1C1,AKR1C1 DDH DDH1	ENST00000380859,ENST00000442997,ENST00000380872 ENST00000434459 ENST00000578362 ENST00000582412	ENSP00000370240,ENSP00000416415,ENSP00000370254	ENSG00000187134,ENSG00000187134,ENSG00000187134	32.6143	21.0857	44.1428	1.03138	0.00340304
ENSG00000115902	chr2	65215611	65250999	+	SLC1A4	protein_coding	P43007 B7Z3C0 D6W5F0	SATT_HUMAN	Neutral amino acid transporter A	SLC1A4 ASCT1 SATT	ENST00000234256 ENST00000531327	ENSP00000234256	ENSG00000115902	1042.05	685.101	1399	1.02893	1.35909e-20
ENSG00000244242	chr11	1753640	1771821	-	IFITM10	protein_coding	A6NMD0 A6NEU7,H0Y3H0	IFM10_HUMAN,H0Y3H0_HUMAN	Interferon-induced transmembrane protein 10,Interferon-induced transmembrane protein 10	IFITM10,IFITM10	ENST00000340134,ENST00000382123	ENSP00000344430,ENSP00000371557	ENSG00000244242,ENSG00000244242	35.6495	23.1149	48.1841	1.02827	0.00139544
ENSG00000269439	chr19	17599799	17622698	-	CTD-3131K8,2	lincRNA								26.988	17.4169	36.559	1.02813	0.00540668
ENSG00000129474	chr14	23440383	23451851	-	AJUBA	protein_coding	G3V481,G3V5F5,H0YJL9,Q96IF1 A8MX18 D3DS37	G3V481_HUMAN,G3V5F5_HUMAN,H0YJL9_HUMAN,AJUBA_HUMAN	LIM domain-containing protein ajuba,LIM domain-containing protein ajuba,LIM domain-containing protein ajuba,LIM domain-containing protein ajuba	AJUBA,AJUBA,AJUBA,AJUBA JUB	ENST00000553592 ENST00000556731,ENST00000553911,ENST00000553736,ENST00000262713 ENST00000361265 ENST00000397388	ENSP00000452369,ENSP00000452325,ENSP00000451772,ENSP00000262713	ENSG00000129474,ENSG00000129474,ENSG00000129474,ENSG00000129474	1395.8	919.009	1872.59	1.02608	7.68403e-35
ENSG00000164056	chr4	124317950	124324910	+	SPRY1	protein_coding	D6REX7,D6RHD2,D6RIE6,O43609 D3DNX6 Q6PNE0	D6REX7_HUMAN,D6RHD2_HUMAN,D6RIE6_HUMAN,SPY1_HUMAN	Protein sprouty homolog 1,Protein sprouty homolog 1,Protein sprouty homolog 1,Protein sprouty homolog 1	SPRY1,SPRY1,SPRY1,SPRY1	ENST00000505319,ENST00000507703,ENST00000508849,ENST00000339241 ENST00000394339	ENSP00000421622,ENSP00000421036,ENSP00000425946,ENSP00000343785	ENSG00000164056,ENSG00000164056,ENSG00000164056,ENSG00000164056	175.925	115.603	236.248	1.02478	7.98321e-11
ENSG00000237238	chr9	67327775	67334983	-	BMS1P10	pseudogene								34.5573	22.4353	46.6793	1.02468	0.00149223
ENSG00000145860	chr5	158584417	158637061	-	RNF145	protein_coding	Q96MT1 B7Z903 B7Z949 E7EVI7 Q8IVP7	RN145_HUMAN	RING finger protein 145	RNF145	ENST00000274542 ENST00000424310 ENST00000518802 ENST00000519865 ENST00000520638 ENST00000521606	ENSP00000274542	ENSG00000145860	3916.06	2581.69	5250.44	1.02384	1.10489e-42
ENSG00000115738	chr2	8818975	8824583	+	ID2	protein_coding	Q02363	ID2_HUMAN	DNA-binding protein inhibitor ID-2	ID2 BHLHB26	ENST00000234091 ENST00000331129 ENST00000396290	ENSP00000234091	ENSG00000115738	173.228	113.924	232.532	1.02294	6.0023e-10
ENSG00000120129	chr5	172195093	172198198	-	DUSP1	protein_coding	P28562 D3DQL9 Q2V508	DUS1_HUMAN	Dual specificity protein phosphatase 1	DUSP1 CL100 MKP1 PTPN10 VH1	ENST00000239223	ENSP00000239223	ENSG00000120129	1927.5	1271.77	2583.23	1.02176	1.2387e-34
ENSG00000240038	chr1	104096437	104122156	+	AMY2B	protein_coding	B3KTI1,C9J2Z5,C9JWK7,P19961 B3KXB7 D3DT76 Q9UBH3	B3KTI1_HUMAN,C9J2Z5_HUMAN,C9JWK7_HUMAN,AMY2B_HUMAN	Alpha-amylase,Alpha-amylase 2B,Alpha-amylase 2B,Alpha-amylase 2B	AMY2B,AMY2B,AMY2B,AMY2B	ENST00000477657,ENST00000435302,ENST00000453959,ENST00000361355	ENSP00000433347,ENSP00000391423,ENSP00000401627,ENSP00000354610	ENSG00000240038,ENSG00000240038,ENSG00000240038,ENSG00000240038	26.7788	17.4128	36.1448	1.01245	0.00518294
ENSG00000167617	chr19	54976210	54984411	-	CDC42EP5	protein_coding	Q6NZY7 B0VJZ2 Q8TB51	BORG3_HUMAN	Cdc42 effector protein 5	CDC42EP5 BORG3 CEP5	ENST00000301200 ENST00000573230 ENST00000577111 ENST00000604813	ENSP00000301200	ENSG00000167617	372.687	246.734	498.641	1.0121	4.48713e-12
ENSG00000088340	chr20	34146507	34195484	-	FER1L4	pseudogene								101.419	66.8991	135.939	1.01207	6.70677e-07
ENSG00000004799	chr7	95212811	95225803	-	PDK4	protein_coding	Q16654	PDK4_HUMAN	[Pyruvate dehydrogenase (acetyl-transferring)] kinase isozyme 4, mitochondrial	PDK4 PDHK4	ENST00000005178	ENSP00000005178	ENSG00000004799	536.635	355.771	717.499	1.00999	5.80277e-18
ENSG00000134627	chr11	94277006	94354587	+	PIWIL4	protein_coding	F5GX26,F5H116,Q7Z3Z4 B4DEG5 Q68CZ4 Q8N8G9 Q8N9V8 Q8NEH2	F5GX26_HUMAN,F5H116_HUMAN,PIWL4_HUMAN	Piwi-like protein 4,Piwi-like protein 4,Piwi-like protein 4	PIWIL4,PIWIL4,PIWIL4 HIWI2 PIWI	ENST00000545603,ENST00000537419,ENST00000299001 ENST00000446230 ENST00000543336	ENSP00000440499,ENSP00000439710,ENSP00000299001	ENSG00000134627,ENSG00000134627,ENSG00000134627	21.9199	14.2213	29.6185	1.00831	0.00801567
ENSG00000178538	chr8	61099906	61193971	-	CA8	protein_coding	P35219 A8K0A5 B3KQZ7 Q32MY2	CAH8_HUMAN	Carbonic anhydrase-related protein	CA8 CALS	ENST00000317995	ENSP00000314407	ENSG00000178538	125.697	83.1793	168.215	1.00732	3.17295e-07
ENSG00000117525	chr1	94994781	95007356	-	F3	protein_coding	P13726 D3DT47 Q6FHG2 Q86WH4	TF_HUMAN	Tissue factor	F3	ENST00000334047 ENST00000370207	ENSP00000334145	ENSG00000117525	41.4819	27.2487	55.7152	1.00555	0.000568432
ENSG00000067113	chr5	54720682	54830878	-	PPAP2A	protein_coding	D6REC3,O14494 B7ZKN8 G3XA95 O60457 O60463 Q17RZ4	D6REC3_HUMAN,LPP1_HUMAN	Lipid phosphate phosphohydrolase 1,Lipid phosphate phosphohydrolase 1	PPAP2A,PPAP2A LPP1	ENST00000509667,ENST00000264775 ENST00000307259	ENSP00000425052,ENSP00000264775	ENSG00000067113,ENSG00000067113	403.263	268.034	538.493	1.00382	1.23812e-17
ENSG00000102760	chr13	42031695	42045018	+	RGCC	protein_coding	Q9H4X1 Q6NZ48 Q9UL69	RGCC_HUMAN	Regulator of cell cycle RGCC	RGCC C13orf15 RGC32	ENST00000379359	ENSP00000368664	ENSG00000102760	415.842	276.484	555.2	1.0032	6.62791e-17
ENSG00000215252	chr15	34817408	34880704	-	GOLGA8B	protein_coding	A8MQT2 A6NLZ2 O94937 Q2M3S9 Q9NZG8 Q9NZW0 Q9NZW3,C9J1B5	GOG8B_HUMAN,C9J1B5_HUMAN	Golgin subfamily A member 8B,Uncharacterized protein	GOLGA8B,GOLGA8B	ENST00000267731 ENST00000342314,ENST00000438958	ENSP00000267731,ENSP00000400063	ENSG00000215252,ENSG00000215252	334.595	222.438	446.752	1.00283	1.43884e-14
ENSG00000112715	chr6	43737921	43754224	+	VEGFA	protein_coding	A2A2V4,H0YBI8,H0YBZ0,H3BLW8,J3KPA4,P15692 B5BU86 H0Y2S8 H0Y407 H0Y414 H0Y462 H0Y8N2 H3BLW7 O60720 O75875 Q074Z4 Q16889 Q5UB46 Q6P0P5 Q96KJ0 Q96L82 Q96NW5 Q9H1W8 Q9H1W9 Q9UH58 Q9UL23	A2A2V4_HUMAN,H0YBI8_HUMAN,H0YBZ0_HUMAN,H3BLW8_HUMAN,J3KPA4_HUMAN,VEGFA_HUMAN	Vascular endothelial growth factor A,Vascular endothelial growth factor A,Vascular endothelial growth factor A,Vascular endothelial growth factor A,Vascular endothelial growth factor A,Vascular endothelial growth factor A	VEGFA,VEGFA,VEGFA,VEGFA,VEGFA,VEGFA VEGF	ENST00000230480,ENST00000520265,ENST00000519767,ENST00000372067,ENST00000372055,ENST00000324450 ENST00000372064 ENST00000372077 ENST00000413642 ENST00000417285 ENST00000425836 ENST00000457104 ENST00000482630 ENST00000518689 ENST00000518824 ENST00000520948 ENST00000523125 ENST00000523873 ENST00000523950	ENSP00000230480,ENSP00000429592,ENSP00000430594,ENSP00000361137,ENSP00000361125,ENSP00000317598	ENSG00000112715,ENSG00000112715,ENSG00000112715,ENSG00000112715,ENSG00000112715,ENSG00000112715	918.712	611.888	1225.54	1.00089	4.39039e-28
ENSG00000184292	chr1	59041099	59043166	-	TACSTD2	protein_coding	P09758 Q15658 Q6FG48 Q7Z7Q4 Q96QD2	TACD2_HUMAN	Tumor-associated calcium signal transducer 2	TACSTD2 GA733-1 M1S1 TROP2	ENST00000371225	ENSP00000360269	ENSG00000184292	1016.67	677.375	1355.96	1.00022	8.02257e-26
ENSG00000155561	chr7	135242667	135333505	+	NUP205	protein_coding	E7ET25,Q92621 A6H8X3 Q86YC1,U3KPX2,U3KQ47,U3KQ97,U3KQH5	E7ET25_HUMAN,NU205_HUMAN,U3KPX2_HUMAN,U3KQ47_HUMAN,U3KQ97_HUMAN,U3KQH5_HUMAN	Nuclear pore complex protein Nup205,Nuclear pore complex protein Nup205,Nuclear pore complex protein Nup205,Nuclear pore complex protein Nup205,Nuclear pore complex protein Nup205,Nuclear pore complex protein Nup205	NUP205,NUP205 C7orf14 KIAA0225,NUP205,NUP205,NUP205,NUP205	ENST00000440390,ENST00000285968,ENST00000477620,ENST00000463247,ENST00000472132,ENST00000490439	ENSP00000401983,ENSP00000285968,ENSP00000475318,ENSP00000475539,ENSP00000475665,ENSP00000475877	ENSG00000155561,ENSG00000155561,ENSG00000155561,ENSG00000155561,ENSG00000155561,ENSG00000155561	2656.65	3543.93	1769.38	-1.0017	2.34184e-34
ENSG00000128849	chr15	57668165	57842925	+	CGNL1	protein_coding	Q0VF96 Q05BZ4 Q52LR0 Q695C7 Q7Z2L3 Q96JV2 Q96MN6 Q9C0B4	CGNL1_HUMAN	Cingulin-like protein 1	CGNL1 JACOP KIAA1749	ENST00000281282	ENSP00000281282	ENSG00000128849	4243.4	5660.67	2826.13	-1.00189	3.13142e-34
ENSG00000230453	chr9	33524392	33573007	+	ANKRD18B	protein_coding	A2A2Z9,A2A300,R4GNB3,S4R3H1	AN18B_HUMAN,A2A300_HUMAN,R4GNB3_HUMAN,S4R3H1_HUMAN	Ankyrin repeat domain-containing protein 18B,Ankyrin repeat domain-containing protein 18B,Ankyrin repeat domain-containing protein 18B,Ankyrin repeat domain-containing protein 18B	ANKRD18B,ANKRD18B,ANKRD18B,ANKRD18B	ENST00000290943,ENST00000357927,ENST00000465094,ENST00000605687	ENSP00000290943,ENSP00000350607,ENSP00000473566,ENSP00000474332	ENSG00000230453,ENSG00000230453,ENSG00000230453,ENSG00000230453	41.6484	55.8946	27.4023	-1.00228	0.000696117
ENSG00000159445	chr1	151846060	151882284	-	THEM4	protein_coding	E9PLJ7,F6XC58,Q5T1C6 B2RBX2 Q96KR2	E9PLJ7_HUMAN,F6XC58_HUMAN,THEM4_HUMAN	Acyl-coenzyme A thioesterase THEM4,Acyl-coenzyme A thioesterase THEM4,Acyl-coenzyme A thioesterase THEM4	THEM4,THEM4,THEM4 CTMP	ENST00000489410,ENST00000471464,ENST00000368814	ENSP00000433304,ENSP00000431288,ENSP00000357804	ENSG00000159445,ENSG00000159445,ENSG00000159445	401.801	536.674	266.929	-1.00488	2.79246e-18
ENSG00000088305	chr20	31350191	31397162	+	DNMT3B	protein_coding	F8W7Y4,Q9UBC3 A2A2E2 B4DSM8 B4DSU1 E1P5M6 E1P5M7 E7EN63 E9PBF2 Q9UBD4 Q9UJQ5 Q9UKA6 Q9UNE5 Q9Y5R9 Q9Y5S0	F8W7Y4_HUMAN,DNM3B_HUMAN	DNA (cytosine-5)-methyltransferase 3B,DNA (cytosine-5)-methyltransferase 3B	DNMT3B,DNMT3B	ENST00000375623,ENST00000201963 ENST00000328111 ENST00000344505 ENST00000348286 ENST00000353855 ENST00000443239 ENST00000456297	ENSP00000364774,ENSP00000201963	ENSG00000088305,ENSG00000088305	253.856	339.307	168.404	-1.00637	2.67998e-12
ENSG00000157613	chr11	46299212	46342972	+	CREB3L1	protein_coding	E9PK33,H0YEU7,Q96BA8 Q8N2D5 Q96CP0	E9PK33_HUMAN,H0YEU7_HUMAN,CR3L1_HUMAN	Cyclic AMP-responsive element-binding protein 3-like protein 1,Processed cyclic AMP-responsive element-binding protein 3-like protein 1,Cyclic AMP-responsive element-binding protein 3-like protein 1	CREB3L1,CREB3L1,CREB3L1 OASIS PSEC0238	ENST00000534787,ENST00000530518,ENST00000288400 ENST00000529193	ENSP00000431677,ENSP00000436574,ENSP00000288400	ENSG00000157613,ENSG00000157613,ENSG00000157613	32.0482	43.1342	20.9621	-1.00688	0.00394373
ENSG00000163083	chr2	121103719	121109384	+	INHBB	protein_coding	P09529 Q53T31 Q8N1D3	INHBB_HUMAN	Inhibin beta B chain	INHBB	ENST00000295228	ENSP00000295228	ENSG00000163083	24.4725	33.0432	15.9018	-1.01019	0.00616257
ENSG00000227992	chr2	111961541	111963792	-	AC108463,2	pseudogene								18.6253	25.2358	12.0148	-1.01138	0.0160187
ENSG00000169242	chr1	155099936	155107333	+	EFNA1	protein_coding	P20827 D3DV86 Q5SR60 Q5SR61 Q6I9T9 Q8N578	EFNA1_HUMAN	Ephrin-A1	EFNA1 EPLG1 LERK1 TNFAIP4	ENST00000368406 ENST00000368407	ENSP00000357391	ENSG00000169242	1635.55	2187.29	1083.82	-1.01235	1.37636e-26
ENSG00000049541	chr7	73645829	73668774	-	RFC2	protein_coding	F8WC37,F8WDC9,H0YEY3,H7C596,H7C5A0,H7C5G4,H7C5P1,H7C5P4,H7C5Q7,H7C5S7,P35250 B5BU07 D3DXG3 P32846 Q9BU93	F8WC37_HUMAN,F8WDC9_HUMAN,H0YEY3_HUMAN,H7C596_HUMAN,H7C5A0_HUMAN,H7C5G4_HUMAN,H7C5P1_HUMAN,H7C5P4_HUMAN,H7C5Q7_HUMAN,H7C5S7_HUMAN,RFC2_HUMAN	Replication factor C subunit 2,Replication factor C subunit 2,Replication factor C subunit 2,Replication factor C subunit 2,Replication factor C subunit 2,Replication factor C subunit 2,Replication factor C subunit 2,Replication factor C subunit 2,Replication factor C subunit 2,Replication factor C subunit 2,Replication factor C subunit 2	RFC2,RFC2,RFC2,RFC2,RFC2,RFC2,RFC2,RFC2,RFC2,RFC2,RFC2	ENST00000480432,ENST00000493156,ENST00000473493,ENST00000485545,ENST00000494019,ENST00000463194,ENST00000479105,ENST00000497430,ENST00000470266,ENST00000491206,ENST00000055077 ENST00000352131 ENST00000573234 ENST00000576908	ENSP00000418899,ENSP00000420563,ENSP00000436840,ENSP00000419320,ENSP00000419341,ENSP00000419827,ENSP00000420392,ENSP00000420404,ENSP00000420513,ENSP00000420731,ENSP00000055077	ENSG00000049541,ENSG00000049541,ENSG00000049541,ENSG00000049541,ENSG00000049541,ENSG00000049541,ENSG00000049541,ENSG00000049541,ENSG00000049541,ENSG00000049541,ENSG00000049541	551.72	738.103	365.337	-1.0126	2.50068e-21
ENSG00000185432	chr12	51317255	51326300	+	METTL7A	protein_coding	F8VQX6,H0YI09,Q9H8H3 Q9H7R3 Q9UHZ7 Q9Y422	F8VQX6_HUMAN,H0YI09_HUMAN,MET7A_HUMAN	Methyltransferase-like protein 7A,Methyltransferase-like protein 7A,Methyltransferase-like protein 7A	METTL7A,METTL7A,METTL7A PRO0066 UNQ1902/PRO4348	ENST00000550502,ENST00000550097,ENST00000332160 ENST00000546513 ENST00000547104 ENST00000548553	ENSP00000450239,ENSP00000448286,ENSP00000331787	ENSG00000185432,ENSG00000185432,ENSG00000185432	492.628	659.579	325.676	-1.01587	9.42528e-19
ENSG00000146197	chr6	35182190	35220856	+	SCUBE3	protein_coding	Q8IX30 A8K5A3 Q5CZB3 Q86UZ9 Q8NAU9	SCUB3_HUMAN	Signal peptide, CUB and EGF-like domain-containing protein 3	SCUBE3 CEGF3	ENST00000274938 ENST00000394681	ENSP00000274938	ENSG00000146197	97.0758	130.301	63.8502	-1.0177	5.61057e-07
ENSG00000126822	chr14	65170820	65213610	+	PLEKHG3	protein_coding	A1L390 A1L389 B5MEC9 O60339 Q6GMS3 Q6P4B1 Q7L3S3 Q86SW7 Q8TEF5 Q96EW6 Q9BT82,G3V278,G3V2V2,G3V311,G3V3I3	PKHG3_HUMAN,G3V278_HUMAN,G3V2V2_HUMAN,G3V311_HUMAN,G3V3I3_HUMAN	Pleckstrin homology domain-containing family G member 3,Pleckstrin homology domain-containing family G member 3,Pleckstrin homology domain-containing family G member 3,Pleckstrin homology domain-containing family G member 3,Pleckstrin homology domain-containing family G member 3	PLEKHG3 KIAA0599,PLEKHG3,PLEKHG3,PLEKHG3,PLEKHG3	ENST00000247226 ENST00000394691 ENST00000471182,ENST00000555982,ENST00000554088,ENST00000484731,ENST00000554499	ENSP00000247226,ENSP00000450501,ENSP00000450880,ENSP00000450973,ENSP00000451256	ENSG00000126822,ENSG00000126822,ENSG00000126822,ENSG00000126822,ENSG00000126822	136.732	183.437	90.0268	-1.01876	2.0854e-08
ENSG00000100285	chr22	29876219	29887379	+	NEFH	protein_coding	P12036 B4DYY4 Q96HF8 Q9UJS7 Q9UQ14	NFH_HUMAN	Neurofilament heavy polypeptide	NEFH KIAA0845 NFH	ENST00000310624	ENSP00000311997	ENSG00000100285	132.688	178.025	87.3506	-1.01885	2.38316e-08
ENSG00000149212	chr11	94898704	94965705	-	SESN3	protein_coding	F5H1K7,P58005 B7Z7P9 Q96AD1	F5H1K7_HUMAN,SESN3_HUMAN	Sestrin-3,Sestrin-3	SESN3,SESN3 SEST3	ENST00000542176,ENST00000278499 ENST00000393234 ENST00000416495 ENST00000536441	ENSP00000439580,ENSP00000278499	ENSG00000149212,ENSG00000149212	1142	1529.64	754.357	-1.01891	1.56273e-18
ENSG00000163637	chr3	64079543	64431152	-	PRICKLE2	protein_coding	C9JY03,H3BNU0,H3BRB9,Q7Z3G6 Q0VF44	C9JY03_HUMAN,H3BNU0_HUMAN,H3BRB9_HUMAN,PRIC2_HUMAN	Prickle-like protein 2,Prickle-like protein 2,Prickle-like protein 2,Prickle-like protein 2	PRICKLE2,PRICKLE2,PRICKLE2,PRICKLE2	ENST00000498162,ENST00000564377,ENST00000569824,ENST00000295902	ENSP00000419951,ENSP00000455004,ENSP00000456173,ENSP00000295902	ENSG00000163637,ENSG00000163637,ENSG00000163637,ENSG00000163637	310.612	416.354	204.871	-1.01953	1.93195e-15
ENSG00000135324	chr6	84743475	84800600	+	MRAP2	protein_coding	Q96G30 A8K9M1 Q8IXM9 Q8N2D1	MRAP2_HUMAN	Melanocortin-2 receptor accessory protein 2	MRAP2 C6orf117	ENST00000257776	ENSP00000257776	ENSG00000135324	313.56	420.369	206.752	-1.02022	6.01124e-14
ENSG00000138193	chr10	95753746	96092580	+	PLCE1	protein_coding	Q9P212 A6NGW0 A6NLA1 A7MBN7 A8K1D7 B9EIJ6 Q1X6H8 Q5VWL4 Q5VWL5 Q9H9X8 Q9HBX6 Q9HC53 Q9UHV3	PLCE1_HUMAN	1-phosphatidylinositol 4,5-bisphosphate phosphodiesterase epsilon-1	PLCE1 KIAA1516 PLCE PPLC	ENST00000260766 ENST00000371375 ENST00000371380 ENST00000371385	ENSP00000260766	ENSG00000138193	32.6022	44.028	21.1765	-1.02179	0.00279179
ENSG00000136653	chr1	206680879	206762616	+	RASSF5	protein_coding	Q8WWW0 A8K1E6 Q5SY32 Q8WWV9 Q8WXF4 Q9BT99	RASF5_HUMAN	Ras association domain-containing protein 5	RASSF5 NORE1 RAPL	ENST00000304534 ENST00000355294 ENST00000367117 ENST00000577571 ENST00000579436 ENST00000580449	ENSP00000306091	ENSG00000136653	26.8623	36.3396	17.3849	-1.02218	0.00542737
ENSG00000166881	chr12	57449426	57481846	-	TMEM194A	protein_coding	G3V5K2,O14524 Q17R72 Q68DH0 Q6IQ25	G3V5K2_HUMAN,T194A_HUMAN	Transmembrane protein 194A,Transmembrane protein 194A	TMEM194A,TMEM194A KIAA0286 TMEM194	ENST00000554340,ENST00000300128 ENST00000379391	ENSP00000452391,ENSP00000300128	ENSG00000166881,ENSG00000166881	695.159	932.407	457.91	-1.0243	9.36414e-21
ENSG00000189403	chr13	31032884	31191734	-	HMGB1	protein_coding	P09429 A5D8W9 Q14321 Q5T7C3 Q6IBE1,Q5T7C0,Q5T7C4,Q5T7C6	HMGB1_HUMAN,Q5T7C0_HUMAN,Q5T7C4_HUMAN,Q5T7C6_HUMAN	High mobility group protein B1,High mobility group protein B1,High mobility group protein B1,High mobility group protein B1	HMGB1 HMG1,HMGB1,HMGB1,HMGB1	ENST00000339872 ENST00000341423 ENST00000399494 ENST00000405805,ENST00000398908,ENST00000326004 ENST00000399489,ENST00000426225	ENSP00000343040,ENSP00000410465,ENSP00000369904,ENSP00000411269	ENSG00000189403,ENSG00000189403,ENSG00000189403,ENSG00000189403	4420.35	5927.6	2913.1	-1.02464	7.46471e-25
ENSG00000165152	chr9	104235453	104295819	-	TMEM246	protein_coding	Q9BRR3 Q49AQ4	TM246_HUMAN	Transmembrane protein 246	TMEM246 C9orf125	ENST00000374847 ENST00000374848 ENST00000374851	ENSP00000363980	ENSG00000165152	48.9596	65.9951	31.9241	-1.02491	0.000160983
ENSG00000005108	chr7	11409984	11871824	-	THSD7A	protein_coding	Q9UPZ6	THS7A_HUMAN	Thrombospondin type-1 domain-containing protein 7A	THSD7A KIAA0960	ENST00000423059	ENSP00000406482	ENSG00000005108	682.751	916.363	449.139	-1.02712	3.35273e-22
ENSG00000099783	chr19	8509651	8553998	+	HNRNPM	protein_coding	M0QY96,M0QYL3,M0QYQ7,M0QZM1,M0R019,M0R0N3,M0R0Y6,M0R2I7,M0R2T0,P52272 Q15584 Q8WZ44 Q96H56 Q9BWL9 Q9Y492	M0QY96_HUMAN,M0QYL3_HUMAN,M0QYQ7_HUMAN,M0QZM1_HUMAN,M0R019_HUMAN,M0R0N3_HUMAN,M0R0Y6_HUMAN,M0R2I7_HUMAN,M0R2T0_HUMAN,HNRPM_HUMAN	Heterogeneous nuclear ribonucleoprotein M,Heterogeneous nuclear ribonucleoprotein M,Heterogeneous nuclear ribonucleoprotein M,Heterogeneous nuclear ribonucleoprotein M,Heterogeneous nuclear ribonucleoprotein M,Heterogeneous nuclear ribonucleoprotein M,Heterogeneous nuclear ribonucleoprotein M,Heterogeneous nuclear ribonucleoprotein M,Heterogeneous nuclear ribonucleoprotein M,Heterogeneous nuclear…	HNRNPM,HNRNPM,HNRNPM,HNRNPM,HNRNPM,HNRNPM,HNRNPM,HNRNPM,HNRNPM,HNRNPM HNRPM NAGR1	ENST00000598999,ENST00000598367,ENST00000596984,ENST00000597270,ENST00000600092,ENST00000601645,ENST00000600806,ENST00000596295,ENST00000594907,ENST00000325495 ENST00000348943	ENSP00000469681,ENSP00000469906,ENSP00000470017,ENSP00000470635,ENSP00000470932,ENSP00000471339,ENSP00000471530,ENSP00000472599,ENSP00000472789,ENSP00000325376	ENSG00000099783,ENSG00000099783,ENSG00000099783,ENSG00000099783,ENSG00000099783,ENSG00000099783,ENSG00000099783,ENSG00000099783,ENSG00000099783,ENSG00000099783	5318.46	7137.98	3498.94	-1.02839	1.88878e-41
ENSG00000236304	chr11	76368100	76374910	+	AP001189,4	antisense								27.696	37.538	17.854	-1.03141	0.00303368
ENSG00000114346	chr3	172468472	172539264	+	ECT2	protein_coding	C9J0L6,C9J1C4,C9JB41,C9JDB4,C9JDV9,C9JTI2,G5E9L8,H7C103,H7C3G1,Q9H8V3 Q0MT80 Q2M269 Q6U836 Q9NSV8 Q9NVW9	C9J0L6_HUMAN,C9J1C4_HUMAN,C9JB41_HUMAN,C9JDB4_HUMAN,C9JDV9_HUMAN,C9JTI2_HUMAN,G5E9L8_HUMAN,H7C103_HUMAN,H7C3G1_HUMAN,ECT2_HUMAN	Protein ECT2,Protein ECT2,Protein ECT2,Protein ECT2,Protein ECT2,Protein ECT2,Epithelial cell transforming sequence 2 oncogene, isoform CRA_b Protein ECT2,Protein ECT2,Protein ECT2,Protein ECT2	ECT2,ECT2,ECT2,ECT2,ECT2,ECT2,ECT2 hCG_1811567,ECT2,ECT2,ECT2	ENST00000426894,ENST00000415665,ENST00000366254,ENST00000428567,ENST00000366090,ENST00000438041,ENST00000427830,ENST00000437296,ENST00000444250,ENST00000232458 ENST00000392692 ENST00000417960 ENST00000441497 ENST00000540509	ENSP00000412331,ENSP00000412028,ENSP00000391695,ENSP00000403501,ENSP00000403446,ENSP00000389108,ENSP00000401910,ENSP00000397788,ENSP00000411674,ENSP00000232458	ENSG00000114346,ENSG00000114346,ENSG00000114346,ENSG00000114346,ENSG00000114346,ENSG00000114346,ENSG00000114346,ENSG00000114346,ENSG00000114346,ENSG00000114346	1139.18	1531.11	747.25	-1.03393	1.62889e-20
ENSG00000162073	chr16	3019246	3023490	+	PAQR4	protein_coding	I3L1A2,I3L265,Q8N4S7 A8K5Q8 D3DUA2 D3DUA3 Q8NAS6 Q96NW1	I3L1A2_HUMAN,I3L265_HUMAN,PAQR4_HUMAN	Progestin and adipoQ receptor family member 4,Progestin and adipoQ receptor family member 4,Progestin and adipoQ receptor family member 4	PAQR4,PAQR4,PAQR4	ENST00000574988 ENST00000576565,ENST00000572687,ENST00000293978 ENST00000318782	ENSP00000458683,ENSP00000459418,ENSP00000293978	ENSG00000162073,ENSG00000162073,ENSG00000162073	193.414	260.298	126.531	-1.03485	9.93791e-09
ENSG00000106462	chr7	148504475	148581413	-	EZH2	protein_coding	B7Z8L6,E9PDH6,G3XAL2,Q15910 B2RAQ1 B3KS30 B7Z1D6 B7Z7L6 Q15755 Q75MG3 Q92857 Q96FI6	B7Z8L6_HUMAN,E9PDH6_HUMAN,G3XAL2_HUMAN,EZH2_HUMAN	Histone-lysine N-methyltransferase EZH2 cDNA FLJ52824, highly similar to Enhancer of zeste homolog 2,Histone-lysine N-methyltransferase EZH2,Enhancer of zeste homolog 2 (Drosophila), isoform CRA_b Histone-lysine N-methyltransferase EZH2,Histone-lysine N-methyltransferase EZH2	EZH2,EZH2,EZH2 hCG_15497,EZH2 KMT6	ENST00000536783,ENST00000483012,ENST00000492143,ENST00000320356 ENST00000350995 ENST00000460911 ENST00000476773 ENST00000478654 ENST00000483967 ENST00000541220	ENSP00000439305,ENSP00000417704,ENSP00000417377,ENSP00000320147	ENSG00000106462,ENSG00000106462,ENSG00000106462,ENSG00000106462	680.284	914.868	445.7	-1.03583	2.26767e-20
ENSG00000148459	chr10	26986588	27035727	+	PDSS1	protein_coding	H0YEE6,Q5T2R2 Q53F75 Q6P473 Q86WQ8 Q9Y2W5	H0YEE6_HUMAN,DPS1_HUMAN	Decaprenyl-diphosphate synthase subunit 1,Decaprenyl-diphosphate synthase subunit 1	PDSS1,PDSS1 DPS1 TPRT	ENST00000491711,ENST00000376203 ENST00000376215	ENSP00000435695,ENSP00000365376	ENSG00000148459,ENSG00000148459	127.173	171.393	82.9518	-1.03807	3.75569e-09
ENSG00000186280	chr11	94706845	94732682	+	KDM4D	protein_coding	Q6B0I6 B3KPC4 Q0VF39 Q9NT41 Q9NW76	KDM4D_HUMAN	Lysine-specific demethylase 4D	KDM4D JHDM3D JMJD2D	ENST00000335080 ENST00000536741 ENST00000570915 ENST00000576429	ENSP00000334181	ENSG00000186280	19.214	26.1922	12.2357	-1.03876	0.0139277
ENSG00000267194	chr17	67547499	67550002	+	RP1-193H18,2	lincRNA								45.4255	61.5092	29.3418	-1.04276	0.000434446
ENSG00000116127	chr2	73612886	73837920	+	ALMS1	protein_coding	A6NMY3,B8ZZJ3,H7C1D9,Q8TCU4 Q53S05 Q580Q8 Q86VP9 Q9Y4G4	A6NMY3_HUMAN,B8ZZJ3_HUMAN,H7C1D9_HUMAN,ALMS1_HUMAN	Uncharacterized protein,Alstrom syndrome protein 1,Alstrom syndrome protein 1,Alstrom syndrome protein 1	ALMS1,ALMS1,ALMS1,ALMS1 KIAA0328	ENST00000377715,ENST00000409009,ENST00000423048,ENST00000264448	ENSP00000366944,ENSP00000386627,ENSP00000399833,ENSP00000264448	ENSG00000116127,ENSG00000116127,ENSG00000116127,ENSG00000116127	509.056	686.093	332.02	-1.0449	4.61231e-18
ENSG00000111445	chr12	118451393	118470935	+	RFC5	protein_coding	C9JH72,E9PEP3,F5H0U6,F5H304,F5H5S0,F8W9B4,P40937 A8MZ62 B3KSX8	C9JH72_HUMAN,E9PEP3_HUMAN,F5H0U6_HUMAN,F5H304_HUMAN,F5H5S0_HUMAN,F8W9B4_HUMAN,RFC5_HUMAN	Replication factor C subunit 5,Replication factor C subunit 5,Replication factor C subunit 5,Replication factor C subunit 5,Replication factor C subunit 5,Replication factor C subunit 5,Replication factor C subunit 5	RFC5,RFC5,RFC5,RFC5,RFC5,RFC5,RFC5	ENST00000420967,ENST00000449641,ENST00000484086,ENST00000535092,ENST00000537315,ENST00000229043,ENST00000392542 ENST00000454402	ENSP00000390340,ENSP00000393636,ENSP00000445917,ENSP00000438252,ENSP00000443187,ENSP00000229043,ENSP00000376325	ENSG00000111445,ENSG00000111445,ENSG00000111445,ENSG00000111445,ENSG00000111445,ENSG00000111445,ENSG00000111445	476.493	642.258	310.729	-1.04511	3.2376e-19
ENSG00000102048	chrX	15253410	15288589	-	ASB9	protein_coding	Q96DX5 A8K8A5 Q9BVF5 Q9NWS5 Q9Y4T3,R4GN94	ASB9_HUMAN,R4GN94_HUMAN	Ankyrin repeat and SOCS box protein 9,Ankyrin repeat and SOCS box protein 9	ASB9,ASB9	ENST00000380483 ENST00000380485 ENST00000380488 ENST00000546332,ENST00000477346	ENSP00000369850,ENSP00000473542	ENSG00000102048,ENSG00000102048	91.527	123.654	59.4002	-1.0453	3.48633e-06
ENSG00000106785	chr9	100831557	100881494	-	TRIM14	protein_coding	B7ZAZ9,F2Z2M2,Q14142 A8K9W0 E7EQC4 F8W956 Q548W9 Q5TBQ8 Q6ZWL7 Q9BRD8 Q9C020	B7ZAZ9_HUMAN,F2Z2M2_HUMAN,TRI14_HUMAN	Tripartite motif-containing protein 14 cDNA, FLJ79363, highly similar to Tripartite motif-containing protein 14,Tripartite motif-containing protein 14,Tripartite motif-containing protein 14	TRIM14,TRIM14,TRIM14 KIAA0129	ENST00000538344,ENST00000475147,ENST00000341469 ENST00000342043 ENST00000375098	ENSP00000445355,ENSP00000428805,ENSP00000344208	ENSG00000106785,ENSG00000106785,ENSG00000106785	206.805	279.1	134.509	-1.04756	7.11781e-13
ENSG00000138031	chr2	25042038	25142708	-	ADCY3	protein_coding	B3KT86,C9J969,C9JLX3,C9JYB5,H7C1A6,H7C1S5,O60266 Q53T54 Q9UDB1,U3KQ91,U3KQR1	B3KT86_HUMAN,C9J969_HUMAN,C9JLX3_HUMAN,C9JYB5_HUMAN,H7C1A6_HUMAN,H7C1S5_HUMAN,ADCY3_HUMAN,U3KQ91_HUMAN,U3KQR1_HUMAN	Adenylate cyclase type 3 cDNA FLJ37854 fis, clone BRSSN2014610, highly similar to Adenylate cyclase type 3 (EC 4,6,1,1),Adenylate cyclase type 3,Adenylate cyclase type 3,Adenylate cyclase type 3,Adenylate cyclase type 3,Adenylate cyclase type 3,Adenylate cyclase type 3,Adenylate cyclase type 3,Adenylate cyclase type 3	ADCY3,ADCY3,ADCY3,ADCY3,ADCY3,ADCY3,ADCY3 KIAA0511,ADCY3,ADCY3	ENST00000405392,ENST00000438445,ENST00000435135,ENST00000433852,ENST00000427849,ENST00000455323,ENST00000260600,ENST00000606682,ENST00000498288	ENSP00000384484,ENSP00000406153,ENSP00000389799,ENSP00000401455,ENSP00000399275,ENSP00000402008,ENSP00000260600,ENSP00000475652,ENSP00000476143	ENSG00000138031,ENSG00000138031,ENSG00000138031,ENSG00000138031,ENSG00000138031,ENSG00000138031,ENSG00000138031,ENSG00000138031,ENSG00000138031	539.965	729.427	350.504	-1.0552	8.93169e-22
ENSG00000123975	chr9	91926113	91931618	+	CKS2	protein_coding	P33552 Q6FGI9 Q6LET5	CKS2_HUMAN	Cyclin-dependent kinases regulatory subunit 2	CKS2	ENST00000314355	ENSP00000364976	ENSG00000123975	1359.78	1836.57	883.004	-1.05567	2.43774e-27
ENSG00000126453	chr19	50168823	50177173	+	BCL2L12	protein_coding	M0QZM6,M0R1K0,M0R1Z8,Q9HB09 Q3SY11 Q3SY13 Q96I96 Q9HB08	M0QZM6_HUMAN,M0R1K0_HUMAN,M0R1Z8_HUMAN,B2L12_HUMAN	Bcl-2-like protein 12,Bcl-2-like protein 12,Bcl-2-like protein 12,Bcl-2-like protein 12	BCL2L12,BCL2L12,BCL2L12,BCL2L12 BPR	ENST00000600947,ENST00000594157 ENST00000598979,ENST00000598306,ENST00000246784 ENST00000246785 ENST00000441864	ENSP00000470644,ENSP00000469216,ENSP00000472214,ENSP00000246784	ENSG00000126453,ENSG00000126453,ENSG00000126453,ENSG00000126453	329.547	445.48	213.615	-1.05685	7.85489e-16
ENSG00000126838	chr12	9301436	9360966	-	PZP	protein_coding	F5GXY0,P20742 A6ND27 Q15273 Q2NKL2 Q7M4N7	F5GXY0_HUMAN,PZP_HUMAN	Pregnancy zone protein,Pregnancy zone protein	PZP,PZP CPAMD6	ENST00000535230,ENST00000261336 ENST00000381997	ENSP00000440811,ENSP00000261336	ENSG00000126838,ENSG00000126838	21.9553	30.009	13.9016	-1.05722	0.00809218
ENSG00000109685	chr4	1873151	1983934	+	WHSC1	protein_coding	D6R9V2,D6RFE7,D6RIS1,H0Y9L4,H0Y9U6,O96028 A2A2T2 A2A2T3 A2A2T4 A7MCZ1 D3DVQ2 O96031 Q4VBY8 Q672J1 Q6IS00 Q86V01 Q9BZB4 Q9UI92 Q9UPR2	D6R9V2_HUMAN,D6RFE7_HUMAN,D6RIS1_HUMAN,H0Y9L4_HUMAN,H0Y9U6_HUMAN,NSD2_HUMAN	Histone-lysine N-methyltransferase NSD2,Histone-lysine N-methyltransferase NSD2,Histone-lysine N-methyltransferase NSD2,Histone-lysine N-methyltransferase NSD2,Histone-lysine N-methyltransferase NSD2,Histone-lysine N-methyltransferase NSD2	WHSC1,WHSC1,WHSC1,WHSC1,WHSC1,WHSC1 KIAA1090 MMSET NSD2 TRX5	ENST00000509115,ENST00000507820,ENST00000515806,ENST00000511904,ENST00000514329,ENST00000312087 ENST00000353275 ENST00000382888 ENST00000382891 ENST00000382892 ENST00000382895 ENST00000398261 ENST00000420906 ENST00000436793 ENST00000503128 ENST00000508803 ENST00000512700 ENST00000514045	ENSP00000422878,ENSP00000421551,ENSP00000427434,ENSP00000424482,ENSP00000425094,ENSP00000308780	ENSG00000109685,ENSG00000109685,ENSG00000109685,ENSG00000109685,ENSG00000109685,ENSG00000109685	3586.55	4846.41	2326.68	-1.05832	1.2858e-34
ENSG00000158234	chr3	138327448	138352218	+	FAIM	protein_coding	C9JDZ2,Q9NVQ4 Q6IAN2	C9JDZ2_HUMAN,FAIM1_HUMAN	Fas apoptotic inhibitory molecule 1,Fas apoptotic inhibitory molecule 1	FAIM,FAIM FAIM1	ENST00000479848,ENST00000338446 ENST00000360570 ENST00000393034 ENST00000393035 ENST00000464668	ENSP00000420543,ENSP00000342805	ENSG00000158234,ENSG00000158234	98.1987	133.18	63.2178	-1.06312	1.98792e-07
ENSG00000128606	chr7	102553438	102585396	+	LRRC17	protein_coding	C9JT74,Q8N6Y2 Q13288 Q6UWA7 Q75MG5	C9JT74_HUMAN,LRC17_HUMAN	Leucine-rich repeat-containing protein 17,Leucine-rich repeat-containing protein 17	LRRC17,LRRC17 P37NB UNQ3076/PRO9909	ENST00000455453,ENST00000249377 ENST00000339431	ENSP00000394194,ENSP00000249377	ENSG00000128606,ENSG00000128606	254.82	345.478	164.163	-1.06887	8.18452e-15
ENSG00000171435	chr12	117890817	118406788	-	KSR2	protein_coding	E9PB13,H7BXM9,Q6VAB6 A0PJT2 Q3B828 Q8N775	E9PB13_HUMAN,H7BXM9_HUMAN,KSR2_HUMAN	Kinase suppressor of Ras 2,Kinase suppressor of Ras 2,Kinase suppressor of Ras 2	KSR2,KSR2,KSR2	ENST00000425217,ENST00000302438,ENST00000339824	ENSP00000389715,ENSP00000305466,ENSP00000339952	ENSG00000171435,ENSG00000171435,ENSG00000171435	67.5225	91.8443	43.2007	-1.07074	5.33126e-05
ENSG00000100234	chr22	33197687	33259030	+	TIMP3	protein_coding	P35625 B2RBY9 Q5THV4 Q9UC74 Q9UGS2	TIMP3_HUMAN	Metalloproteinase inhibitor 3	TIMP3	ENST00000266085	ENSP00000266085	ENSG00000100234	141.417	191.994	90.8413	-1.07134	6.59477e-10
ENSG00000117602	chr1	24829387	24867530	+	RCAN3	protein_coding	H0YF64,Q5TGC7,Q9UKA8 A4GU14 A4LA69 E3VWE2 E5L4P0 E5L4P7 E7ENV1 E7EWD8 G1FI66 G1FLF0 Q5ECL3 Q5TGC6 Q9NUC8 Q9UKA7	H0YF64_HUMAN,Q5TGC7_HUMAN,RCAN3_HUMAN	Calcipressin-3,Calcipressin-3,Calcipressin-3	RCAN3,RCAN3,RCAN3 DSCR1L2	ENST00000482807,ENST00000425530,ENST00000374393 ENST00000374395 ENST00000412742 ENST00000436717 ENST00000538532	ENSP00000437338,ENSP00000409540,ENSP00000363514	ENSG00000117602,ENSG00000117602,ENSG00000117602	131.718	178.936	84.4999	-1.07349	5.66888e-09
ENSG00000107611	chr10	16865963	17171830	-	CUBN	protein_coding	B0YIZ6,H7C480,O60494 B0YIZ4 Q5VTA6 Q96RU9,Q5JQ33	B0YIZ6_HUMAN,H7C480_HUMAN,CUBN_HUMAN,Q5JQ33_HUMAN	Cubilin Cubilin variant 3,Cubilin,Cubilin,Cubilin	CUBN,CUBN,CUBN IFCR,CUBN	ENST00000377823,ENST00000433666,ENST00000377833,ENST00000438254	ENSP00000367054,ENSP00000415970,ENSP00000367064,ENSP00000391830	ENSG00000107611,ENSG00000107611,ENSG00000107611,ENSG00000107611	136.293	185.273	87.3122	-1.07673	9.24212e-09
ENSG00000228519	chrX	25663839	25664444	-	RP11-298C3,2	pseudogene								41.2705	56.3549	26.186	-1.07706	0.00147648
ENSG00000112118	chr6	52128807	52149679	-	MCM3	protein_coding	B4DWW4,J3KQ69,M0QYS9,P25205 Q92660 Q9BTR3 Q9NUE7,Q7Z6P5	B4DWW4_HUMAN,J3KQ69_HUMAN,M0QYS9_HUMAN,MCM3_HUMAN,Q7Z6P5_HUMAN	DNA replication licensing factor MCM3 MCM3 minichromosome maintenance deficient 3 (S, cerevisiae), isoform CRA_b cDNA FLJ55599, highly similar to DNA replication licensing factor MCM3,DNA replication licensing factor MCM3,DNA replication licensing factor MCM3,DNA replication licensing factor MCM3,DNA replication licensing factor MCM3	MCM3 hCG_22498,MCM3,MCM3,MCM3,MCM3	ENST00000596288,ENST00000419835,ENST00000596983,ENST00000229854,ENST00000421471	ENSP00000472940,ENSP00000388647,ENSP00000470057,ENSP00000229854,ENSP00000407651	ENSG00000112118,ENSG00000112118,ENSG00000112118,ENSG00000112118,ENSG00000112118	2190.49	2975.33	1405.65	-1.08127	1.4187e-35
ENSG00000204131	chrX	71130938	71363424	+	NHSL2	protein_coding	D6RBM4,F5H593,Q5HYW2 B2RN94	D6RBM4_HUMAN,F5H593_HUMAN,NHSL2_HUMAN	NHS-like protein 2,NHS-like protein 2,NHS-like protein 2	NHSL2,NHSL2,NHSL2	ENST00000510661,ENST00000540800,ENST00000373677 ENST00000535692	ENSP00000424079,ENSP00000444617,ENSP00000362781	ENSG00000204131,ENSG00000204131,ENSG00000204131	664.768	903.436	426.099	-1.08245	0.00015447
ENSG00000092140	chr14	31028329	31089269	+	G2E3	protein_coding	F5GX24,F8VQY7,F8VY49,F8W0F5,G3V3B6,G3V483,G3V5B6,H0YH90,H0YI49,Q7L622 Q9BVR2 Q9H9E9 Q9NXC0 Q9P2L3	F5GX24_HUMAN,F8VQY7_HUMAN,F8VY49_HUMAN,F8W0F5_HUMAN,G3V3B6_HUMAN,G3V483_HUMAN,G3V5B6_HUMAN,H0YH90_HUMAN,H0YI49_HUMAN,G2E3_HUMAN	G2/M phase-specific E3 ubiquitin-protein ligase,G2/M phase-specific E3 ubiquitin-protein ligase,G2/M phase-specific E3 ubiquitin-protein ligase,G2/M phase-specific E3 ubiquitin-protein ligase,G2/M phase-specific E3 ubiquitin-protein ligase,G2/M phase-specific E3 ubiquitin-protein ligase,G2/M phase-specific E3 ubiquitin-protein ligase,G2/M phase-specific E3 ubiquitin-protein ligase,G2/M phase-spec…	G2E3,G2E3,G2E3,G2E3,G2E3,G2E3,G2E3,G2E3,G2E3,G2E3 KIAA1333	ENST00000438909,ENST00000547209,ENST00000550944,ENST00000547532,ENST00000554714,ENST00000553504,ENST00000555429,ENST00000548934,ENST00000552515,ENST00000206595	ENSP00000391068,ENSP00000450220,ENSP00000448745,ENSP00000446615,ENSP00000451147,ENSP00000451653,ENSP00000452275,ENSP00000446535,ENSP00000448515,ENSP00000206595	ENSG00000092140,ENSG00000092140,ENSG00000092140,ENSG00000092140,ENSG00000092140,ENSG00000092140,ENSG00000092140,ENSG00000092140,ENSG00000092140,ENSG00000092140	733.097	996.395	469.8	-1.08305	1.63943e-22
ENSG00000241732	chr3	152557179	152559228	+	RP11-38P22,2	lincRNA								18.6448	25.7075	11.582	-1.08589	0.00914802
ENSG00000188897	chr16	11453702	11617444	-	CTD-3088G3,8	protein_coding	I3L099,M0QZD8,M0R1J3,M0R2I5,M0R2X1,M0R387	I3L099_HUMAN,M0QZD8_HUMAN,M0R1J3_HUMAN,M0R2I5_HUMAN,M0R2X1_HUMAN,M0R387_HUMAN	Protein LOC101929274,Protein LOC101929274,Protein LOC101929274,Protein LOC101929274,Protein LOC101929274,Protein LOC101929274	LOC101929274,LOC101929274,LOC101929274,LOC101929274,LOC101929274,LOC101929274	ENST00000344649,ENST00000598234,ENST00000595170,ENST00000595168,ENST00000599216,ENST00000595360	ENSP00000343456,ENSP00000470478,ENSP00000471908,ENSP00000472593,ENSP00000472859,ENSP00000473063	ENSG00000188897,ENSG00000188897,ENSG00000188897,ENSG00000188897,ENSG00000188897,ENSG00000188897	24.4167	33.5778	15.2555	-1.08892	0.00448159
ENSG00000181227	chr1	76209103	76210461	-	RP4-682C21,2	pseudogene								15.9231	22.0239	9.82222	-1.08913	0.0161137
ENSG00000106003	chr7	2552163	2568811	+	LFNG	protein_coding	Q8NES3 B3KTY6 B5MCR5 O00589 Q96C39 Q9UJW5	LFNG_HUMAN	Beta-1,3-N-acetylglucosaminyltransferase lunatic fringe	LFNG	ENST00000222725 ENST00000338732 ENST00000359574 ENST00000402045 ENST00000402506	ENSP00000222725	ENSG00000106003	173.082	235.891	110.273	-1.09012	1.42092e-11
ENSG00000110200	chr11	71817424	71823826	-	ANAPC15	protein_coding	F5GWM6,F5GXB9,F5H2T3,F5H3R3,F5H6E4,F8WDQ6,G5EA39,P60006 G3V1Q3 Q9CXK2 Q9Y269	F5GWM6_HUMAN,F5GXB9_HUMAN,F5H2T3_HUMAN,F5H3R3_HUMAN,F5H6E4_HUMAN,F8WDQ6_HUMAN,G5EA39_HUMAN,APC15_HUMAN	Anaphase-promoting complex subunit 15,Anaphase-promoting complex subunit 15,Anaphase-promoting complex subunit 15,Anaphase-promoting complex subunit 15,Anaphase-promoting complex subunit 15,Anaphase-promoting complex subunit 15,Anaphase-promoting complex subunit 15 Chromosome 11 open reading frame 51, isoform CRA_c,Anaphase-promoting complex subunit 15	ANAPC15,ANAPC15,ANAPC15,ANAPC15,ANAPC15,ANAPC15,ANAPC15 C11orf51 hCG_23235,ANAPC15 C11orf51 HSPC020	ENST00000502597,ENST00000539395,ENST00000545333,ENST00000538117,ENST00000537644,ENST00000438939,ENST00000543050,ENST00000227618 ENST00000535234 ENST00000535503 ENST00000538393 ENST00000538919 ENST00000542531 ENST00000545944	ENSP00000441774,ENSP00000440380,ENSP00000439362,ENSP00000445212,ENSP00000437683,ENSP00000389730,ENSP00000437360,ENSP00000227618	ENSG00000110200,ENSG00000110200,ENSG00000110200,ENSG00000110200,ENSG00000110200,ENSG00000110200,ENSG00000110200,ENSG00000110200	71.6338	97.8456	45.4221	-1.09037	2.01816e-06
ENSG00000164976	chr9	34366668	34376851	-	KIAA1161	protein_coding	Q6NSJ0 Q5T587 Q5T588 Q9ULQ9,X6RA92	K1161_HUMAN,X6RA92_HUMAN	Uncharacterized family 31 glucosidase KIAA1161,Uncharacterized family 31 glucosidase KIAA1161	KIAA1161,KIAA1161	ENST00000297625,ENST00000379142	ENSP00000297625,ENSP00000368437	ENSG00000164976,ENSG00000164976	330.249	449.816	210.682	-1.09064	2.36441e-16
ENSG00000115107	chr2	119981384	120023228	+	STEAP3	protein_coding	B8ZZX6,Q658P3 A8K6E3 Q4VBR2 Q4ZG36 Q53SQ8 Q7Z389 Q86SF6 Q8NEW6 Q8TDP3 Q8TF03 Q9NVB5	B8ZZX6_HUMAN,STEA3_HUMAN	Metalloreductase STEAP3 STEAP family member 3, isoform CRA_c,Metalloreductase STEAP3	STEAP3 hCG_18273,STEAP3 TSAP6	ENST00000409811 ENST00000450943,ENST00000354888 ENST00000393106 ENST00000393107 ENST00000393108 ENST00000393110 ENST00000425223	ENSP00000386510,ENSP00000346961	ENSG00000115107,ENSG00000115107	433.005	589.743	276.267	-1.09125	1.06613e-18
ENSG00000051825	chr12	123636867	123728561	-	MPHOSPH9	protein_coding	F5GYG6,F5GYP5,F5GZJ0,F5H1U6,F5H1W2,F5H2G0,F5H2I5,F5H4J0,F5H798,H0YFS3,H0YG46,J3KNE4,Q99550 A1L486 A6NEE2 B3KR87 Q9H976 U3KQ28,U3KQ61,U3KQD6,U3KQJ0	F5GYG6_HUMAN,F5GYP5_HUMAN,F5GZJ0_HUMAN,F5H1U6_HUMAN,F5H1W2_HUMAN,F5H2G0_HUMAN,F5H2I5_HUMAN,F5H4J0_HUMAN,F5H798_HUMAN,H0YFS3_HUMAN,H0YG46_HUMAN,J3KNE4_HUMAN,MPP9_HUMAN,U3KQ61_HUMAN,U3KQD6_HUMAN,U3KQJ0_HUMAN	M-phase phosphoprotein 9,M-phase phosphoprotein 9,M-phase phosphoprotein 9,M-phase phosphoprotein 9,M-phase phosphoprotein 9,M-phase phosphoprotein 9,M-phase phosphoprotein 9,M-phase phosphoprotein 9,M-phase phosphoprotein 9,M-phase phosphoprotein 9,M-phase phosphoprotein 9,M-phase phosphoprotein 9,M-phase phosphoprotein 9,M-phase phosphoprotein 9,M-phase phosphoprotein 9,M-phase phosphoprotein 9	MPHOSPH9,MPHOSPH9,MPHOSPH9,MPHOSPH9,MPHOSPH9,MPHOSPH9,MPHOSPH9,MPHOSPH9,MPHOSPH9,MPHOSPH9,MPHOSPH9,MPHOSPH9,MPHOSPH9 MPP9,MPHOSPH9,MPHOSPH9,MPHOSPH9	ENST00000537854,ENST00000541437,ENST00000540674,ENST00000541603,ENST00000545406,ENST00000538169,ENST00000545556,ENST00000539639,ENST00000535049,ENST00000539336,ENST00000539024,ENST00000302373,ENST00000606320,ENST00000606704,ENST00000606326,ENST00000606321	ENSP00000440664,ENSP00000441298,ENSP00000444418,ENSP00000446362,ENSP00000446334,ENSP00000438579,ENSP00000446249,ENSP00000444882,ENSP00000442663,ENSP00000440007,ENSP00000441764,ENSP00000304096,ENSP00000475489,ENSP00000475578,ENSP00000475785,ENSP00000475923	ENSG00000051825,ENSG00000051825,ENSG00000051825,ENSG00000051825,ENSG00000051825,ENSG00000051825,ENSG00000051825,ENSG00000051825,ENSG00000051825,ENSG00000051825,ENSG00000051825,ENSG00000051825,ENSG00000051825,ENSG00000051825,ENSG00000051825,ENSG00000051825	618.452	842.228	394.675	-1.09161	8.76929e-24
ENSG00000154258	chr17	66970629	67057205	-	ABCA9	protein_coding	H0Y4U7,K7EJJ0,Q8IUA7 Q6P655 Q8N2S4 Q8WWZ5 Q96MD8	H0Y4U7_HUMAN,K7EJJ0_HUMAN,ABCA9_HUMAN	ATP-binding cassette sub-family A member 9,ATP-binding cassette sub-family A member 9,ATP-binding cassette sub-family A member 9	ABCA9,ABCA9,ABCA9	ENST00000453985,ENST00000585714,ENST00000340001 ENST00000370732 ENST00000495634	ENSP00000394264,ENSP00000465191,ENSP00000342216	ENSG00000154258,ENSG00000154258,ENSG00000154258	32.8616	45.0997	20.6235	-1.09216	0.000957934
ENSG00000175264	chr11	45670427	45687172	-	CHST1	protein_coding	O43916 D3DQP2	CHST1_HUMAN	Carbohydrate sulfotransferase 1	CHST1	ENST00000308064	ENSP00000309270	ENSG00000175264	622.466	848.27	396.663	-1.09468	2.69844e-17
ENSG00000111581	chr12	69080514	69136785	+	NUP107	protein_coding	F5GY77,G3V1T4,H0YG15,P57740 B4DZ67 Q6PJE1	F5GY77_HUMAN,G3V1T4_HUMAN,H0YG15_HUMAN,NU107_HUMAN	Nuclear pore complex protein Nup107,Nuclear pore complex protein Nup107 Nucleoporin 107kDa, isoform CRA_b,Nuclear pore complex protein Nup107,Nuclear pore complex protein Nup107	NUP107,NUP107 hCG_21433,NUP107,NUP107	ENST00000538549,ENST00000535718,ENST00000538993,ENST00000229179 ENST00000378905 ENST00000539906	ENSP00000440116,ENSP00000445567,ENSP00000441334,ENSP00000229179	ENSG00000111581,ENSG00000111581,ENSG00000111581,ENSG00000111581	1407.67	1918.68	896.651	-1.09664	1.16906e-37
ENSG00000256771	chr19	19976695	20005483	+	ZNF253	protein_coding	K7EP55,O75346 A4FVA7 Q0P6G3 Q6P0L2 Q8NCA3 Q8NCF9	K7EP55_HUMAN,ZN253_HUMAN	Zinc finger protein 253,Zinc finger protein 253	ZNF253,ZNF253 BMZF1 ZNF411	ENST00000592725,ENST00000355650 ENST00000589717	ENSP00000467235,ENSP00000347868	ENSG00000256771,ENSG00000256771	92.8282	126.876	58.7806	-1.09699	1.76988e-07
ENSG00000183044	chr16	8768422	8878432	+	ABAT	protein_coding	H3BMJ9,H3BNQ7,H3BP74,H3BP84,H3BPW8,H3BRJ1,H3BRN4,H3BRT1,P80404 A8K386 Q16260 Q8N5W2 Q96BG2 Q99800	H3BMJ9_HUMAN,H3BNQ7_HUMAN,H3BP74_HUMAN,H3BP84_HUMAN,H3BPW8_HUMAN,H3BRJ1_HUMAN,H3BRN4_HUMAN,H3BRT1_HUMAN,GABT_HUMAN	4-aminobutyrate aminotransferase, mitochondrial,4-aminobutyrate aminotransferase, mitochondrial,4-aminobutyrate aminotransferase, mitochondrial,4-aminobutyrate aminotransferase, mitochondrial,4-aminobutyrate aminotransferase, mitochondrial,4-aminobutyrate aminotransferase, mitochondrial,4-aminobutyrate aminotransferase, mitochondrial,4-aminobutyrate aminotransferase, mitochondrial,4-aminobutyrate…	ABAT,ABAT,ABAT,ABAT,ABAT,ABAT,ABAT,ABAT,ABAT GABAT	ENST00000565016,ENST00000569156,ENST00000568847,ENST00000566590,ENST00000562115,ENST00000561870,ENST00000567812,ENST00000564714,ENST00000268251 ENST00000396600 ENST00000425191	ENSP00000454415,ENSP00000454963,ENSP00000455184,ENSP00000455198,ENSP00000455502,ENSP00000456267,ENSP00000456330,ENSP00000456392,ENSP00000268251	ENSG00000183044,ENSG00000183044,ENSG00000183044,ENSG00000183044,ENSG00000183044,ENSG00000183044,ENSG00000183044,ENSG00000183044,ENSG00000183044	71.7144	98.1752	45.2535	-1.10042	1.74497e-06
ENSG00000028137	chr1	12227060	12269285	+	TNFRSF1B	protein_coding	B5A977,P20333 B1AJZ3 Q16042 Q6YI29 Q9UIH1	B5A977_HUMAN,TNR1B_HUMAN	Soluble TNFR1B variant 1 Tumor necrosis factor receptor superfamily member 1b, membrane form,Tumor necrosis factor receptor superfamily member 1B	TNFR1B TNFRSF1B,TNFRSF1B TNFBR TNFR2	ENST00000536782,ENST00000376259	ENSP00000440425,ENSP00000365435	ENSG00000028137,ENSG00000028137	1652.09	2253.85	1050.33	-1.10081	3.97646e-34
ENSG00000132780	chr1	46049518	46084566	+	NASP	protein_coding	E9PAU3,E9PI86,E9PJQ2,E9PKR5,E9PNB5,E9PPQ8,E9PPR5,E9PQG5,E9PRH9,H0YDS9,H0YF33,P49321 A8K6H2 B4DQP3 D3DQ07 F5H3J2 Q53GW5 Q5T622 Q5T625 Q96A69 Q9BTW2,Q5T624	E9PAU3_HUMAN,E9PI86_HUMAN,E9PJQ2_HUMAN,E9PKR5_HUMAN,E9PNB5_HUMAN,E9PPQ8_HUMAN,E9PPR5_HUMAN,E9PQG5_HUMAN,E9PRH9_HUMAN,H0YDS9_HUMAN,H0YF33_HUMAN,NASP_HUMAN,Q5T624_HUMAN	Nuclear autoantigenic sperm protein,Nuclear autoantigenic sperm protein,Nuclear autoantigenic sperm protein,Nuclear autoantigenic sperm protein,Nuclear autoantigenic sperm protein,Nuclear autoantigenic sperm protein,Nuclear autoantigenic sperm protein,Nuclear autoantigenic sperm protein,Nuclear autoantigenic sperm protein,Nuclear autoantigenic sperm protein,Nuclear autoantigenic sperm protein,Nuc…	NASP,NASP,NASP,NASP,NASP,NASP,NASP,NASP,NASP,NASP,NASP,NASP,NASP	ENST00000437362 ENST00000453748 ENST00000529333,ENST00000437901,ENST00000530840,ENST00000528084 ENST00000531532,ENST00000527470,ENST00000525515,ENST00000470768,ENST00000527359,ENST00000528238,ENST00000534450,ENST00000531612,ENST00000350030 ENST00000351223 ENST00000402363 ENST00000537798,ENST00000372052	ENSP00000388010,ENSP00000400792,ENSP00000435548,ENSP00000435363,ENSP00000437241,ENSP00000436939,ENSP00000436924,ENSP00000436790,ENSP00000432289,ENSP00000434240,ENSP00000437116,ENSP00000255120,ENSP00000361122	ENSG00000132780,ENSG00000132780,ENSG00000132780,ENSG00000132780,ENSG00000132780,ENSG00000132780,ENSG00000132780,ENSG00000132780,ENSG00000132780,ENSG00000132780,ENSG00000132780,ENSG00000132780,ENSG00000132780	3229.8	4408.42	2051.19	-1.10342	5.10723e-41
ENSG00000186603	chr1	45792545	45794347	+	HPDL	protein_coding	Q96IR7 B2R9B0	HPDL_HUMAN	4-hydroxyphenylpyruvate dioxygenase-like protein	HPDL GLOXD1	ENST00000334815	ENSP00000335060	ENSG00000186603	14.9593	20.7835	9.13503	-1.10388	0.0149767
ENSG00000253729	chr8	48685669	48872743	-	PRKDC	protein_coding	E7EUY0,F5GX40,H0YG84,P78527 P78528 Q13327 Q13337 Q14175 Q59H99 Q7Z611 Q96SE6 Q9UME3	E7EUY0_HUMAN,F5GX40_HUMAN,H0YG84_HUMAN,PRKDC_HUMAN	DNA-dependent protein kinase catalytic subunit,DNA-dependent protein kinase catalytic subunit,DNA-dependent protein kinase catalytic subunit,DNA-dependent protein kinase catalytic subunit	PRKDC,PRKDC,PRKDC,PRKDC HYRC HYRC1	ENST00000338368,ENST00000540819,ENST00000536429,ENST00000314191	ENSP00000345182,ENSP00000441157,ENSP00000442177,ENSP00000313420	ENSG00000253729,ENSG00000253729,ENSG00000253729,ENSG00000253729	10181.2	13899.4	6463.06	-1.10461	1.52936e-27
ENSG00000135525	chr6	136663875	136871957	-	MAP7	protein_coding	Q14244 B7Z290 B7Z400 B7Z5S7 B7Z9U7 C9JPS0 E9PCP3 F5H1E2 Q7Z6S0 Q8TAU5 Q9NY82 Q9NY83	MAP7_HUMAN	Ensconsin	MAP7	ENST00000354570 ENST00000432797 ENST00000438100 ENST00000454590 ENST00000544465	ENSP00000346581	ENSG00000135525	23.3874	32.2939	14.481	-1.10476	0.00537277
ENSG00000166960	chr18	30517366	31021065	-	CCDC178	protein_coding	F8W7A7,J3KRT5,J3KSU3,J3QKU2,J3QRM8,Q5BJE1 A6NDC6 J3KS92 Q6ZP67 Q6ZU20	F8W7A7_HUMAN,J3KRT5_HUMAN,J3KSU3_HUMAN,J3QKU2_HUMAN,J3QRM8_HUMAN,CC178_HUMAN	Coiled-coil domain-containing protein 178,Coiled-coil domain-containing protein 178,Coiled-coil domain-containing protein 178,Coiled-coil domain-containing protein 178,Coiled-coil domain-containing protein 178,Coiled-coil domain-containing protein 178	CCDC178,CCDC178,CCDC178,CCDC178,CCDC178,CCDC178 C18orf34	ENST00000406524 ENST00000583930,ENST00000579916,ENST00000581524,ENST00000577766,ENST00000581852,ENST00000300227 ENST00000383096 ENST00000402325 ENST00000403303 ENST00000579947	ENSP00000385867,ENSP00000462153,ENSP00000462651,ENSP00000463236,ENSP00000464295,ENSP00000300227	ENSG00000166960,ENSG00000166960,ENSG00000166960,ENSG00000166960,ENSG00000166960,ENSG00000166960	27.3236	37.6685	16.9787	-1.10487	0.00219117
ENSG00000162607	chr1	62901968	62917475	+	USP1	protein_coding	C9JC88,C9JWX4,O94782 A0PJ95 D3DQ57 Q05BX7 Q59H66 Q9UFR0 Q9UNJ3	C9JC88_HUMAN,C9JWX4_HUMAN,UBP1_HUMAN	Ubiquitin carboxyl-terminal hydrolase 1,Ubiquitin carboxyl-terminal hydrolase 1,Ubiquitin carboxyl-terminal hydrolase 1	USP1,USP1,USP1	ENST00000452143,ENST00000442679,ENST00000339950 ENST00000371146	ENSP00000403662,ENSP00000387986,ENSP00000343526	ENSG00000162607,ENSG00000162607,ENSG00000162607	1354.27	1849.31	859.236	-1.10496	2.92531e-32
ENSG00000257800	chr2	74347807	74350345	+	FNBP1P1	pseudogene								21.9516	30.3428	13.5605	-1.10607	0.00419673
ENSG00000183048	chr17	79670404	79688042	+	SLC25A10	protein_coding	B4DLN1,B4E1E9,I3L1E8,I3L3N9,Q9UBX3 Q542Z3 Q96BA1 Q96IP1	B4DLN1_HUMAN,B4E1E9_HUMAN,I3L1E8_HUMAN,I3L3N9_HUMAN,DIC_HUMAN	Mitochondrial dicarboxylate carrier cDNA FLJ60124, highly similar to Mitochondrial dicarboxylate carrier,Mitochondrial dicarboxylate carrier cDNA FLJ61034, highly similar to Mitochondrial dicarboxylate carrier,Mitochondrial dicarboxylate carrier,Mitochondrial dicarboxylate carrier,Mitochondrial dicarboxylate carrier	SLC25A10,SLC25A10,SLC25A10,SLC25A10,SLC25A10 DIC	ENST00000541223 ENST00000571730,ENST00000545862,ENST00000574884,ENST00000574129,ENST00000331531 ENST00000350690	ENSP00000439565,ENSP00000446242,ENSP00000458785,ENSP00000460597,ENSP00000328403	ENSG00000183048,ENSG00000183048,ENSG00000183048,ENSG00000183048,ENSG00000183048	62.0407	85.1472	38.9341	-1.10918	6.25099e-06
ENSG00000272003	chr15	42188137	42189031	-	RP11-23P13,7	lincRNA								109.887	150.664	69.1097	-1.11319	6.04177e-08
ENSG00000162461	chr1	16062900	16067891	+	SLC25A34	protein_coding	Q6PIV7 Q68DV0	S2534_HUMAN	Solute carrier family 25 member 34	SLC25A34	ENST00000294454	ENSP00000294454	ENSG00000162461	32.2427	44.4727	20.0128	-1.11373	0.000889912
ENSG00000267161	chr19	1573595	1575474	-	AC005943,5	lincRNA								41.5797	57.2477	25.9118	-1.11396	0.000124548
ENSG00000135119	chr12	117176096	117291436	+	RNFT2	protein_coding	F8VZS7,F8W6L4,Q96EX2 E9PAM7 Q96SU5	F8VZS7_HUMAN,F8W6L4_HUMAN,RNFT2_HUMAN	RING finger and transmembrane domain-containing protein 2,RING finger and transmembrane domain-containing protein 2,RING finger and transmembrane domain-containing protein 2	RNFT2,RNFT2,RNFT2 TMEM118	ENST00000547718,ENST00000319176,ENST00000257575 ENST00000392549 ENST00000407967	ENSP00000447294,ENSP00000321405,ENSP00000257575	ENSG00000135119,ENSG00000135119,ENSG00000135119	16.2701	22.6313	9.90897	-1.11518	0.0102261
ENSG00000167889	chr17	74864538	74946475	+	MGAT5B	protein_coding	H3BQ65,H3BR20,Q3V5L5 Q6P3S8 Q6P6B3 Q766X5 Q76D04 Q96LS2	H3BQ65_HUMAN,H3BR20_HUMAN,MGT5B_HUMAN	Alpha-1,6-mannosylglycoprotein 6-beta-N-acetylglucosaminyltransferase B,Alpha-1,6-mannosylglycoprotein 6-beta-N-acetylglucosaminyltransferase B,Alpha-1,6-mannosylglycoprotein 6-beta-N-acetylglucosaminyltransferase B	MGAT5B,MGAT5B,MGAT5B KIAA2008	ENST00000565043,ENST00000565675,ENST00000301618 ENST00000428789 ENST00000569840	ENSP00000455631,ENSP00000457614,ENSP00000301618	ENSG00000167889,ENSG00000167889,ENSG00000167889	29.4871	40.7165	18.2577	-1.11518	0.00274607
ENSG00000198039	chr7	64330550	64391344	+	ZNF273	protein_coding	E9PL30,Q14593 B3KQZ5 Q6P3V4,Q75LP1	E9PL30_HUMAN,ZN273_HUMAN,Q75LP1_HUMAN	Zinc finger protein 273,Zinc finger protein 273,Putative uncharacterized protein MGC12518 Zinc finger protein 273	ZNF273,ZNF273,MGC12518 ZNF273	ENST00000395375,ENST00000319636 ENST00000476120,ENST00000545510	ENSP00000433382,ENSP00000324518,ENSP00000440725	ENSG00000198039,ENSG00000198039,ENSG00000198039	62.8182	86.3541	39.2824	-1.11673	3.10917e-06
ENSG00000149636	chr20	35380194	35402221	-	DSN1	protein_coding	Q5JW53,Q5JW54,Q5JW57,Q9H410 B4DWT2 E1P5U9 Q5JW55 Q5JW56 Q9H8P4	Q5JW53_HUMAN,Q5JW54_HUMAN,Q5JW57_HUMAN,DSN1_HUMAN	Kinetochore-associated protein DSN1 homolog,Kinetochore-associated protein DSN1 homolog,Kinetochore-associated protein DSN1 homolog,Kinetochore-associated protein DSN1 homolog	DSN1,DSN1,DSN1,DSN1 C20orf172 MIS13	ENST00000447406,ENST00000373740,ENST00000438549,ENST00000373734 ENST00000373745 ENST00000373750 ENST00000426836 ENST00000448110	ENSP00000399654,ENSP00000362845,ENSP00000395760,ENSP00000362839	ENSG00000149636,ENSG00000149636,ENSG00000149636,ENSG00000149636	425.167	582.42	267.913	-1.1174	4.38783e-22
ENSG00000173598	chr12	93771659	93797024	+	NUDT4	protein_coding	F8VRL4,F8VRR0,Q9NZJ9 B7Z916 Q4AEJ6 Q53EZ2 Q68DD7 Q9NPC5 Q9NS30 Q9NZK0 Q9NZK1	F8VRL4_HUMAN,F8VRR0_HUMAN,NUDT4_HUMAN	Diphosphoinositol polyphosphate phosphohydrolase 2,Diphosphoinositol polyphosphate phosphohydrolase 2,Diphosphoinositol polyphosphate phosphohydrolase 2	NUDT4,NUDT4,NUDT4 DIPP2 KIAA0487 HDCMB47P	ENST00000550056,ENST00000546925,ENST00000337179 ENST00000415493 ENST00000547014 ENST00000548662 ENST00000549992	ENSP00000448504,ENSP00000448620,ENSP00000338352	ENSG00000173598,ENSG00000173598,ENSG00000173598	2519.62	3449.73	1589.5	-1.11742	1.11811e-47
ENSG00000164619	chr7	33944523	34195484	+	BMPER	protein_coding	C9JY72,F8WDG9,G5E9K4,Q8N8U9 A8K1P8 Q8TF36	C9JY72_HUMAN,F8WDG9_HUMAN,G5E9K4_HUMAN,BMPER_HUMAN	BMP-binding endothelial regulator protein,BMP-binding endothelial regulator protein,BMP-binding endothelial regulator protein HCG2010017,BMP-binding endothelial regulator protein	BMPER,BMPER,BMPER hCG_2010017,BMPER KIAA1965	ENST00000436222,ENST00000444773,ENST00000448280,ENST00000297161 ENST00000426693	ENSP00000399843,ENSP00000409998,ENSP00000398835,ENSP00000297161	ENSG00000164619,ENSG00000164619,ENSG00000164619,ENSG00000164619	19.6481	27.2818	12.0145	-1.11975	0.00896687
ENSG00000137563	chr8	63927638	63951730	-	GGH	protein_coding	Q92820	GGH_HUMAN	Gamma-glutamyl hydrolase	GGH	ENST00000260118	ENSP00000260118	ENSG00000137563	1206.88	1653.66	760.103	-1.12037	1.95636e-22
ENSG00000270172	chr1	53708036	53710212	-	RP5-1024G6,8	lincRNA								96.9076	133.136	60.6792	-1.12084	2.45521e-07
ENSG00000117632	chr1	26210672	26233482	-	STMN1	protein_coding	A2A2D0,P16949 A2A2D1 B2R4E7 B7Z8N4 D3DPJ5	A2A2D0_HUMAN,STMN1_HUMAN	Stathmin,Stathmin	STMN1,STMN1 C1orf215 LAP18 OP18	ENST00000446334,ENST00000357865 ENST00000374291 ENST00000399728 ENST00000426559 ENST00000455785	ENSP00000407567,ENSP00000350531	ENSG00000117632,ENSG00000117632	8417.09	11534.1	5300.12	-1.12165	7.43482e-33
ENSG00000260349	chr16	9199691	9201031	-	RP11-473I1,5	antisense								50.4444	69.5059	31.3829	-1.12251	4.08411e-05
ENSG00000130558	chr9	137967268	138013025	+	OLFM1	protein_coding	F5GZQ2,F5H810,F8W870,H0YFB9,Q5VZL8,Q6IMJ5,Q6IMJ6,Q99784 Q53XZ8 Q6IMJ4 Q969S7 Q99452	F5GZQ2_HUMAN,F5H810_HUMAN,F8W870_HUMAN,H0YFB9_HUMAN,Q5VZL8_HUMAN,Q6IMJ5_HUMAN,Q6IMJ6_HUMAN,NOE1_HUMAN	Noelin,Noelin,Noelin,Noelin,Noelin,NOELIN1_V2 Noelin,NOELIN1_V5 Noelin,Noelin	OLFM1,OLFM1,OLFM1,OLFM1,OLFM1,OLFM1,OLFM1,OLFM1 NOE1 NOEL1	ENST00000539529,ENST00000539877,ENST00000339720,ENST00000545657,ENST00000371801,ENST00000371796,ENST00000371799,ENST00000252854 ENST00000277415 ENST00000371793 ENST00000392991	ENSP00000444296,ENSP00000443806,ENSP00000340318,ENSP00000437906,ENSP00000360866,ENSP00000360861,ENSP00000360864,ENSP00000252854	ENSG00000130558,ENSG00000130558,ENSG00000130558,ENSG00000130558,ENSG00000130558,ENSG00000130558,ENSG00000130558,ENSG00000130558	18.5457	25.7882	11.3032	-1.12257	0.00654904
ENSG00000145911	chr5	177540444	177553088	+	N4BP3	protein_coding	O15049 B4DIL3 D3DWP3 Q6ZSQ6 Q7Z6I3	N4BP3_HUMAN	NEDD4-binding protein 3	N4BP3 KIAA0341	ENST00000274605	ENSP00000274605	ENSG00000145911	815.338	1118.26	512.414	-1.12435	2.84096e-25
ENSG00000272655	chr7	44053161	44058769	-	POLR2J4	pseudogene								28.4499	39.3921	17.5076	-1.12596	0.00130403
ENSG00000183638	chr8	10463859	10569697	-	RP1L1	protein_coding	A6NKC6	A6NKC6_HUMAN	Retinitis pigmentosa 1-like 1 protein	RP1L1	ENST00000382483	ENSP00000371923	ENSG00000183638	37.6418	52.0229	23.2606	-1.128	0.000554719
ENSG00000142798	chr1	22148738	22263790	-	HSPG2	protein_coding	H0Y5A9,H7BYA5,H7C4A6,P98160 Q16287 Q5SZI3 Q9H3V5,Q5SZI5,Q5SZI9,Q5SZJ1,Q5SZJ2	H0Y5A9_HUMAN,H7BYA5_HUMAN,H7C4A6_HUMAN,PGBM_HUMAN,Q5SZI5_HUMAN,Q5SZI9_HUMAN,Q5SZJ1_HUMAN,Q5SZJ2_HUMAN	Endorepellin,Endorepellin,Endorepellin,Basement membrane-specific heparan sulfate proteoglycan core protein,Endorepellin,Endorepellin,Basement membrane-specific heparan sulfate proteoglycan core protein,Endorepellin	HSPG2,HSPG2,HSPG2,HSPG2,HSPG2,HSPG2,HSPG2,HSPG2	ENST00000427897,ENST00000374676,ENST00000430507,ENST00000374695,ENST00000412328,ENST00000453796,ENST00000426143,ENST00000439717	ENSP00000397573,ENSP00000363808,ENSP00000416385,ENSP00000363827,ENSP00000405412,ENSP00000396310,ENSP00000392022,ENSP00000395884	ENSG00000142798,ENSG00000142798,ENSG00000142798,ENSG00000142798,ENSG00000142798,ENSG00000142798,ENSG00000142798,ENSG00000142798	74112	101702	46522.2	-1.12834	0.000424324
ENSG00000151967	chr3	159557650	159615149	+	SCHIP1	protein_coding	C9JWG6,F8WDG0,Q9P0W5 B3KRM0 O75543 Q00P30 Q00P31 Q7Z3Y3 Q8IY83 Q9P0W3 Q9P0W4	C9JWG6_HUMAN,F8WDG0_HUMAN,SCHI1_HUMAN	Schwannomin interacting protein 1, isoform CRA_c Schwannomin-interacting protein 1,Schwannomin-interacting protein 1,Schwannomin-interacting protein 1	SCHIP1 hCG_2022069,SCHIP1,SCHIP1	ENST00000482804,ENST00000495954,ENST00000445224	ENSP00000419230,ENSP00000420376,ENSP00000404860	ENSG00000151967,ENSG00000151967,ENSG00000151967	85.2073	117.339	53.0759	-1.12987	2.37502e-07
ENSG00000121957	chr1	109417972	109477167	+	GPSM2	protein_coding	B0QZC9,B0QZD0,H0Y4A4,P81274 Q5T1N8 Q6IBL7 Q8N0Z5,Q5T1N9	B0QZC9_HUMAN,B0QZD0_HUMAN,H0Y4A4_HUMAN,GPSM2_HUMAN,Q5T1N9_HUMAN	G-protein-signaling modulator 2,G-protein-signaling modulator 2,G-protein-signaling modulator 2,G-protein-signaling modulator 2,G-protein-signaling modulator 2	GPSM2,GPSM2,GPSM2,GPSM2 LGN,GPSM2	ENST00000446797,ENST00000435475,ENST00000441735,ENST00000264126 ENST00000406462,ENST00000435987	ENSP00000392138,ENSP00000401948,ENSP00000390629,ENSP00000264126,ENSP00000408664	ENSG00000121957,ENSG00000121957,ENSG00000121957,ENSG00000121957,ENSG00000121957	430.259	591.39	269.129	-1.1329	1.48239e-20
ENSG00000109576	chr4	170981373	171012850	-	AADAT	protein_coding	D6RC56,D6REB9,D6RFY7,Q8N5Z0 B3KP84 Q9UL02	D6RC56_HUMAN,D6REB9_HUMAN,D6RFY7_HUMAN,AADAT_HUMAN	Kynurenine/alpha-aminoadipate aminotransferase, mitochondrial,Kynurenine/alpha-aminoadipate aminotransferase, mitochondrial,Kynurenine/alpha-aminoadipate aminotransferase, mitochondrial,Kynurenine/alpha-aminoadipate aminotransferase, mitochondrial	AADAT,AADAT,AADAT,AADAT KAT2	ENST00000502392,ENST00000510340,ENST00000507375,ENST00000337664 ENST00000353187 ENST00000509167 ENST00000515480	ENSP00000423843,ENSP00000425067,ENSP00000421389,ENSP00000336808	ENSG00000109576,ENSG00000109576,ENSG00000109576,ENSG00000109576	24.1199	33.5112	14.7285	-1.13368	0.00435883
ENSG00000154678	chr7	31790793	32338941	-	PDE1C	protein_coding	F8W905,Q14123 B3KPC6 E9PE92 Q14124 Q8NB10	F8W905_HUMAN,PDE1C_HUMAN	Calcium/calmodulin-dependent 3',5'-cyclic nucleotide phosphodiesterase 1C,Calcium/calmodulin-dependent 3',5'-cyclic nucleotide phosphodiesterase 1C	PDE1C,PDE1C	ENST00000396189,ENST00000321453 ENST00000396182 ENST00000396184 ENST00000396191	ENSP00000379492,ENSP00000318105	ENSG00000154678,ENSG00000154678	31.3919	43.5185	19.2652	-1.1354	0.000578854
ENSG00000196366	chr9	139377947	139380518	+	C9orf163	protein_coding	Q8N9P6	CI163_HUMAN	Uncharacterized protein C9orf163	C9orf163	ENST00000354376	ENSP00000346345	ENSG00000196366	14.131	19.7977	8.46428	-1.13586	0.0155462
ENSG00000104356	chr8	99129525	99172062	+	POP1	protein_coding	E5RK39,Q99575 A8K5W9 Q15037	E5RK39_HUMAN,POP1_HUMAN	Ribonucleases P/MRP protein subunit POP1,Ribonucleases P/MRP protein subunit POP1	POP1,POP1 KIAA0061	ENST00000522319,ENST00000349693 ENST00000401707	ENSP00000428945,ENSP00000339529	ENSG00000104356,ENSG00000104356	556.766	766.089	347.443	-1.13847	4.79442e-25
ENSG00000170540	chr16	18802991	18813000	-	ARL6IP1	protein_coding	F5GXP4,H3BPJ2,H3BS91,H3BTX6,Q15041	F5GXP4_HUMAN,H3BPJ2_HUMAN,H3BS91_HUMAN,H3BTX6_HUMAN,AR6P1_HUMAN	ADP-ribosylation factor-like protein 6-interacting protein 1,ADP-ribosylation factor-like protein 6-interacting protein 1,ADP-ribosylation factor-like protein 6-interacting protein 1,ADP-ribosylation factor-like protein 6-interacting protein 1,ADP-ribosylation factor-like protein 6-interacting protein 1	ARL6IP1,ARL6IP1,ARL6IP1,ARL6IP1,ARL6IP1 ARL6IP KIAA0069	ENST00000546206,ENST00000562234,ENST00000563861,ENST00000562819,ENST00000304414	ENSP00000440048,ENSP00000455341,ENSP00000456596,ENSP00000457372,ENSP00000306788	ENSG00000170540,ENSG00000170540,ENSG00000170540,ENSG00000170540,ENSG00000170540	6169.14	8490.87	3847.41	-1.14182	1.31598e-33
ENSG00000102935	chr16	49521435	49891830	-	ZNF423	protein_coding	F5H7S1,H3BT80,Q2M1K9 O94860 Q76N04 Q9NZ13	F5H7S1_HUMAN,H3BT80_HUMAN,ZN423_HUMAN	Zinc finger protein 423,Zinc finger protein 423,Zinc finger protein 423	ZNF423,ZNF423,ZNF423 KIAA0760 NPHP14 OAZ	ENST00000535559 ENST00000567169,ENST00000561874,ENST00000262383 ENST00000561648 ENST00000562520 ENST00000562871 ENST00000563137	ENSP00000442321,ENSP00000457065,ENSP00000262383	ENSG00000102935,ENSG00000102935,ENSG00000102935	120.535	166.297	74.7738	-1.14264	4.17815e-10
ENSG00000255103	chr1	39876151	39882154	+	KIAA0754	protein_coding	O94854 E9PMC2 Q6ZSB2	K0754_HUMAN	Uncharacterized protein KIAA0754	KIAA0754	ENST00000530275	ENSP00000431179	ENSG00000255103	907.765	1249.98	565.554	-1.14277	0.00462426
ENSG00000144843	chr3	119298115	119308792	+	ADPRH	protein_coding	C9JZW7,P54922 B2R8H1 D3DN83	C9JZW7_HUMAN,ADPRH_HUMAN	[Protein ADP-ribosylarginine] hydrolase,[Protein ADP-ribosylarginine] hydrolase	ADPRH,ADPRH ARH1	ENST00000481816,ENST00000357003 ENST00000465513 ENST00000478399 ENST00000478927	ENSP00000419703,ENSP00000349496	ENSG00000144843,ENSG00000144843	87.2615	120.577	53.9461	-1.14578	6.25143e-08
ENSG00000215933	chrX	71372186	71372264	-	BX119917,1	miRNA								22.7751	31.7493	13.8009	-1.14578	0.00251758
ENSG00000135218	chr7	79998891	80308593	+	CD36	protein_coding	D9IX66,D9IX68,D9IX69,E7ERZ9,E7EU05,E7EVU1,E7EWI4,E7EX47,E9PC45,E9PJX8,E9PLT1,H0YEE7,P16671 Q13966 Q16093 Q8TCV7 Q9BPZ8 Q9BQC2 Q9BZM8 Q9BZN3 Q9BZN4 Q9BZN5	D9IX66_HUMAN,D9IX68_HUMAN,D9IX69_HUMAN,E7ERZ9_HUMAN,E7EU05_HUMAN,E7EVU1_HUMAN,E7EWI4_HUMAN,E7EX47_HUMAN,E9PC45_HUMAN,E9PJX8_HUMAN,E9PLT1_HUMAN,H0YEE7_HUMAN,CD36_HUMAN	Platelet glycoprotein 4 Platelet glycoprotein IV variant,Platelet glycoprotein 4 Platelet glycoprotein IV variant,Platelet glycoprotein 4 Platelet glycoprotein IV variant,Platelet glycoprotein 4,Platelet glycoprotein 4,Platelet glycoprotein 4,Platelet glycoprotein 4,Platelet glycoprotein 4,Platelet glycoprotein 4,Platelet glycoprotein 4,Platelet glycoprotein 4,Platelet glycoprotein 4,Platelet gly…	CD36,CD36,CD36,CD36,CD36,CD36,CD36,CD36,CD36,CD36,CD36,CD36,CD36 GP3B GP4	ENST00000538969,ENST00000544133,ENST00000433696,ENST00000438020,ENST00000419819,ENST00000441034,ENST00000426978,ENST00000413265,ENST00000428497 ENST00000436384,ENST00000482059,ENST00000534394,ENST00000488048,ENST00000309881 ENST00000394788 ENST00000432207 ENST00000435819 ENST00000447544	ENSP00000439543,ENSP00000441956,ENSP00000401863,ENSP00000410371,ENSP00000392298,ENSP00000396258,ENSP00000416388,ENSP00000407690,ENSP00000409762,ENSP00000433659,ENSP00000431296,ENSP00000435698,ENSP00000308165	ENSG00000135218,ENSG00000135218,ENSG00000135218,ENSG00000135218,ENSG00000135218,ENSG00000135218,ENSG00000135218,ENSG00000135218,ENSG00000135218,ENSG00000135218,ENSG00000135218,ENSG00000135218,ENSG00000135218	35.4307	49.183	21.6784	-1.14588	0.000237093
ENSG00000166483	chr11	9595228	9615004	+	WEE1	protein_coding	E9PQ51,E9PRI3,E9PRU3,H0YEJ2,P30291 B3KVE1 D3DQV0	E9PQ51_HUMAN,E9PRI3_HUMAN,E9PRU3_HUMAN,H0YEJ2_HUMAN,WEE1_HUMAN	Wee1-like protein kinase,Wee1-like protein kinase,Wee1-like protein kinase,Wee1-like protein kinase,Wee1-like protein kinase	WEE1,WEE1,WEE1,WEE1,WEE1	ENST00000524612,ENST00000527848,ENST00000530712,ENST00000530175,ENST00000299613 ENST00000450114	ENSP00000434446,ENSP00000432284,ENSP00000434148,ENSP00000435945,ENSP00000299613	ENSG00000166483,ENSG00000166483,ENSG00000166483,ENSG00000166483,ENSG00000166483	669.794	923.392	416.196	-1.14778	3.47712e-25
ENSG00000091972	chr3	112051194	112081659	+	CD200	protein_coding	F8W7G1,F8WC99,F8WEX3,P41217 B3KQI1 B4DLW9 D3DN65 Q6J2Q6 Q6PIQ4 Q8TB85 Q9H3J3,U3KQG5,U3KQQ2	F8W7G1_HUMAN,F8WC99_HUMAN,F8WEX3_HUMAN,OX2G_HUMAN,U3KQG5_HUMAN,U3KQQ2_HUMAN	OX-2 membrane glycoprotein,OX-2 membrane glycoprotein,OX-2 membrane glycoprotein,OX-2 membrane glycoprotein,OX-2 membrane glycoprotein,OX-2 membrane glycoprotein	CD200,CD200,CD200,CD200 MOX1 MOX2 My033,CD200,CD200	ENST00000383681,ENST00000498096,ENST00000478595,ENST00000315711 ENST00000473539,ENST00000606471,ENST00000607597	ENSP00000373179,ENSP00000418576,ENSP00000419816,ENSP00000312766,ENSP00000475860,ENSP00000476114	ENSG00000091972,ENSG00000091972,ENSG00000091972,ENSG00000091972,ENSG00000091972,ENSG00000091972	134.551	185.805	83.2975	-1.14797	1.5435e-08
ENSG00000198885	chr2	96991069	96994091	+	ITPRIPL1	protein_coding	C9JNT4,H7C0T2,Q6GPH6 F5H1L8 Q8NE61	C9JNT4_HUMAN,H7C0T2_HUMAN,IPIL1_HUMAN	Inositol 1,4,5-trisphosphate receptor-interacting protein-like 1,Inositol 1,4,5-trisphosphate receptor-interacting protein-like 1,Inositol 1,4,5-trisphosphate receptor-interacting protein-like 1	ITPRIPL1,ITPRIPL1,ITPRIPL1 KIAA1754L	ENST00000420176,ENST00000420728,ENST00000361124 ENST00000439118 ENST00000536814 ENST00000542887	ENSP00000408336,ENSP00000396552,ENSP00000355121	ENSG00000198885,ENSG00000198885,ENSG00000198885	19.66	27.4855	11.8345	-1.1502	0.0080788
ENSG00000135074	chr5	156822542	157002783	-	ADAM19	protein_coding	E5RIS2,E7ENW4,E9PD32,H0YC66,Q9H013 Q9BZL5 Q9UHP2	E5RIS2_HUMAN,E7ENW4_HUMAN,E9PD32_HUMAN,H0YC66_HUMAN,ADA19_HUMAN	Disintegrin and metalloproteinase domain-containing protein 19,Disintegrin and metalloproteinase domain-containing protein 19,Disintegrin and metalloproteinase domain-containing protein 19,Disintegrin and metalloproteinase domain-containing protein 19,Disintegrin and metalloproteinase domain-containing protein 19	ADAM19,ADAM19,ADAM19,ADAM19,ADAM19 MLTNB FKSG34	ENST00000517951,ENST00000394020,ENST00000430702,ENST00000517374,ENST00000257527 ENST00000517905	ENSP00000428376,ENSP00000377588,ENSP00000414088,ENSP00000431027,ENSP00000257527	ENSG00000135074,ENSG00000135074,ENSG00000135074,ENSG00000135074,ENSG00000135074	2229.88	3075.39	1384.38	-1.15096	2.09401e-49
ENSG00000106268	chr7	2281857	2290781	+	NUDT1	protein_coding	C9J361,P36639 A4D205 Q6LES7 Q6P0Y6 Q7Z7N6 Q8IV95 Q9UBM0 Q9UBM9	C9J361_HUMAN,8ODP_HUMAN	7,8-dihydro-8-oxoguanine triphosphatase,7,8-dihydro-8-oxoguanine triphosphatase	NUDT1,NUDT1 MTH1	ENST00000454650,ENST00000339737 ENST00000343985 ENST00000356714 ENST00000397046 ENST00000397048 ENST00000397049	ENSP00000405334,ENSP00000343439	ENSG00000106268,ENSG00000106268	159.516	220.46	98.5726	-1.15323	1.36715e-12
ENSG00000087303	chr14	52471521	52535712	-	NID2	protein_coding	H0YJV3,Q14112 A8K6I7 B4DU19 O43710	H0YJV3_HUMAN,NID2_HUMAN	Nidogen-2,Nidogen-2	NID2,NID2	ENST00000556572,ENST00000216286 ENST00000541773	ENSP00000452190,ENSP00000216286	ENSG00000087303,ENSG00000087303	1165.89	1609.58	722.202	-1.15511	1.68067e-35
ENSG00000150540	chr2	138721590	138773930	+	HNMT	protein_coding	P50135 B2R9J3 Q546Z6 Q7Z7I2 Q8IU56 Q8WW98 Q9BRW6	HNMT_HUMAN	Histamine N-methyltransferase	HNMT	ENST00000280096 ENST00000280097 ENST00000329366 ENST00000410115 ENST00000475675	ENSP00000280096	ENSG00000150540	157.236	217.434	97.039	-1.15577	2.61757e-11
ENSG00000170542	chr6	2887500	2903514	-	SERPINB9	protein_coding	P50453 B2RBW3 Q5TD03	SPB9_HUMAN	Serpin B9	SERPINB9 PI9	ENST00000380698	ENSP00000370074	ENSG00000170542	3515.32	4854.13	2176.52	-1.15682	1.21682e-51
ENSG00000116830	chr1	117602925	117650075	+	TTF2	protein_coding	Q9UNY4 A8K4Q2 O75921 Q5T2K7 Q5VVU8 Q8N6I8,X6RI15	TTF2_HUMAN,X6RI15_HUMAN	Transcription termination factor 2,Transcription termination factor 2	TTF2,TTF2	ENST00000369466,ENST00000427271	ENSP00000358478,ENSP00000408111	ENSG00000116830,ENSG00000116830	607.044	838.665	375.423	-1.15746	1.30755e-26
ENSG00000272599	chr10	74884331	74885163	-	RP11-152N13,16	antisense								32.5503	45.3332	19.7674	-1.15772	0.000412091
ENSG00000203706	chr1	210404801	210407392	-	SERTAD4-AS1	antisense								41.4376	57.6197	25.2556	-1.15876	6.25298e-05
ENSG00000178921	chr17	8150936	8173809	+	PFAS	protein_coding	F5GWT9,H0YGH1,J3KT98,J3KTL4,J3KTQ5,J3QL39,J3QSG0,J3QSH6,O15067 A6H8V8	F5GWT9_HUMAN,H0YGH1_HUMAN,J3KT98_HUMAN,J3KTL4_HUMAN,J3KTQ5_HUMAN,J3QL39_HUMAN,J3QSG0_HUMAN,J3QSH6_HUMAN,PUR4_HUMAN	Phosphoribosylformylglycinamidine synthase,Phosphoribosylformylglycinamidine synthase,Phosphoribosylformylglycinamidine synthase,Phosphoribosylformylglycinamidine synthase,Phosphoribosylformylglycinamidine synthase,Phosphoribosylformylglycinamidine synthase,Phosphoribosylformylglycinamidine synthase,Phosphoribosylformylglycinamidine synthase,Phosphoribosylformylglycinamidine synthase	PFAS,PFAS,PFAS,PFAS,PFAS,PFAS,PFAS,PFAS,PFAS KIAA0361	ENST00000545834,ENST00000546020,ENST00000583059,ENST00000581242,ENST00000578979,ENST00000585183,ENST00000580356,ENST00000584044,ENST00000314666	ENSP00000441706,ENSP00000443244,ENSP00000462874,ENSP00000463045,ENSP00000463103,ENSP00000463362,ENSP00000464671,ENSP00000464689,ENSP00000313490	ENSG00000178921,ENSG00000178921,ENSG00000178921,ENSG00000178921,ENSG00000178921,ENSG00000178921,ENSG00000178921,ENSG00000178921,ENSG00000178921	896.945	1239.57	554.318	-1.15962	4.9564e-26
ENSG00000130270	chr19	1782074	1812275	-	ATP8B3	protein_coding	F5GZM8,F5H3R9,H0YFS1,H0YH38,K7EJ52,O60423 Q7Z485 Q8IVB8 Q8N4Y8 Q96M22	F5GZM8_HUMAN,F5H3R9_HUMAN,H0YFS1_HUMAN,H0YH38_HUMAN,K7EJ52_HUMAN,AT8B3_HUMAN	Probable phospholipid-transporting ATPase IK,Probable phospholipid-transporting ATPase IK,Probable phospholipid-transporting ATPase IK,Probable phospholipid-transporting ATPase IK,Probable phospholipid-transporting ATPase IK,Phospholipid-transporting ATPase IK	ATP8B3,ATP8B3,ATP8B3,ATP8B3,ATP8B3,ATP8B3 ATP1K FOS37502_2	ENST00000531925,ENST00000526092,ENST00000526847,ENST00000533993,ENST00000587160,ENST00000310127 ENST00000525591 ENST00000539485	ENSP00000444334,ENSP00000445204,ENSP00000439993,ENSP00000445883,ENSP00000465027,ENSP00000311336	ENSG00000130270,ENSG00000130270,ENSG00000130270,ENSG00000130270,ENSG00000130270,ENSG00000130270	23.6541	33.0745	14.2337	-1.16142	0.00255777
ENSG00000101265	chr20	4760669	4804291	-	RASSF2	protein_coding	P50749 A6NIX9 A8K5Z3 Q17S06 Q53HD0 Q6AHZ2	RASF2_HUMAN	Ras association domain-containing protein 2	RASSF2 KIAA0168	ENST00000379376 ENST00000379400	ENSP00000368684	ENSG00000101265	1558.89	2155.19	962.596	-1.16198	4.06569e-39
ENSG00000236603	chr6	30453717	30454367	+	RANP1	pseudogene								22.7239	31.7984	13.6494	-1.16278	0.00272255
ENSG00000213853	chr16	10622279	10674555	-	EMP2	protein_coding	P54851 B2R7V6 D3DUF8	EMP2_HUMAN	Epithelial membrane protein 2	EMP2 XMP	ENST00000359543 ENST00000536829	ENSP00000352540	ENSG00000213853	321.969	445.698	198.239	-1.1648	3.03912e-20
ENSG00000139354	chr12	100967461	101022064	+	GAS2L3	protein_coding	F8VSB7,G3V1N3,H0YIT6,Q86XJ1 B2RCN2	F8VSB7_HUMAN,G3V1N3_HUMAN,H0YIT6_HUMAN,GA2L3_HUMAN	GAS2-like protein 3,GAS2-like protein 3 Growth arrest-specific 2 like 3, isoform CRA_c,GAS2-like protein 3,GAS2-like protein 3	GAS2L3,GAS2L3 hCG_21805,GAS2L3,GAS2L3	ENST00000550295,ENST00000537247,ENST00000552854,ENST00000266754 ENST00000539410 ENST00000547754	ENSP00000448184,ENSP00000442406,ENSP00000450107,ENSP00000266754	ENSG00000139354,ENSG00000139354,ENSG00000139354,ENSG00000139354	550.121	762.15	338.092	-1.17029	9.79266e-24
ENSG00000069275	chr1	205681947	205719404	-	NUCKS1	protein_coding	Q9H1E3 Q54AC0 Q5PXE7 Q9H1D6 Q9H723	NUCKS_HUMAN	Nuclear ubiquitous casein and cyclin-dependent kinase substrate 1	NUCKS1 NUCKS JC7	ENST00000367142	ENSP00000356110	ENSG00000069275	7085.74	9814.1	4357.38	-1.17121	1.61098e-47
ENSG00000174370	chr11	128769460	128775930	-	C11orf45	protein_coding	Q8TAV5 B2RAD0	CK045_HUMAN	Putative uncharacterized protein C11orf45	C11orf45	ENST00000310799 ENST00000524878	ENSP00000307879	ENSG00000174370	16.263	22.9201	9.60597	-1.17335	0.00799962
ENSG00000168393	chr2	242615157	242626406	-	DTYMK	protein_coding	G5E9E9,H7BZ20,H7C312,H7C3A4,P23919 B7ZW70 Q6FGX1 Q9BUX4	G5E9E9_HUMAN,H7BZ20_HUMAN,H7C312_HUMAN,H7C3A4_HUMAN,KTHY_HUMAN	Deoxythymidylate kinase (Thymidylate kinase), isoform CRA_d Thymidylate kinase,Thymidylate kinase,Thymidylate kinase,Thymidylate kinase,Thymidylate kinase	DTYMK hCG_93868,DTYMK,DTYMK,DTYMK,DTYMK CDC8 TMPK TYMK	ENST00000400770,ENST00000420144,ENST00000445261,ENST00000432348,ENST00000305784	ENSP00000383581,ENSP00000387379,ENSP00000408939,ENSP00000410647,ENSP00000304802	ENSG00000168393,ENSG00000168393,ENSG00000168393,ENSG00000168393,ENSG00000168393	856.909	1187.82	525.999	-1.17366	1.65981e-29
ENSG00000126878	chr9	133971863	133998539	+	AIF1L	protein_coding	A6PVM9,F5GYC9,H7C605,Q5JUP1,Q5JUP3,Q9BQI0 B2RBC4 Q6ZR40 Q8NAX7 Q8WU47 Q9H9G0	A6PVM9_HUMAN,F5GYC9_HUMAN,H7C605_HUMAN,Q5JUP1_HUMAN,Q5JUP3_HUMAN,AIF1L_HUMAN	Allograft inflammatory factor 1-like,Allograft inflammatory factor 1-like,Allograft inflammatory factor 1-like,Allograft inflammatory factor 1-like,Allograft inflammatory factor 1-like,Allograft inflammatory factor 1-like	AIF1L,AIF1L,AIF1L,AIF1L,AIF1L,AIF1L C9orf58 IBA2 UNQ672/PRO1306	ENST00000372301,ENST00000372312,ENST00000372314,ENST00000372297,ENST00000372298,ENST00000247291 ENST00000372300 ENST00000372302 ENST00000372309	ENSP00000361375,ENSP00000361386,ENSP00000361388,ENSP00000361371,ENSP00000361372,ENSP00000247291	ENSG00000126878,ENSG00000126878,ENSG00000126878,ENSG00000126878,ENSG00000126878,ENSG00000126878	367.728	509.985	225.47	-1.17396	8.25986e-22
ENSG00000132646	chr20	5095599	5107272	-	PCNA	protein_coding	P12004 B2R897 D3DW02	PCNA_HUMAN	Proliferating cell nuclear antigen	PCNA	ENST00000379143 ENST00000379160	ENSP00000368438	ENSG00000132646	2434.85	3379.55	1490.15	-1.18083	1.42413e-35
ENSG00000196550	chr1	206136916	206155151	+	FAM72A	protein_coding	Q5TYM5 B2RV15 Q5TYM4,Q5TYM6,U3KPW2,U3KQ03,U3KQM2	FA72A_HUMAN,Q5TYM6_HUMAN,U3KPW2_HUMAN,U3KQ03_HUMAN,U3KQM2_HUMAN	Protein FAM72A,Family with sequence similarity 72, member A Protein FAM72A,Protein FAM72A,Protein FAM72A,Protein FAM72A	FAM72A UGENE,FAM72A RP11-312O7,1-006,FAM72A,FAM72A,FAM72A	ENST00000341209 ENST00000367128 ENST00000584006,ENST00000367129,ENST00000431655,ENST00000607379,ENST00000468509	ENSP00000340661,ENSP00000356097,ENSP00000475292,ENSP00000475410,ENSP00000476019	ENSG00000196550,ENSG00000196550,ENSG00000196550,ENSG00000196550,ENSG00000196550	28.0724	39.3486	16.7963	-1.18095	0.000638221
ENSG00000269772	chr10	75880800	75881121	+	RP11-178G16,5	lincRNA								32.4141	45.3926	19.4356	-1.18281	0.000503188
ENSG00000242265	chr7	94285637	94299007	+	PEG10	protein_coding	Q86TG7 Q96A68 Q9UPV1	PEG10_HUMAN	Retrotransposon-derived protein PEG10	PEG10 EDR KIAA1051 MAR2 MART2 MEF3L1 RGAG3	ENST00000482108 ENST00000488574	ENSP00000417587	ENSG00000242265	1273.5	1768.54	778.448	-1.18285	1.17317e-37
ENSG00000100626	chr14	69725994	69821183	+	GALNT16	protein_coding	Q8N428 Q4KMG3 Q58A55 Q9ULT9	GLT16_HUMAN	Polypeptide N-acetylgalactosaminyltransferase 16	GALNT16 GALNTL1 KIAA1130	ENST00000337827 ENST00000448469 ENST00000553471 ENST00000553669	ENSP00000336729	ENSG00000100626	24.2225	34.0216	14.4234	-1.18313	0.0015791
ENSG00000120437	chr6	160181360	160200144	+	ACAT2	protein_coding	B7Z233,Q9BWD1 E1P5B1 Q16146 Q5TCL7 Q8TDM4	B7Z233_HUMAN,THIC_HUMAN	Acetyl-CoA acetyltransferase, cytosolic cDNA FLJ53975, highly similar to Acetyl-CoA acetyltransferase, cytosolic (EC 2,3,1,9),Acetyl-CoA acetyltransferase, cytosolic	ACAT2,ACAT2 ACTL	ENST00000541436,ENST00000367048	ENSP00000437850,ENSP00000356015	ENSG00000120437,ENSG00000120437	366.268	509.028	223.508	-1.18381	7.03346e-22
ENSG00000137337	chr6	30667584	30685666	-	MDC1	protein_coding	A2AB05,A2AB06,A2AB07,H0Y6Z8,Q14676 A2AB04 A2BF04 A2RRA8 A7YY86 B0S8A2 Q0EFC2 Q2L6H7 Q2TAZ4 Q5JP55 Q5JP56 Q5ST83 Q68CQ3 Q86Z06 Q96QC2	A2AB05_HUMAN,A2AB06_HUMAN,A2AB07_HUMAN,H0Y6Z8_HUMAN,MDC1_HUMAN	Mediator of DNA damage checkpoint protein 1,Mediator of DNA damage checkpoint protein 1,Mediator of DNA damage checkpoint protein 1,Mediator of DNA damage checkpoint protein 1,Mediator of DNA damage checkpoint protein 1	MDC1,MDC1,MDC1,MDC1,MDC1 KIAA0170 NFBD1	ENST00000416571,ENST00000422266,ENST00000425072,ENST00000417033,ENST00000376405 ENST00000376406 ENST00000383566 ENST00000420019 ENST00000420320 ENST00000427406 ENST00000435664 ENST00000440369 ENST00000449153 ENST00000546487 ENST00000547047 ENST00000547874 ENST00000548112 ENST00000548542 ENST00000550004 ENST00000551204 ENST00000551460 ENST00000552263 ENST00000553048	ENSP00000400979,ENSP00000411310,ENSP00000396989,ENSP00000408962,ENSP00000365587	ENSG00000137337,ENSG00000137337,ENSG00000137337,ENSG00000137337,ENSG00000137337	930.678	1293.05	568.305	-1.18462	1.0657e-23
ENSG00000079102	chr8	92967203	93115514	-	RUNX1T1	protein_coding	E5RFQ3,E5RG85,E5RH30,E5RH72,E5RHJ8,E5RI38,E5RJ32,E5RJB3,E5RJE7,E5RK76,E7EQ59,E7EQI9,E7EQJ1,E7EQW3,E7EQW7,E7ERJ9,E7ESA9,E7ESL1,E7ETA8,E7EV92,E7EWJ9,E7EX23,E7EX26,H0YBA6,H0YC25,H0YC43,Q06455 B7Z4P4 E7EPN4 O14784 Q06456 Q14873 Q16239 Q16346 Q16347 Q6IBL1 Q6NXH1 Q7Z4J5 Q92479 Q9BRZ0	E5RFQ3_HUMAN,E5RG85_HUMAN,E5RH30_HUMAN,E5RH72_HUMAN,E5RHJ8_HUMAN,E5RI38_HUMAN,E5RJ32_HUMAN,E5RJB3_HUMAN,E5RJE7_HUMAN,E5RK76_HUMAN,E7EQ59_HUMAN,E7EQI9_HUMAN,E7EQJ1_HUMAN,E7EQW3_HUMAN,E7EQW7_HUMAN,E7ERJ9_HUMAN,E7ESA9_HUMAN,E7ESL1_HUMAN,E7ETA8_HUMAN,E7EV92_HUMAN,E7EWJ9_HUMAN,E7EX23_HUMAN,E7EX26_HUMAN,H0YBA6_HUMAN,H0YC25_HUMAN,H0YC43_HUMAN,MTG8_HUMAN	Protein CBFA2T1,Protein CBFA2T1,Protein CBFA2T1,Protein CBFA2T1,Protein CBFA2T1,Protein CBFA2T1,Protein CBFA2T1,Protein CBFA2T1,Protein CBFA2T1,Protein CBFA2T1,Protein CBFA2T1,Protein CBFA2T1,Protein CBFA2T1,Protein CBFA2T1,Protein CBFA2T1,Protein CBFA2T1,Protein CBFA2T1,Protein CBFA2T1,Protein CBFA2T1,Protein CBFA2T1,Protein CBFA2T1,Protein CBFA2T1,Protein CBFA2T1,Protein CBFA2T1,Protein CBFA2T1…	RUNX1T1,RUNX1T1,RUNX1T1,RUNX1T1,RUNX1T1,RUNX1T1,RUNX1T1,RUNX1T1,RUNX1T1,RUNX1T1,RUNX1T1,RUNX1T1,RUNX1T1,RUNX1T1,RUNX1T1,RUNX1T1,RUNX1T1,RUNX1T1,RUNX1T1,RUNX1T1,RUNX1T1,RUNX1T1,RUNX1T1,RUNX1T1,RUNX1T1,RUNX1T1,RUNX1T1 AML1T1 CBFA2T1 CDR ETO MTG8 ZMYND2	ENST00000519061,ENST00000521054,ENST00000517792,ENST00000518832,ENST00000521553,ENST00000518823,ENST00000521733,ENST00000521319,ENST00000518317,ENST00000520556,ENST00000520428,ENST00000521375,ENST00000519422 ENST00000519577 ENST00000521897 ENST00000521902,ENST00000522467,ENST00000517919,ENST00000520974,ENST00000523168,ENST00000517493 ENST00000524215,ENST00000518992,ENST00000518449,ENST00000519847…	ENSP00000430334,ENSP00000427763,ENSP00000429940,ENSP00000429864,ENSP00000429728,ENSP00000428475,ENSP00000430637,ENSP00000429137,ENSP00000429062,ENSP00000428100,ENSP00000429857,ENSP00000429666,ENSP00000429587,ENSP00000429532,ENSP00000429506,ENSP00000429375,ENSP00000429118,ENSP00000428297,ENSP00000431094,ENSP00000428133,ENSP00000430204,ENSP00000430080,ENSP00000430070,ENSP00000429085,ENSP00000430778…	ENSG00000079102,ENSG00000079102,ENSG00000079102,ENSG00000079102,ENSG00000079102,ENSG00000079102,ENSG00000079102,ENSG00000079102,ENSG00000079102,ENSG00000079102,ENSG00000079102,ENSG00000079102,ENSG00000079102,ENSG00000079102,ENSG00000079102,ENSG00000079102,ENSG00000079102,ENSG00000079102,ENSG00000079102,ENSG00000079102,ENSG00000079102,ENSG00000079102,ENSG00000079102,ENSG00000079102,ENSG00000079102…	672.612	934.68	410.543	-1.18497	7.10902e-24
ENSG00000132334	chr10	129705325	129884119	+	PTPRE	protein_coding	B4DRZ3 D3YTI6,P23469 Q13345 Q5VWH3 Q5VWH4 Q96KQ6,Q5VWH5,Q5VWH6,S4R2Y5,S4R3B0,S4R3X3,S4R448	B4DRZ3_HUMAN,PTPRE_HUMAN,Q5VWH5_HUMAN,Q5VWH6_HUMAN,S4R2Y5_HUMAN,S4R3B0_HUMAN,S4R3X3_HUMAN,S4R448_HUMAN	Receptor-type tyrosine-protein phosphatase epsilon cDNA FLJ57799, highly similar to Receptor-type tyrosine-protein phosphatase epsilon (EC 3,1,3,48),Receptor-type tyrosine-protein phosphatase epsilon,Receptor-type tyrosine-protein phosphatase epsilon,Receptor-type tyrosine-protein phosphatase epsilon,Receptor-type tyrosine-protein phosphatase epsilon,Receptor-type tyrosine-protein phosphatase eps…	PTPRE,PTPRE,PTPRE,PTPRE,PTPRE,PTPRE,PTPRE,PTPRE	ENST00000430713,ENST00000254667 ENST00000306042 ENST00000419012,ENST00000455661,ENST00000442830,ENST00000479896,ENST00000471218,ENST00000467366,ENST00000495530	ENSP00000413930,ENSP00000254667,ENSP00000416939,ENSP00000410540,ENSP00000473761,ENSP00000474102,ENSP00000474830,ENSP00000475063	ENSG00000132334,ENSG00000132334,ENSG00000132334,ENSG00000132334,ENSG00000132334,ENSG00000132334,ENSG00000132334,ENSG00000132334	1740.24	2418.03	1062.45	-1.18567	1.9667e-38
ENSG00000124019	chr2	225243415	225266802	-	FAM124B	protein_coding	Q9H5Z6 A6NNC7 Q8NBZ4 Q8TAV7	F124B_HUMAN	Protein FAM124B	FAM124B	ENST00000243806 ENST00000389874 ENST00000409685	ENSP00000243806	ENSG00000124019	2868.88	3986.27	1751.49	-1.186	6.0066e-43
ENSG00000268087	chr19	16721222	16747342	+	CTC-429P9,2	lincRNA								20.9303	29.4733	12.3872	-1.18669	0.00302232
ENSG00000111335	chr12	113416200	113449528	+	OAS2	protein_coding	F8VPI5,F8W1C5,P29728 A8K9T1 Q6PJ33 Q86XX8	F8VPI5_HUMAN,F8W1C5_HUMAN,OAS2_HUMAN	2'-5'-oligoadenylate synthase 2,2'-5'-oligoadenylate synthase 2,2'-5'-oligoadenylate synthase 2	OAS2,OAS2,OAS2	ENST00000551603,ENST00000552756,ENST00000342315 ENST00000392583 ENST00000449768	ENSP00000450307,ENSP00000446977,ENSP00000342278	ENSG00000111335,ENSG00000111335,ENSG00000111335	47.4786	66.3649	28.5923	-1.18677	4.11777e-05
ENSG00000144792	chr3	44619715	44641186	+	ZNF660	protein_coding	C9J3D4,C9J3N9,Q6AZW8 Q7Z331 Q8N9M8	C9J3D4_HUMAN,C9J3N9_HUMAN,ZN660_HUMAN	Zinc finger protein 660,Zinc finger protein 660,Zinc finger protein 660	ZNF660,ZNF660,ZNF660	ENST00000441021,ENST00000416644,ENST00000322734	ENSP00000411996,ENSP00000405284,ENSP00000324605	ENSG00000144792,ENSG00000144792,ENSG00000144792	18.8021	26.5197	11.0844	-1.18732	0.00412228
ENSG00000113657	chr5	146770374	146889619	-	DPYSL3	protein_coding	D6RF19,F5GWI3,H0YB87,H0YBT4,Q14195 B3SXQ8 Q93012	D6RF19_HUMAN,F5GWI3_HUMAN,H0YB87_HUMAN,H0YBT4_HUMAN,DPYL3_HUMAN	Dihydropyrimidinase-related protein 3,Dihydropyrimidinase-related protein 3,Dihydropyrimidinase-related protein 3,Dihydropyrimidinase-related protein 3,Dihydropyrimidinase-related protein 3	DPYSL3,DPYSL3,DPYSL3,DPYSL3,DPYSL3 CRMP4 DRP3 ULIP ULIP1	ENST00000512722,ENST00000534907,ENST00000523458,ENST00000520473,ENST00000343218 ENST00000398514	ENSP00000426720,ENSP00000441819,ENSP00000428958,ENSP00000430267,ENSP00000343690	ENSG00000113657,ENSG00000113657,ENSG00000113657,ENSG00000113657,ENSG00000113657	4263.51	5928.02	2598.99	-1.18929	2.78838e-62
ENSG00000029993	chrX	150148982	150159248	+	HMGB3	protein_coding	E7EQU1,E7ES08,E9PES6,O15347 O95556 Q6NS40	E7EQU1_HUMAN,E7ES08_HUMAN,E9PES6_HUMAN,HMGB3_HUMAN	High mobility group protein B3,High mobility group protein B3,High mobility group protein B3,High mobility group protein B3	HMGB3,HMGB3,HMGB3,HMGB3 HMG2A HMG4	ENST00000455596,ENST00000419110,ENST00000430118,ENST00000325307 ENST00000448905 ENST00000593327 ENST00000595259	ENSP00000405601,ENSP00000410354,ENSP00000417027,ENSP00000359393	ENSG00000029993,ENSG00000029993,ENSG00000029993,ENSG00000029993	1832.59	2549.28	1115.91	-1.19114	2.40055e-36
ENSG00000267397	chr18	33296334	33297942	+	RP11-873E20,1	lincRNA								19.0071	26.8338	11.1805	-1.19227	0.00616969
ENSG00000154856	chr18	10454625	10489945	+	APCDD1	protein_coding	J3KTQ6,J3KTR1,J3QSE3,Q8J025 B4DUQ0 B4DZT0 Q71M25,V9GY82,X6RH63	J3KTQ6_HUMAN,J3KTR1_HUMAN,J3QSE3_HUMAN,APCD1_HUMAN,V9GY82_HUMAN,X6RH63_HUMAN	Protein APCDD1,Protein APCDD1,Protein APCDD1,Protein APCDD1,Protein APCDD1,Protein APCDD1	APCDD1,APCDD1,APCDD1,APCDD1 DRAPC1 FP7019,APCDD1,APCDD1	ENST00000578882,ENST00000582723,ENST00000579685,ENST00000355285,ENST00000584596,ENST00000423585	ENSP00000463104,ENSP00000463110,ENSP00000464649,ENSP00000347433,ENSP00000476491,ENSP00000404930	ENSG00000154856,ENSG00000154856,ENSG00000154856,ENSG00000154856,ENSG00000154856,ENSG00000154856	15.3445	21.7656	8.92343	-1.19794	0.0104604
ENSG00000064692	chr5	121647049	121799914	+	SNCAIP	protein_coding	B7Z616,B7Z995 D6RHZ0,D6R9G8,D6RBR2,D6RD29,D6REC1,D6RFL3,D6RHX3,Q6L980,Q6L981,Q6L982,Q6L983,Q9Y6H5 D3DSZ1 Q05BS1 Q1PSC2 Q49AC6 Q504U9 Q6L984 Q6L985 Q6L986 Q9HC59	B7Z616_HUMAN,B7Z995_HUMAN,D6R9G8_HUMAN,D6RBR2_HUMAN,D6RD29_HUMAN,D6REC1_HUMAN,D6RFL3_HUMAN,D6RHX3_HUMAN,Q6L980_HUMAN,Q6L981_HUMAN,Q6L982_HUMAN,Q6L983_HUMAN,SNCAP_HUMAN	Synphilin-1 cDNA FLJ61370, highly similar to Synphilin-1,Synphilin-1 cDNA FLJ56291, highly similar to Synphilin-1,Synphilin-1,Synphilin-1,Synphilin-1,Synphilin-1,Synphilin-1,Synphilin-1,Synphilin-1 Synphilin-1g protein,Synphilin-1 Synphilin-1f protein,Synphilin-1 Synphilin-1e protein,Synphilin-1 Synphilin-1d protein,Synphilin-1	SNCAIP,SNCAIP,SNCAIP,SNCAIP,SNCAIP,SNCAIP,SNCAIP,SNCAIP,SNCAIP,SNCAIP,SNCAIP,SNCAIP,SNCAIP	ENST00000542191,ENST00000414317,ENST00000509154,ENST00000508681,ENST00000514467,ENST00000514497,ENST00000506272,ENST00000509652,ENST00000509023,ENST00000395466 ENST00000504884,ENST00000508017 ENST00000510658 ENST00000512385 ENST00000515215,ENST00000512146,ENST00000261367 ENST00000261368 ENST00000379533 ENST00000379536 ENST00000379538 ENST00000395469 ENST00000503116	ENSP00000441681,ENSP00000394392,ENSP00000422106,ENSP00000422610,ENSP00000427090,ENSP00000425063,ENSP00000426551,ENSP00000427587,ENSP00000427078,ENSP00000378849,ENSP00000424338,ENSP00000423360,ENSP00000261367	ENSG00000064692,ENSG00000064692,ENSG00000064692,ENSG00000064692,ENSG00000064692,ENSG00000064692,ENSG00000064692,ENSG00000064692,ENSG00000064692,ENSG00000064692,ENSG00000064692,ENSG00000064692,ENSG00000064692	310.391	432.756	188.026	-1.1983	1.77394e-16
ENSG00000167552	chr12	49578579	49583107	-	TUBA1A	protein_coding	F8VQQ4,F8VRZ4,F8VXZ7,F8W0F6,Q71U36 A8K0B8 G3V1U9 P04687 P05209	F8VQQ4_HUMAN,F8VRZ4_HUMAN,F8VXZ7_HUMAN,F8W0F6_HUMAN,TBA1A_HUMAN	Tubulin alpha-1A chain,Tubulin alpha-1A chain,Tubulin alpha-1A chain,Tubulin alpha-1A chain,Tubulin alpha-1A chain	TUBA1A,TUBA1A,TUBA1A,TUBA1A,TUBA1A TUBA3	ENST00000547939,ENST00000552924,ENST00000550811,ENST00000546918,ENST00000295766 ENST00000301071 ENST00000550767	ENSP00000450268,ENSP00000448725,ENSP00000449016,ENSP00000446613,ENSP00000439020	ENSG00000167552,ENSG00000167552,ENSG00000167552,ENSG00000167552,ENSG00000167552	9428.98	13138.5	5719.42	-1.19972	8.62056e-45
ENSG00000073670	chr17	42836399	42859214	+	ADAM11	protein_coding	B4DKD2,H7BY08,K7EKA8,O75078 Q14808 Q14809 Q14810	B4DKD2_HUMAN,H7BY08_HUMAN,K7EKA8_HUMAN,ADA11_HUMAN	Disintegrin and metalloproteinase domain-containing protein 11 cDNA FLJ60626, highly similar to ADAM 11 (A disintegrin and metalloproteinase domain 11),Disintegrin and metalloproteinase domain-containing protein 11,Disintegrin and metalloproteinase domain-containing protein 11,Disintegrin and metalloproteinase domain-containing protein 11	ADAM11,ADAM11,ADAM11,ADAM11 MDC	ENST00000535346,ENST00000355638,ENST00000587773,ENST00000200557	ENSP00000443773,ENSP00000347856,ENSP00000465537,ENSP00000200557	ENSG00000073670,ENSG00000073670,ENSG00000073670,ENSG00000073670	13.2484	18.867	7.62994	-1.20295	0.0129073
ENSG00000076770	chrX	131503345	131623996	-	MBNL3	protein_coding	B1AKI2,B1AKI4,B1AKI5,B1AKI6,Q9NUK0 Q5JXN8 Q5JXN9 Q5JXP4 Q6UDQ1 Q8IUR4 Q8TAD9 Q8TAF4 Q9H0Z7 Q9UF37	B1AKI2_HUMAN,B1AKI4_HUMAN,B1AKI5_HUMAN,B1AKI6_HUMAN,MBNL3_HUMAN	Muscleblind-like protein 3,Muscleblind-like protein 3,Muscleblind-like protein 3,Muscleblind-like protein 3,Muscleblind-like protein 3	MBNL3,MBNL3,MBNL3,MBNL3,MBNL3 CHCR MBLX39 MBXL	ENST00000442191,ENST00000436215,ENST00000421707,ENST00000370857,ENST00000370839 ENST00000370844 ENST00000370849 ENST00000370853 ENST00000394311 ENST00000538204	ENSP00000412065,ENSP00000406014,ENSP00000402128,ENSP00000359894,ENSP00000359876	ENSG00000076770,ENSG00000076770,ENSG00000076770,ENSG00000076770,ENSG00000076770	75.5125	105.769	45.256	-1.20678	1.52415e-07
ENSG00000213186	chr3	160150233	160203561	-	TRIM59	protein_coding	C9IY67,C9IZE0,C9J614,C9J9F0,C9JE08,C9JNB9,F5GZP3,Q8IWR1 A8K5G9 D3DNL9	C9IY67_HUMAN,C9IZE0_HUMAN,C9J614_HUMAN,C9J9F0_HUMAN,C9JE08_HUMAN,C9JNB9_HUMAN,F5GZP3_HUMAN,TRI59_HUMAN	Tripartite motif-containing protein 59,Tripartite motif-containing protein 59,Tripartite motif-containing protein 59,Tripartite motif-containing protein 59,Tripartite motif-containing protein 59,Tripartite motif-containing protein 59,Tripartite motif-containing protein 59,Tripartite motif-containing protein 59	TRIM59,TRIM59,TRIM59,TRIM59,TRIM59,TRIM59,TRIM59,TRIM59 RNF104 TRIM57 TSBF1	ENST00000496222,ENST00000471155,ENST00000479460,ENST00000494486,ENST00000471396,ENST00000468542,ENST00000543469,ENST00000309784	ENSP00000418856,ENSP00000418699,ENSP00000417081,ENSP00000417605,ENSP00000420520,ENSP00000420451,ENSP00000444313,ENSP00000311219	ENSG00000213186,ENSG00000213186,ENSG00000213186,ENSG00000213186,ENSG00000213186,ENSG00000213186,ENSG00000213186,ENSG00000213186	458.629	640.489	276.769	-1.20754	1.74019e-21
ENSG00000248896	chr8	10586824	10628902	+	CTD-2135J3,3	antisense								16.1218	22.9022	9.34139	-1.20872	0.0167462
ENSG00000178202	chr11	108342832	108369159	-	KDELC2	protein_coding	H0YEM3,Q7Z4H8 Q6UWW2 Q6ZUM9 Q8N7L8 Q8NE24	H0YEM3_HUMAN,KDEL2_HUMAN	KDEL motif-containing protein 2,KDEL motif-containing protein 2	KDELC2,KDELC2 UNQ1904/PRO4350	ENST00000530318,ENST00000323468 ENST00000375648 ENST00000434945 ENST00000530529	ENSP00000436147,ENSP00000315386	ENSG00000178202,ENSG00000178202	1758.63	2455.56	1061.69	-1.20891	5.12471e-40
ENSG00000144712	chr3	12837971	12913415	+	CAND2	protein_coding	C9JH00,F8WBB8,O75155 B9EGM9 E9KL24	C9JH00_HUMAN,F8WBB8_HUMAN,CAND2_HUMAN	Cullin-associated NEDD8-dissociated protein 2,Cullin-associated NEDD8-dissociated protein 2,Cullin-associated NEDD8-dissociated protein 2	CAND2,CAND2,CAND2 KIAA0667 TIP120B	ENST00000454887,ENST00000446928,ENST00000295989 ENST00000456430	ENSP00000403093,ENSP00000390996,ENSP00000295989	ENSG00000144712,ENSG00000144712,ENSG00000144712	83.467	116.971	49.9628	-1.21092	5.27436e-08
ENSG00000198521	chr19	21987752	22034927	-	ZNF43	protein_coding	M0QXI2,M0QYJ6,M0R0T7,M0R3D5,P17038 A8K5N8 P28160 Q53XQ2 Q5H9T3 Q96DG1	M0QXI2_HUMAN,M0QYJ6_HUMAN,M0R0T7_HUMAN,M0R3D5_HUMAN,ZNF43_HUMAN	Zinc finger protein 43,Zinc finger protein 43,Zinc finger protein 43,Zinc finger protein 43,Zinc finger protein 43	ZNF43,ZNF43,ZNF43,ZNF43,ZNF43 KOX27 ZNF39 ZNF39L1	ENST00000593551,ENST00000599906,ENST00000596899,ENST00000598288,ENST00000354959 ENST00000573408 ENST00000594012 ENST00000594923 ENST00000595461 ENST00000596906 ENST00000598381 ENST00000599986	ENSP00000471176,ENSP00000469424,ENSP00000470996,ENSP00000471373,ENSP00000347045	ENSG00000198521,ENSG00000198521,ENSG00000198521,ENSG00000198521,ENSG00000198521	264.885	370.357	159.413	-1.21102	1.68132e-18
ENSG00000153132	chr4	141309609	141349122	-	CLGN	protein_coding	D6RAZ4,O14967 B3KS90 D3DNY8	D6RAZ4_HUMAN,CLGN_HUMAN	Calmegin,Calmegin	CLGN,CLGN	ENST00000509477,ENST00000325617 ENST00000414773 ENST00000537281	ENSP00000424593,ENSP00000326699	ENSG00000153132,ENSG00000153132	49.0935	69.0881	29.0989	-1.21946	2.2356e-05
ENSG00000143799	chr1	226548392	226595780	-	PARP1	protein_coding	P09874 B1ANJ4 Q8IUZ9,Q5VX84,Q5VX85	PARP1_HUMAN,Q5VX84_HUMAN,Q5VX85_HUMAN	Poly [ADP-ribose] polymerase 1,Poly [ADP-ribose] polymerase 1,Poly [ADP-ribose] polymerase 1	PARP1 ADPRT PPOL,PARP1,PARP1	ENST00000366794,ENST00000366791 ENST00000366792,ENST00000366790	ENSP00000355759,ENSP00000355756,ENSP00000355755	ENSG00000143799,ENSG00000143799,ENSG00000143799	5226.08	7318.26	3133.9	-1.22328	2.02586e-66
ENSG00000078053	chr7	38423305	38671167	-	AMPH	protein_coding	F5H533,H0Y5S4,H0Y7T8,P49418 A4D1X8 A4D1X9 O43538 Q75MJ8 Q75MK5 Q75MM3 Q8N4G0	F5H533_HUMAN,H0Y5S4_HUMAN,H0Y7T8_HUMAN,AMPH_HUMAN	Amphiphysin,Amphiphysin,Amphiphysin,Amphiphysin	AMPH,AMPH,AMPH,AMPH AMPH1	ENST00000428293,ENST00000450124,ENST00000441628,ENST00000325590 ENST00000356264	ENSP00000390734,ENSP00000400404,ENSP00000415085,ENSP00000317441	ENSG00000078053,ENSG00000078053,ENSG00000078053,ENSG00000078053	71.1012	99.9848	42.2176	-1.22445	8.40971e-08
ENSG00000119397	chr9	123837141	123939888	+	CNTRL	protein_coding	Q5JVD1,Q5JVD2,Q5JVD3,Q5JVD5,Q5JVD6,Q7Z7A1 A2A2Y1 B2RP67 Q3MN79 Q5FWF8 Q5JVD0 Q6MZR3 Q6PKC1 Q8TEP3 Q9Y489,Q8WX70	Q5JVD1_HUMAN,Q5JVD2_HUMAN,Q5JVD3_HUMAN,Q5JVD5_HUMAN,Q5JVD6_HUMAN,CNTRL_HUMAN,Q8WX70_HUMAN	Centriolin,Centriolin,Centriolin,Centriolin,Centriolin,Centriolin,Centriolin	CNTRL,CNTRL,CNTRL,CNTRL,CNTRL,CNTRL CEP1 CEP110,CNTRL	ENST00000373847,ENST00000373851,ENST00000373865,ENST00000373844,ENST00000431571,ENST00000238341 ENST00000373850 ENST00000373855,ENST00000373845	ENSP00000362953,ENSP00000362957,ENSP00000362972,ENSP00000362950,ENSP00000413014,ENSP00000238341,ENSP00000362951	ENSG00000119397,ENSG00000119397,ENSG00000119397,ENSG00000119397,ENSG00000119397,ENSG00000119397,ENSG00000119397	610.127	855.399	364.856	-1.22701	7.5435e-27
ENSG00000153044	chr5	68485375	68506184	+	CENPH	protein_coding	B3KVZ3,D6RBJ6,H0Y9E6,Q9H3R5 A8K3Y1	B3KVZ3_HUMAN,D6RBJ6_HUMAN,H0Y9E6_HUMAN,CENPH_HUMAN	Centromere protein H Centromere protein H, isoform CRA_b cDNA FLJ41767 fis, clone IMR322006495, highly similar to Centromere protein H (Kinetochore protein CENP-H),Centromere protein H,Centromere protein H,Centromere protein H	CENPH hCG_27171,CENPH,CENPH,CENPH ICEN35	ENST00000515001,ENST00000513575,ENST00000502689,ENST00000283006	ENSP00000426014,ENSP00000422665,ENSP00000423936,ENSP00000283006	ENSG00000153044,ENSG00000153044,ENSG00000153044,ENSG00000153044	268.72	377.619	159.82	-1.2353	3.91137e-19
ENSG00000147113	chrX	45007619	45060146	-	CXorf36	protein_coding	Q9H7Y0 A8MUU5 B2RPN7 Q6UWJ5	DIA1R_HUMAN	Deleted in autism-related protein 1	CXorf36 DIA1R UNQ1862/PRO3743	ENST00000377934 ENST00000398000	ENSP00000367168	ENSG00000147113	5001.7	7021.68	2981.71	-1.2354	8.49047e-63
ENSG00000099204	chr10	116190872	116444762	-	ABLIM1	protein_coding	F6XFR5,F8W8M4,H0Y3K7,H0Y7N6,J3QSX6,O14639 A6NI16 A6NJ06 A8MXA9 Q15039 Q5JVV1 Q5JVV2 Q5T6N3 Q5T6N5 Q68CQ9 Q9BUP1,Q5JVV3,Q5T6N2,Q5T6N4	F6XFR5_HUMAN,F8W8M4_HUMAN,H0Y3K7_HUMAN,H0Y7N6_HUMAN,J3QSX6_HUMAN,ABLM1_HUMAN,Q5JVV3_HUMAN,Q5T6N2_HUMAN,Q5T6N4_HUMAN	Actin-binding LIM protein 1,Actin-binding LIM protein 1,Actin-binding LIM protein 1,Actin-binding LIM protein 1,Actin-binding LIM protein 1,Actin-binding LIM protein 1,Actin-binding LIM protein 1,Actin-binding LIM protein 1,Actin-binding LIM protein 1	ABLIM1,ABLIM1,ABLIM1,ABLIM1,ABLIM1,ABLIM1 ABLIM KIAA0059 LIMAB1,ABLIM1,ABLIM1,ABLIM1	ENST00000428430,ENST00000533213,ENST00000392955,ENST00000440467,ENST00000369266,ENST00000277895 ENST00000369252 ENST00000369253 ENST00000392952,ENST00000369253,ENST00000369256,ENST00000277895	ENSP00000400934,ENSP00000433629,ENSP00000376682,ENSP00000414154,ENSP00000358270,ENSP00000277895,ENSP00000358257,ENSP00000358260,ENSP00000277895	ENSG00000099204,ENSG00000099204,ENSG00000099204,ENSG00000099204,ENSG00000099204,ENSG00000099204,ENSG00000099204,ENSG00000099204,ENSG00000099204	4639.96	6521.29	2758.63	-1.2409	1.07187e-46
ENSG00000124207	chr20	47662849	47713489	+	CSE1L	protein_coding	B4DUC5,P55060 A3RLL6 B2R5T4 E1P5Y0 F8W904 O75432 Q32M40 Q9H5B7 Q9NTS0 Q9UP98 Q9UP99 Q9UPA0	B4DUC5_HUMAN,XPO2_HUMAN	Uncharacterized protein cDNA FLJ53202, highly similar to Exportin-2,Exportin-2	CSE1L,CSE1L CAS XPO2	ENST00000542325,ENST00000262982 ENST00000396192	ENSP00000446477,ENSP00000262982	ENSG00000124207,ENSG00000124207	5586.76	7852.91	3320.61	-1.24153	3.88137e-62
ENSG00000149548	chr11	124824017	124911385	+	CCDC15	protein_coding	E9PKB1,Q0P6D6 Q9H8U7	E9PKB1_HUMAN,CCD15_HUMAN	Coiled-coil domain-containing protein 15,Coiled-coil domain-containing protein 15	CCDC15,CCDC15	ENST00000529051,ENST00000344762	ENSP00000435403,ENSP00000341684	ENSG00000149548,ENSG00000149548	74.7013	105.507	43.8953	-1.24632	5.13493e-08
ENSG00000213222	chr2	132480826	132481852	-	AC093724,2	pseudogene								53.2932	75.4292	31.1573	-1.24898	1.5821e-06
ENSG00000106511	chr7	15650837	15726437	-	MEOX2	protein_coding	P50222 B2R8I7 O75263 Q9UPL6	MEOX2_HUMAN	Homeobox protein MOX-2	MEOX2 GAX MOX2	ENST00000262041	ENSP00000262041	ENSG00000106511	75.2165	106.36	44.0734	-1.2521	2.90358e-08
ENSG00000251795	chr1	93303575	93303627	+	SNORA66	snoRNA								19.498	27.8802	11.1157	-1.2532	0.00197905
ENSG00000259081	chr14	77240627	77247861	-	RP11-488C13,6	antisense								17.0565	24.4445	9.66855	-1.25399	0.00418192
ENSG00000205208	chr4	159587831	159593407	-	C4orf46	protein_coding	D6RFF4,Q504U0 B3KNH7	D6RFF4_HUMAN,CD046_HUMAN	Uncharacterized protein C4orf46,Uncharacterized protein C4orf46	C4orf46,C4orf46	ENST00000508457,ENST00000379205	ENSP00000421533,ENSP00000368503	ENSG00000205208,ENSG00000205208	479.065	675.518	282.613	-1.2542	1.63233e-27
ENSG00000070950	chr3	8817088	9005457	-	RAD18	protein_coding	C9J0Q4,F8WAZ7,F8WE49,F8WFA6,H7C0A5,H7C3I2,Q9NS91 Q58F55 Q9NRT6	C9J0Q4_HUMAN,F8WAZ7_HUMAN,F8WE49_HUMAN,F8WFA6_HUMAN,H7C0A5_HUMAN,H7C3I2_HUMAN,RAD18_HUMAN	E3 ubiquitin-protein ligase RAD18,E3 ubiquitin-protein ligase RAD18,E3 ubiquitin-protein ligase RAD18,E3 ubiquitin-protein ligase RAD18,E3 ubiquitin-protein ligase RAD18,E3 ubiquitin-protein ligase RAD18,E3 ubiquitin-protein ligase RAD18	RAD18,RAD18,RAD18,RAD18,RAD18,RAD18,RAD18 RNF73	ENST00000413832,ENST00000418463,ENST00000415439,ENST00000421052,ENST00000429790,ENST00000427329,ENST00000264926	ENSP00000412261,ENSP00000397852,ENSP00000402049,ENSP00000399620,ENSP00000393783,ENSP00000412054,ENSP00000264926	ENSG00000070950,ENSG00000070950,ENSG00000070950,ENSG00000070950,ENSG00000070950,ENSG00000070950,ENSG00000070950	348.578	491.677	205.479	-1.25465	6.3413e-23
ENSG00000101311	chr20	6055492	6104191	-	FERMT1	protein_coding	G3V1L6,Q5JWV4,Q9BQL6 D3DW10 Q8IX34 Q8IYH2 Q9NWM2 Q9NXQ3	G3V1L6_HUMAN,Q5JWV4_HUMAN,FERM1_HUMAN	Chromosome 20 open reading frame 42, isoform CRA_c Fermitin family homolog 1,Fermitin family homolog 1,Fermitin family homolog 1	FERMT1 C20orf42 hCG_1811061,FERMT1,FERMT1 C20orf42 KIND1 URP1	ENST00000536936,ENST00000378844,ENST00000217289	ENSP00000441063,ENSP00000368121,ENSP00000217289	ENSG00000101311,ENSG00000101311,ENSG00000101311	16.2333	23.291	9.17563	-1.25531	0.00507561
ENSG00000229619	chr3	151980405	151987344	-	MBNL1-AS1	antisense								20.2874	29.0336	11.5411	-1.25992	0.00265693
ENSG00000157404	chr4	55524085	55606881	+	KIT	protein_coding	P10721 B5A956 D5LXN2 D5M931 F5H8F8 Q6IQ28 Q99662 Q9UM99	KIT_HUMAN	Mast/stem cell growth factor receptor Kit	KIT SCFR	ENST00000288135 ENST00000412167	ENSP00000288135	ENSG00000157404	457.349	646.463	268.236	-1.26592	5.72613e-27
ENSG00000106804	chr9	123714616	123812554	-	C5	protein_coding	P01031 Q14CJ0 Q27I61	CO5_HUMAN	Complement C5	C5 CPAMD4	ENST00000223642	ENSP00000223642	ENSG00000106804	70.8528	100.565	41.1407	-1.26912	3.43675e-08
ENSG00000134873	chr13	96085858	96232013	+	CLDN10	protein_coding	P78369 Q6IBF9 Q96N78,Q5W075	CLD10_HUMAN,Q5W075_HUMAN	Claudin-10,Claudin-10	CLDN10,CLDN10	ENST00000299339 ENST00000376873,ENST00000376855	ENSP00000299339,ENSP00000366051	ENSG00000134873,ENSG00000134873	18.2092	26.1681	10.2504	-1.27194	0.00248926
ENSG00000156966	chr2	232260254	232265875	+	B3GNT7	protein_coding	Q8NFL0 B3KWY4 B7WNP0	B3GN7_HUMAN	UDP-GlcNAc:betaGal beta-1,3-N-acetylglucosaminyltransferase 7	B3GNT7	ENST00000287590	ENSP00000287590	ENSG00000156966	11.6874	16.9563	6.41853	-1.27529	0.0124552
ENSG00000178966	chr9	86595626	86618985	+	RMI1	protein_coding	Q9H9A7 Q05BX1 Q05CW3 Q5SQG8 Q5SQG9 Q6P1Q4 Q6PI89 Q7Z6L6	RMI1_HUMAN	RecQ-mediated genome instability protein 1	RMI1 C9orf76	ENST00000325875	ENSP00000317039	ENSG00000178966	314.697	445.939	183.454	-1.27681	1.13352e-23
ENSG00000158164	chrX	101768604	101771712	-	TMSB15A	protein_coding	P0CG34 A8K614 Q99406	TB15A_HUMAN	Thymosin beta-15A	TMSB15A TMSL8 TMSNB	ENST00000289373 ENST00000601407	ENSP00000289373	ENSG00000158164	36.8293	52.5621	21.0966	-1.27739	5.68142e-05
ENSG00000094916	chr12	54624724	54673886	-	CBX5	protein_coding	F8VNY3,P45973 B2R8T9	F8VNY3_HUMAN,CBX5_HUMAN	Chromobox protein homolog 5,Chromobox protein homolog 5	CBX5,CBX5 HP1A	ENST00000552562,ENST00000209875 ENST00000439541 ENST00000550411	ENSP00000450190,ENSP00000209875	ENSG00000094916,ENSG00000094916	2405.02	3409.85	1400.19	-1.28348	7.63944e-38
ENSG00000221829	chr9	35073832	35080013	-	FANCG	protein_coding	C9JSE3,F8WC08,O15287	C9JSE3_HUMAN,F8WC08_HUMAN,FANCG_HUMAN	Fanconi anemia group G protein,Fanconi anemia group G protein,Fanconi anemia group G protein	FANCG,FANCG,FANCG XRCC9	ENST00000448890,ENST00000425676,ENST00000378643	ENSP00000409607,ENSP00000412793,ENSP00000367910	ENSG00000221829,ENSG00000221829,ENSG00000221829	475.819	675.234	276.405	-1.28553	2.93943e-28
ENSG00000165118	chr9	86553226	86571901	-	C9orf64	protein_coding	Q5T6V5 B2RPI6 Q8N2B1 Q9BT18,Q5T6V6,Q5T6V7	CI064_HUMAN,Q5T6V6_HUMAN,Q5T6V7_HUMAN	UPF0553 protein C9orf64,UPF0553 protein C9orf64,Chromosome 9 open reading frame 64, isoform CRA_c UPF0553 protein C9orf64	C9orf64,C9orf64,C9orf64 hCG_2042994	ENST00000376344,ENST00000376340,ENST00000314700	ENSP00000365522,ENSP00000365518,ENSP00000318375	ENSG00000165118,ENSG00000165118,ENSG00000165118	70.4348	100.335	40.5347	-1.28674	8.62734e-08
ENSG00000176974	chr17	18231187	18266856	-	SHMT1	protein_coding	J3KRK5,J3KRZ5,P34896 B4DPM9 D3DXD0 Q96HY0 Q9UMD1 Q9UMD2	J3KRK5_HUMAN,J3KRZ5_HUMAN,GLYC_HUMAN	Serine hydroxymethyltransferase, cytosolic,Serine hydroxymethyltransferase, cytosolic,Serine hydroxymethyltransferase, cytosolic	SHMT1,SHMT1,SHMT1	ENST00000580002,ENST00000582653,ENST00000316694 ENST00000352886 ENST00000354098 ENST00000539052	ENSP00000462043,ENSP00000462227,ENSP00000318868	ENSG00000176974,ENSG00000176974,ENSG00000176974	349.672	496.603	202.741	-1.28826	1.4335e-24
ENSG00000179611	chr13	44542560	44545335	+	DGKZP1	pseudogene								11.26	16.4044	6.11553	-1.29041	0.0138767
ENSG00000188290	chr1	934342	935552	-	HES4	protein_coding	D6REB3,E9PB28,Q9HCC6 Q5SVA5	D6REB3_HUMAN,E9PB28_HUMAN,HES4_HUMAN	Transcription factor HES-4,Transcription factor HES-4,Transcription factor HES-4	HES4,HES4,HES4 BHLHB42	ENST00000484667,ENST00000428771,ENST00000304952	ENSP00000425085,ENSP00000393198,ENSP00000304595	ENSG00000188290,ENSG00000188290,ENSG00000188290	46.6765	66.6884	26.6646	-1.29087	1.49627e-05
ENSG00000089692	chr12	6881678	6887621	+	LAG3	protein_coding	P18627 A8K7T9,Q7Z643	LAG3_HUMAN,Q7Z643_HUMAN	Lymphocyte activation gene 3 protein,LAG3 protein Lymphocyte activation gene 3 protein	LAG3 FDC,LAG3	ENST00000203629,ENST00000441671	ENSP00000203629,ENSP00000413825	ENSG00000089692,ENSG00000089692	13.1834	19.1405	7.22624	-1.2918	0.00759884
ENSG00000172244	chr5	43486803	43515247	-	C5orf34	protein_coding	E9PBC3,H0YAD0,Q96MH7	E9PBC3_HUMAN,H0YAD0_HUMAN,CE034_HUMAN	Uncharacterized protein C5orf34,Uncharacterized protein C5orf34,Uncharacterized protein C5orf34	C5orf34,C5orf34,C5orf34	ENST00000509489,ENST00000503655,ENST00000306862	ENSP00000424486,ENSP00000426724,ENSP00000303490	ENSG00000172244,ENSG00000172244,ENSG00000172244	113.536	161.767	65.3051	-1.29562	1.42742e-11
ENSG00000185900	chr8	42948658	42978577	+	POMK	protein_coding	E5RJD5,Q9H5K3	E5RJD5_HUMAN,SG196_HUMAN	Protein O-mannose kinase,Protein O-mannose kinase	POMK,POMK SGK196	ENST00000518991,ENST00000331373	ENSP00000429090,ENSP00000331258	ENSG00000185900,ENSG00000185900	88.4005	126.086	50.7151	-1.29715	8.80666e-08
ENSG00000130413	chr11	8413418	8615836	-	STK33	protein_coding	B4DDH2,C9J319,C9J5G1,C9J6X7,C9J8B1,C9JCS6,E9PNP9,F8WAK5,H0YEZ7,Q9BYT3 Q658S6 Q8NEF5	B4DDH2_HUMAN,C9J319_HUMAN,C9J5G1_HUMAN,C9J6X7_HUMAN,C9J8B1_HUMAN,C9JCS6_HUMAN,E9PNP9_HUMAN,F8WAK5_HUMAN,H0YEZ7_HUMAN,STK33_HUMAN	Serine/threonine-protein kinase 33 cDNA FLJ58445, highly similar to Serine/threonine-protein kinase 33 (EC 2,7,11,1),Serine/threonine-protein kinase 33,Serine/threonine-protein kinase 33,Serine/threonine-protein kinase 33,Serine/threonine-protein kinase 33,Serine/threonine-protein kinase 33,Serine/threonine-protein kinase 33,Serine/threonine-protein kinase 33,Serine/threonine-protein kinase 33,Se…	STK33,STK33,STK33,STK33,STK33,STK33,STK33,STK33,STK33,STK33	ENST00000534493,ENST00000418597,ENST00000454443,ENST00000422559,ENST00000431279,ENST00000457885,ENST00000526360,ENST00000358872,ENST00000524760,ENST00000315204 ENST00000396672 ENST00000396673 ENST00000444064 ENST00000447869	ENSP00000436418,ENSP00000391362,ENSP00000397874,ENSP00000411510,ENSP00000397569,ENSP00000403599,ENSP00000432822,ENSP00000351743,ENSP00000436905,ENSP00000320754	ENSG00000130413,ENSG00000130413,ENSG00000130413,ENSG00000130413,ENSG00000130413,ENSG00000130413,ENSG00000130413,ENSG00000130413,ENSG00000130413,ENSG00000130413	51.9498	74.3099	29.5897	-1.2998	1.04163e-06
ENSG00000148019	chr9	80850978	80894606	+	CEP78	protein_coding	A8MST6,Q5JTW2 A1A4S8 E9PHX5 Q5BJE3 Q5JTW0 Q5JTW1 Q9H9N3	A8MST6_HUMAN,CEP78_HUMAN	Centrosomal protein of 78 kDa,Centrosomal protein of 78 kDa	CEP78,CEP78 C9orf81	ENST00000277082,ENST00000376597 ENST00000376598 ENST00000415759 ENST00000424347	ENSP00000277082,ENSP00000365782	ENSG00000148019,ENSG00000148019	892.024	1269.82	514.232	-1.30246	1.17303e-42
ENSG00000175183	chr12	77252495	77272840	-	CSRP2	protein_coding	F8VQR7,F8VW96,Q16527 Q93030	F8VQR7_HUMAN,F8VW96_HUMAN,CSRP2_HUMAN	Cysteine and glycine-rich protein 2,Cysteine and glycine-rich protein 2,Cysteine and glycine-rich protein 2	CSRP2,CSRP2,CSRP2 LMO5 SMLIM	ENST00000547435,ENST00000552330,ENST00000311083 ENST00000546966	ENSP00000450143,ENSP00000449824,ENSP00000310901	ENSG00000175183,ENSG00000175183,ENSG00000175183	72.238	103.254	41.2222	-1.30403	2.19414e-08
ENSG00000163040	chr2	132285248	132291239	+	CCDC74A	protein_coding	C9IYK9,F5GZA4,F8WEI8,Q96AQ1 Q6P4I5	C9IYK9_HUMAN,F5GZA4_HUMAN,F8WEI8_HUMAN,CC74A_HUMAN	Coiled-coil domain-containing protein 74A,Coiled-coil domain-containing protein 74A,Coiled-coil domain-containing protein 74A,Coiled-coil domain-containing protein 74A	CCDC74A,CCDC74A,CCDC74A,CCDC74A	ENST00000434330,ENST00000467992,ENST00000454549,ENST00000295171 ENST00000409856	ENSP00000406839,ENSP00000444610,ENSP00000388252,ENSP00000295171	ENSG00000163040,ENSG00000163040,ENSG00000163040,ENSG00000163040	21.458	30.971	11.9451	-1.30436	0.0010577
ENSG00000273311	chr22	19033675	19035888	-	DGCR11	sense_intronic								79.3502	113.488	45.2129	-1.30882	2.06402e-09
ENSG00000105486	chr19	48618702	48673860	-	LIG1	protein_coding	B4DTU4,B4E135,F5GZ28,M0QY71,M0R0Q7,M0R1G7,M0R1S4,M0R254,P18858 B2RAI8 Q32P23,Q2TB12	B4DTU4_HUMAN,B4E135_HUMAN,F5GZ28_HUMAN,M0QY71_HUMAN,M0R0Q7_HUMAN,M0R1G7_HUMAN,M0R1S4_HUMAN,M0R254_HUMAN,DNLI1_HUMAN,Q2TB12_HUMAN	DNA ligase,DNA ligase 1 cDNA FLJ52385, highly similar to DNA ligase 1 (EC 6,5,1,1),DNA ligase,DNA ligase 1,DNA ligase,DNA ligase 1,DNA ligase 1,DNA ligase 1,DNA ligase 1,DNA ligase	LIG1,LIG1,LIG1,LIG1,LIG1,LIG1,LIG1,LIG1,LIG1,LIG1	ENST00000427526,ENST00000542460,ENST00000536218,ENST00000593425,ENST00000594759,ENST00000596549,ENST00000598938,ENST00000596672,ENST00000263274,ENST00000601091	ENSP00000442841,ENSP00000445928,ENSP00000441531,ENSP00000469638,ENSP00000471380,ENSP00000471861,ENSP00000472085,ENSP00000472331,ENSP00000263274,ENSP00000471836	ENSG00000105486,ENSG00000105486,ENSG00000105486,ENSG00000105486,ENSG00000105486,ENSG00000105486,ENSG00000105486,ENSG00000105486,ENSG00000105486,ENSG00000105486	649.379	925.699	373.059	-1.30884	3.30996e-36
ENSG00000143494	chr1	213123862	213165379	+	VASH2	protein_coding	C9JY36,Q86V25 B4DYZ5 Q2VT46 Q5VTE7 Q5VTE9 Q7Z6E3 Q8IZ24 Q9H9W5	C9JY36_HUMAN,VASH2_HUMAN	Vasohibin-2,Vasohibin-2	VASH2,VASH2 VASHL	ENST00000490792,ENST00000366964 ENST00000366965 ENST00000366966 ENST00000366967 ENST00000366968 ENST00000517399	ENSP00000419918,ENSP00000355931	ENSG00000143494,ENSG00000143494	13.2592	19.3234	7.19495	-1.31034	0.00595459
ENSG00000163072	chr2	169643049	169722024	+	NOSTRIN	protein_coding	E9PDM0,F8WCW8,H7BZA6,Q8IVI9 A8K2I9 B3KSF5 E7EPT9 Q27HG3 Q53S62 Q96CJ9	E9PDM0_HUMAN,F8WCW8_HUMAN,H7BZA6_HUMAN,NOSTN_HUMAN	Nostrin,Nostrin,Nostrin,Nostrin	NOSTRIN,NOSTRIN,NOSTRIN,NOSTRIN	ENST00000447264,ENST00000439509,ENST00000427068,ENST00000317647 ENST00000397206 ENST00000397209 ENST00000421711 ENST00000444448 ENST00000445023 ENST00000458381 ENST00000571377 ENST00000574102 ENST00000574750 ENST00000574986 ENST00000576231	ENSP00000390383,ENSP00000415337,ENSP00000388597,ENSP00000318921	ENSG00000163072,ENSG00000163072,ENSG00000163072,ENSG00000163072	12.0255	17.5652	6.48577	-1.31038	0.00835946
ENSG00000111602	chr12	56810903	56843187	-	TIMELESS	protein_coding	E7EWS5,Q9UNS1 B2ZAV0 O94802 Q86VM1 Q8IWH3	E7EWS5_HUMAN,TIM_HUMAN	Protein timeless homolog,Protein timeless homolog	TIMELESS,TIMELESS TIM TIM1 TIMELESS1	ENST00000554616,ENST00000229201 ENST00000553532	ENSP00000450848,ENSP00000229201	ENSG00000111602,ENSG00000111602	974.188	1389.83	558.548	-1.31361	2.72824e-43
ENSG00000168411	chr16	74655292	74700779	-	RFWD3	protein_coding	I3L284,I3L299,I3L2T2,I3L4I5,Q6PCD5 A8K585 B2RE35 D3DUJ8 Q5XKR3 Q9H9Q3 Q9NVT4	I3L284_HUMAN,I3L299_HUMAN,I3L2T2_HUMAN,I3L4I5_HUMAN,RFWD3_HUMAN	E3 ubiquitin-protein ligase RFWD3,E3 ubiquitin-protein ligase RFWD3,E3 ubiquitin-protein ligase RFWD3,E3 ubiquitin-protein ligase RFWD3,E3 ubiquitin-protein ligase RFWD3	RFWD3,RFWD3,RFWD3,RFWD3,RFWD3 RNF201	ENST00000572337,ENST00000576652,ENST00000572990,ENST00000575113,ENST00000361070 ENST00000571750	ENSP00000459465,ENSP00000459515,ENSP00000459899,ENSP00000461285,ENSP00000354361	ENSG00000168411,ENSG00000168411,ENSG00000168411,ENSG00000168411,ENSG00000168411	1119.34	1601.06	637.613	-1.32692	6.54543e-44
ENSG00000159055	chr21	33640530	33651380	-	MIS18A	protein_coding	Q9NYP9 B2R562 Q542Z0	MS18A_HUMAN	Protein Mis18-alpha	MIS18A C21orf45 C21orf46 FASP1	ENST00000290130	ENSP00000290130	ENSG00000159055	235.089	336.866	133.311	-1.33087	2.23066e-21
ENSG00000073060	chr12	125261402	125367214	-	SCARB1	protein_coding	B3KW46,B4DZ71,B7ZKQ9,F5H4X0,F5H5E8,Q8WTV0 F8W8N0 Q14016 Q52LZ5 Q6KFX4	B3KW46_HUMAN,B4DZ71_HUMAN,B7ZKQ9_HUMAN,F5H4X0_HUMAN,F5H5E8_HUMAN,SCRB1_HUMAN	Scavenger receptor class B member 1 cDNA FLJ42118 fis, clone TESTI2005610, highly similar to Scavenger receptor class B member 1,Scavenger receptor class B member 1 cDNA FLJ55139, highly similar to Scavenger receptor class B member 1,SCARB1 protein Scavenger receptor class B member 1,Scavenger receptor class B member 1,Scavenger receptor class B member 1,Scavenger receptor class B member 1	SCARB1,SCARB1,SCARB1,SCARB1,SCARB1,SCARB1 CD36L1 CLA1	ENST00000541205,ENST00000540495,ENST00000546215,ENST00000544327,ENST00000545493,ENST00000261693 ENST00000339570 ENST00000376788 ENST00000415380	ENSP00000446107,ENSP00000443286,ENSP00000442862,ENSP00000444851,ENSP00000443454,ENSP00000261693	ENSG00000073060,ENSG00000073060,ENSG00000073060,ENSG00000073060,ENSG00000073060,ENSG00000073060	1218.12	1743.68	692.551	-1.33089	8.64904e-44
ENSG00000095596	chr10	94833232	94837647	+	CYP26A1	protein_coding	O43174 B3KNI4 Q5VXH9 Q5VXI0	CP26A_HUMAN	Cytochrome P450 26A1	CYP26A1 CYP26 P450RAI1	ENST00000224356 ENST00000371531 ENST00000394139	ENSP00000224356	ENSG00000095596	11.7412	17.2467	6.23574	-1.33442	0.00849751
ENSG00000143878	chr2	20646835	20649200	+	RHOB	protein_coding	P62745 B2R692 P01121 Q5U0H6 Q7RTN5 Q7RTR9 Q9CUV7	RHOB_HUMAN	Rho-related GTP-binding protein RhoB	RHOB ARH6 ARHB	ENST00000272233	ENSP00000272233	ENSG00000143878	6536.09	9368.06	3704.12	-1.33838	1.05652e-50
ENSG00000139908	chr14	24674903	24677568	+	TSSK4	protein_coding	H0YJ36,H0YJB1,H7C3J1,Q6SA08 Q2TA60 Q6ZNM2	H0YJ36_HUMAN,H0YJB1_HUMAN,H7C3J1_HUMAN,TSSK4_HUMAN	Testis-specific serine/threonine-protein kinase 4,Testis-specific serine/threonine-protein kinase 4,Testis-specific serine/threonine-protein kinase 4,Testis-specific serine/threonine-protein kinase 4	TSSK4,TSSK4,TSSK4,TSSK4 C14orf20 STK22E TSSK5	ENST00000553766,ENST00000555092,ENST00000428351,ENST00000287913 ENST00000339917 ENST00000556621	ENSP00000450752,ENSP00000451121,ENSP00000412180,ENSP00000287913	ENSG00000139908,ENSG00000139908,ENSG00000139908,ENSG00000139908	18.9686	27.6345	10.3028	-1.34108	0.00964294
ENSG00000031691	chr6	49431091	49460820	+	CENPQ	protein_coding	Q7L2Z9 A8KAF1 Q6IN61 Q9NVS5	CENPQ_HUMAN	Centromere protein Q	CENPQ C6orf139	ENST00000335783	ENSP00000337289	ENSG00000031691	122.219	175.732	68.7057	-1.34221	8.28417e-12
ENSG00000168405	chr6	25081548	25166793	-	CMAHP	pseudogene	Q9Y471 O95250 Q5TD41 Q5TD42 Q5TD43 Q5TD44 Q68DC3 Q9UEE7	CMAH_HUMAN	Putative cytidine monophosphate-N-acetylneuraminic acid hydroxylase-like protein	CMAHP CMAH	ENST00000377989 ENST00000377993 ENST00000399346 ENST00000436589 ENST00000458373	ENSP00000367228	ENSG00000168405	45.6063	65.8877	25.325	-1.34531	2.84296e-06
ENSG00000213390	chr10	98978996	99052413	-	ARHGAP19	protein_coding	H7C5Z9,Q14CB8 A1XCP1 B4DZR1 Q14CF2 Q5J8M2 Q5T460 Q5T462 Q68DG6 Q8N9X1 Q8NF34 Q8TEK1,R4GMS4,R4GNI4	H7C5Z9_HUMAN,RHG19_HUMAN,R4GMS4_HUMAN,R4GNI4_HUMAN	Rho GTPase-activating protein 19,Rho GTPase-activating protein 19,Rho GTPase-activating protein 19,Rho GTPase-activating protein 19	ARHGAP19,ARHGAP19,ARHGAP19,ARHGAP19	ENST00000355366,ENST00000358531 ENST00000371027,ENST00000492211,ENST00000466484	ENSP00000347526,ENSP00000351333,ENSP00000473327,ENSP00000473667	ENSG00000213390,ENSG00000213390,ENSG00000213390,ENSG00000213390	525.02	754.322	295.719	-1.348	2.10899e-29
ENSG00000159231	chr21	37507210	37518864	+	CBR3	protein_coding	O75828 Q6FHP2	CBR3_HUMAN	Carbonyl reductase [NADPH] 3	CBR3	ENST00000290354	ENSP00000290354	ENSG00000159231	49.0687	70.9057	27.2316	-1.34879	1.10961e-06
ENSG00000128944	chr15	40674922	40686447	+	KNSTRN	protein_coding	H0YKD4,H0YKF8,H0YLA7,H0YLH8,H0YM11,H0YN50,H0YNN6,Q9Y448 B4DXA7 Q147U5 Q32Q57 Q5ISJ0 Q6P2S5 Q6PJM0 Q86XB4,V9GY01	H0YKD4_HUMAN,H0YKF8_HUMAN,H0YLA7_HUMAN,H0YLH8_HUMAN,H0YM11_HUMAN,H0YN50_HUMAN,H0YNN6_HUMAN,SKAP_HUMAN,V9GY01_HUMAN	Small kinetochore-associated protein,Small kinetochore-associated protein,Small kinetochore-associated protein,Small kinetochore-associated protein,Small kinetochore-associated protein,Small kinetochore-associated protein,Small kinetochore-associated protein,Small kinetochore-associated protein,Chromosome 15 open reading frame 23, isoform CRA_d Small kinetochore-associated protein	KNSTRN,KNSTRN,KNSTRN,KNSTRN,KNSTRN,KNSTRN,KNSTRN,KNSTRN C15orf23 SKAP TRAF4AF1 HSD11,KNSTRN C15orf23 hCG_38973	ENST00000559304,ENST00000561169,ENST00000560321,ENST00000560981,ENST00000557920,ENST00000559083,ENST00000560220,ENST00000249776 ENST00000416151 ENST00000448395,ENST00000608100	ENSP00000452758,ENSP00000452788,ENSP00000453126,ENSP00000453213,ENSP00000453421,ENSP00000453867,ENSP00000454086,ENSP00000249776,ENSP00000476263	ENSG00000128944,ENSG00000128944,ENSG00000128944,ENSG00000128944,ENSG00000128944,ENSG00000128944,ENSG00000128944,ENSG00000128944,ENSG00000128944	697.27	1002.02	392.518	-1.34985	6.88944e-37
ENSG00000114646	chr3	47603729	47622282	-	CSPG5	protein_coding	O95196 Q71M39 Q71M40	CSPG5_HUMAN	Chondroitin sulfate proteoglycan 5	CSPG5 CALEB NGC	ENST00000264723 ENST00000383738 ENST00000456150	ENSP00000264723	ENSG00000114646	18.2656	26.6848	9.84638	-1.35188	0.00160702
ENSG00000139508	chr13	29274201	29293107	-	SLC46A3	protein_coding	Q7Z3Q1 Q3ZCV8 Q6NUK5 Q6P9B3 Q6ZVG5 Q96QA1	S46A3_HUMAN	Solute carrier family 46 member 3	SLC46A3 FKSG16	ENST00000266943 ENST00000380814	ENSP00000266943	ENSG00000139508	570.771	820.719	320.823	-1.35238	6.22366e-22
ENSG00000118655	chr1	114447763	114456708	+	DCLRE1B	protein_coding	Q9H816 Q9H9E5	DCR1B_HUMAN	5' exonuclease Apollo	DCLRE1B SNM1B	ENST00000369563	ENSP00000358576	ENSG00000118655	273.256	393.167	153.344	-1.35266	2.25732e-18
ENSG00000186767	chrX	62567107	62571223	-	SPIN4	protein_coding	Q56A73 B3KX90 Q5JUL2,X6R8Y7	SPIN4_HUMAN,X6R8Y7_HUMAN	Spindlin-4,Spindlin-4	SPIN4,SPIN4	ENST00000335144 ENST00000598379,ENST00000374884	ENSP00000334163,ENSP00000364018	ENSG00000186767,ENSG00000186767	159.907	230.32	89.4949	-1.35398	7.53776e-16
ENSG00000188486	chr11	118964564	118966177	-	H2AFX	protein_coding	P16104 Q4ZGJ7 Q6IAS5	H2AX_HUMAN	Histone H2AX	H2AFX H2AX	ENST00000375167 ENST00000530167	ENSP00000364310	ENSG00000188486	666.381	958.464	374.297	-1.3542	2.28877e-26
ENSG00000184992	chr12	125478246	125515777	+	BRI3BP	protein_coding	Q8WY22 Q8WY23	BRI3B_HUMAN	BRI3-binding protein	BRI3BP KG19	ENST00000341446	ENSP00000340761	ENSG00000184992	437.314	629.758	244.87	-1.35919	3.50045e-29
ENSG00000205362	chr16	56672578	56673999	+	MT1A	protein_coding	P04731 Q86YX5	MT1A_HUMAN	Metallothionein-1A	MT1A MT1S	ENST00000290705	ENSP00000290705	ENSG00000205362	14.8351	21.7949	7.87531	-1.36084	0.00294632
ENSG00000137404	chr6	30655824	30659197	-	NRM	protein_coding	H0Y6T6,Q8IXM6 B0S7R0 B0S7R1 I3XIE2 I3XIE3 Q5JP57 Q5JP58 Q5JP59 Q5JP60 Q8WU45 Q9BSX3 Q9UN92	H0Y6T6_HUMAN,NRM_HUMAN	Nurim,Nurim	NRM,NRM NRM29 UNQ555/PRO1112	ENST00000444096,ENST00000259953 ENST00000376420 ENST00000376421 ENST00000383570 ENST00000383571 ENST00000422181 ENST00000422664 ENST00000422747 ENST00000427944 ENST00000431322 ENST00000438502 ENST00000445058 ENST00000449041 ENST00000450138 ENST00000456720	ENSP00000397892,ENSP00000259953	ENSG00000137404,ENSG00000137404	282.39	407.055	157.724	-1.36224	2.65923e-23
ENSG00000175322	chr18	14057456	14132489	-	ZNF519	protein_coding	K7EJG2,K7ERG6,Q8TB69	K7EJG2_HUMAN,K7ERG6_HUMAN,ZN519_HUMAN	Zinc finger protein 519,Zinc finger protein 519,Zinc finger protein 519	ZNF519,ZNF519,ZNF519	ENST00000589498,ENST00000587419,ENST00000590202	ENSP00000465159,ENSP00000468250,ENSP00000464872	ENSG00000175322,ENSG00000175322,ENSG00000175322	22.6717	33.0882	12.2552	-1.36271	0.000340727
ENSG00000261428	chr2	223431624	223434438	-	RP11-16P6,1	antisense								11.217	16.5973	5.8367	-1.36398	0.00777789
ENSG00000013297	chr3	170136653	170578169	+	CLDN11	protein_coding	B4DFI2,O75508 B2R7C1 D3DNQ5 Q5U0P3	B4DFI2_HUMAN,CLD11_HUMAN	Claudin,Claudin-11	CLDN11,CLDN11 OSP OTM	ENST00000451576 ENST00000486975,ENST00000064724	ENSP00000410185,ENSP00000064724	ENSG00000013297,ENSG00000013297	3891.33	5606.87	2175.8	-1.36525	1.48337e-47
ENSG00000143816	chr1	228106357	228135599	-	WNT9A	protein_coding	O14904 A6NLW2 Q2M2J3 Q5VWU0 Q96S50	WNT9A_HUMAN	Protein Wnt-9a	WNT9A WNT14	ENST00000272164	ENSP00000272164	ENSG00000143816	220.424	318.016	122.831	-1.36526	6.07182e-20
ENSG00000196421	chr20	62665697	62671315	+	LINC00176	lincRNA								89.9505	130.094	49.8072	-1.36749	1.57953e-10
ENSG00000084710	chr2	25264999	25378243	+	EFR3B	protein_coding	E7ESK9,H7BXG9,Q9Y2G0 B7WPL8 Q86XU6	E7ESK9_HUMAN,H7BXG9_HUMAN,EFR3B_HUMAN	Protein EFR3 homolog B,Protein EFR3 homolog B,Protein EFR3 homolog B	EFR3B,EFR3B,EFR3B KIAA0953	ENST00000402191,ENST00000264719,ENST00000401432 ENST00000403714 ENST00000405108	ENSP00000385832,ENSP00000264719,ENSP00000386082	ENSG00000084710,ENSG00000084710,ENSG00000084710	40.5627	58.9178	22.2076	-1.36839	1.1063e-05
ENSG00000173535	chr8	22941868	22974950	+	TNFRSF10C	protein_coding	E5RJI1,E9PBT0,F5H6H7,O14798 O14755 Q08AS6 Q6FH98 Q6UXM5	E5RJI1_HUMAN,E9PBT0_HUMAN,F5H6H7_HUMAN,TR10C_HUMAN	Tumor necrosis factor receptor superfamily member 10C,Tumor necrosis factor receptor superfamily member 10C,Tumor necrosis factor receptor superfamily member 10C,Tumor necrosis factor receptor superfamily member 10C	TNFRSF10C,TNFRSF10C,TNFRSF10C,TNFRSF10C DCR1 LIT TRAILR3 TRID UNQ321/PRO366	ENST00000517558,ENST00000397703,ENST00000540813,ENST00000356864	ENSP00000428235,ENSP00000380815,ENSP00000437612,ENSP00000349324	ENSG00000173535,ENSG00000173535,ENSG00000173535,ENSG00000173535	1432.91	2068	797.824	-1.37298	7.0372e-26
ENSG00000062822	chr19	50887461	50921273	+	POLD1	protein_coding	M0QXE6,M0QXQ2,M0QZB4,M0QZR8,M0R2B7,M0R2I8,M0R2J2,P28340 Q8NER3 Q96H98	M0QXE6_HUMAN,M0QXQ2_HUMAN,M0QZB4_HUMAN,M0QZR8_HUMAN,M0R2B7_HUMAN,M0R2I8_HUMAN,M0R2J2_HUMAN,DPOD1_HUMAN	DNA polymerase delta catalytic subunit,DNA polymerase delta catalytic subunit,DNA polymerase delta catalytic subunit,DNA polymerase,DNA polymerase,DNA polymerase delta catalytic subunit,DNA polymerase delta catalytic subunit,DNA polymerase delta catalytic subunit	POLD1,POLD1,POLD1,POLD1,POLD1,POLD1,POLD1,POLD1 POLD	ENST00000593407,ENST00000593981,ENST00000596425,ENST00000600859,ENST00000595904,ENST00000601098,ENST00000593887,ENST00000440232 ENST00000599857	ENSP00000469115,ENSP00000469308,ENSP00000470426,ENSP00000470726,ENSP00000472445,ENSP00000472600,ENSP00000472607,ENSP00000406046	ENSG00000062822,ENSG00000062822,ENSG00000062822,ENSG00000062822,ENSG00000062822,ENSG00000062822,ENSG00000062822,ENSG00000062822	332.546	480.313	184.778	-1.3734	5.68478e-20
ENSG00000054654	chr14	64319683	64693165	+	SYNE2	protein_coding	G3V2Q0,G3V3D4,G3V403,G3V4T3,G3V5D3,G3V5N1,G3V5X4,Q86YP9,Q8WXH0 Q540G1 Q8N1S3 Q8NF49 Q8TER7 Q8WWW3 Q8WWW4 Q8WWW5 Q8WXH1 Q9NU50 Q9UFQ4 Q9Y2L4 Q9Y4R1	G3V2Q0_HUMAN,G3V3D4_HUMAN,G3V403_HUMAN,G3V4T3_HUMAN,G3V5D3_HUMAN,G3V5N1_HUMAN,G3V5X4_HUMAN,Q86YP9_HUMAN,SYNE2_HUMAN	Nesprin-2,Nesprin-2,Nesprin-2,Nesprin-2,Nesprin-2,Nesprin-2,Nesprin-2,Nesprin-2 Nesprin-2 beta 2,Nesprin-2	SYNE2,SYNE2,SYNE2,SYNE2,SYNE2,SYNE2,SYNE2,SYNE2,SYNE2 KIAA1011 NUA	ENST00000557084,ENST00000553289,ENST00000553308,ENST00000555612,ENST00000556906,ENST00000553455,ENST00000554584,ENST00000554805,ENST00000341472 ENST00000344113 ENST00000356081 ENST00000357395 ENST00000358025 ENST00000394768 ENST00000441438 ENST00000458046 ENST00000555002 ENST00000555022	ENSP00000450789,ENSP00000451184,ENSP00000451520,ENSP00000451972,ENSP00000452298,ENSP00000452434,ENSP00000452570,ENSP00000450605,ENSP00000344528	ENSG00000054654,ENSG00000054654,ENSG00000054654,ENSG00000054654,ENSG00000054654,ENSG00000054654,ENSG00000054654,ENSG00000054654,ENSG00000054654	1281.02	1849.5	712.536	-1.37485	3.05086e-25
ENSG00000120539	chr10	27443753	27475853	+	MASTL	protein_coding	Q96GX5 Q5T8D5 Q5T8D7 Q8NCD6 Q96SJ5	GWL_HUMAN	Serine/threonine-protein kinase greatwall	MASTL GW GWL THC2	ENST00000342386 ENST00000375940 ENST00000375946	ENSP00000343446	ENSG00000120539	458.48	662.25	254.71	-1.37504	3.30326e-32
ENSG00000127589	chr8	30209389	30211034	+	TUBBP1	pseudogene								21.6161	31.6598	11.5724	-1.37726	0.00106096
ENSG00000136122	chr13	73302061	73330336	+	BORA	protein_coding	B4DQ30,H3BLY2,Q6PGQ7 Q5W0P3 Q5W0P4 Q86YC6 Q96IW9 Q9H640	B4DQ30_HUMAN,H3BLY2_HUMAN,BORA_HUMAN	FLJ22624 protein, isoform CRA_b Protein aurora borealis cDNA FLJ56926,Protein aurora borealis,Protein aurora borealis	FLJ22624 BORA hCG_1781028,BORA,BORA C13orf34	ENST00000377815,ENST00000377814,ENST00000390667	ENSP00000367046,ENSP00000367045,ENSP00000375082	ENSG00000136122,ENSG00000136122,ENSG00000136122	241.642	350.009	133.275	-1.38632	1.82786e-21
ENSG00000006634	chr7	87505531	87538856	+	DBF4	protein_coding	B4DXK0,F8WF77,Q9UBU7 A4D1D8 A8K954 O75226 Q75MS6 Q75N01 Q9Y2M6	B4DXK0_HUMAN,F8WF77_HUMAN,DBF4A_HUMAN	Protein DBF4 homolog A cDNA FLJ59266, highly similar to Protein DBF4 homolog,Protein DBF4 homolog A,Protein DBF4 homolog A	DBF4,DBF4,DBF4 ASK DBF4A ZDBF1	ENST00000430279,ENST00000431138,ENST00000265728 ENST00000413643	ENSP00000389397,ENSP00000407116,ENSP00000265728	ENSG00000006634,ENSG00000006634,ENSG00000006634	359.972	521.523	198.421	-1.38968	3.04418e-29
ENSG00000146263	chr6	97590037	97731093	-	MMS22L	protein_coding	E2QRD4,H0Y8J1,H0YAJ2,H9KVD7,H9KVD8,Q6ZRQ5 D6R9Y8 D6RBQ4 E1P529 Q5THT2 Q68CQ6 Q68D32	E2QRD4_HUMAN,H0Y8J1_HUMAN,H0YAJ2_HUMAN,H9KVD7_HUMAN,H9KVD8_HUMAN,MMS22_HUMAN	Protein MMS22-like,Protein MMS22-like,Protein MMS22-like,Protein MMS22-like,Protein MMS22-like,Protein MMS22-like	MMS22L,MMS22L,MMS22L,MMS22L,MMS22L,MMS22L C6orf167	ENST00000369251,ENST00000482634,ENST00000510018,ENST00000496119,ENST00000509383,ENST00000275053	ENSP00000358254,ENSP00000421225,ENSP00000427288,ENSP00000422045,ENSP00000422627,ENSP00000275053	ENSG00000146263,ENSG00000146263,ENSG00000146263,ENSG00000146263,ENSG00000146263,ENSG00000146263	307.648	445.863	169.432	-1.39063	4.11979e-25
ENSG00000181938	chr16	58328984	58440048	+	GINS3	protein_coding	Q9BRX5 B2RDP3 E9PB21 Q9H870	PSF3_HUMAN	DNA replication complex GINS protein PSF3	GINS3 PSF3	ENST00000318129 ENST00000328514 ENST00000426538	ENSP00000318196	ENSG00000181938	472.922	685.549	260.295	-1.39368	1.64235e-32
ENSG00000229036	chr6	143806116	143828464	+	RP1-20N2,6	antisense								36.7927	53.7654	19.8201	-1.39529	1.33723e-05
ENSG00000160949	chr8	145654165	145669827	-	TONSL	protein_coding	Q96HA7 B5MDP0 C9JKB1 C9JNV8 Q13006 Q9UGJ2	TONSL_HUMAN	Tonsoku-like protein	TONSL IKBR NFKBIL2	ENST00000409379	ENSP00000386239	ENSG00000160949	206.505	299.824	113.187	-1.39753	7.01911e-14
ENSG00000115687	chr2	242045514	242089679	-	PASK	protein_coding	B7Z7V7,C9J1Z3,C9J4R3,F5GYW7,F8WEB4,H7C0L7,Q96RG2 G5E9F1 Q05BE4 Q68DY3 Q6GSJ5 Q86XH6 Q99763 Q9UFR7	B7Z7V7_HUMAN,C9J1Z3_HUMAN,C9J4R3_HUMAN,F5GYW7_HUMAN,F8WEB4_HUMAN,H7C0L7_HUMAN,PASK_HUMAN	PAS domain-containing serine/threonine-protein kinase cDNA FLJ61481, highly similar to PAS domain-containing serine/threonine-protein kinase (EC 2,7,11,1),PAS domain-containing serine/threonine-protein kinase,PAS domain-containing serine/threonine-protein kinase,PAS domain-containing serine/threonine-protein kinase,PAS domain-containing serine/threonine-protein kinase,PAS domain-containing serine…	PASK,PASK,PASK,PASK,PASK,PASK,PASK KIAA0135	ENST00000539818,ENST00000415234,ENST00000452907,ENST00000544142,ENST00000437780,ENST00000433589,ENST00000234040 ENST00000358649 ENST00000403638 ENST00000405260	ENSP00000443083,ENSP00000400734,ENSP00000397922,ENSP00000441374,ENSP00000408506,ENSP00000395672,ENSP00000234040	ENSG00000115687,ENSG00000115687,ENSG00000115687,ENSG00000115687,ENSG00000115687,ENSG00000115687,ENSG00000115687	199.206	289.514	108.898	-1.40244	5.13502e-19
ENSG00000004777	chr19	36265434	36279724	+	ARHGAP33	protein_coding	K7EK14,K7EMC2,K7EQI6,O14559 O14552 O14560 Q6ZSP6 Q96CP3 Q9NT23	K7EK14_HUMAN,K7EMC2_HUMAN,K7EQI6_HUMAN,RHG33_HUMAN	Rho GTPase-activating protein 33,Rho GTPase-activating protein 33,Rho GTPase-activating protein 33,Rho GTPase-activating protein 33	ARHGAP33,ARHGAP33,ARHGAP33,ARHGAP33 SNX26 TCGAP	ENST00000590893,ENST00000587447,ENST00000588248,ENST00000007510 ENST00000314737 ENST00000378944	ENSP00000465411,ENSP00000466443,ENSP00000467844,ENSP00000007510	ENSG00000004777,ENSG00000004777,ENSG00000004777,ENSG00000004777	53.4997	78.1616	28.8377	-1.40766	1.76719e-07
ENSG00000115602	chr2	102927962	102968497	+	IL1RL1	protein_coding	C9JSY6,E9PC41,Q01638 A8K6B3 B4E0I3 Q53TU7 Q8NEJ3 Q9ULV7 Q9UQ44	C9JSY6_HUMAN,E9PC41_HUMAN,ILRL1_HUMAN	Interleukin-1 receptor-like 1,Interleukin-1 receptor-like 1,Interleukin-1 receptor-like 1	IL1RL1,IL1RL1,IL1RL1 DER4 ST2 T1	ENST00000447231,ENST00000409584,ENST00000233954 ENST00000311734 ENST00000393393 ENST00000404917 ENST00000427077	ENSP00000409437,ENSP00000386618,ENSP00000233954	ENSG00000115602,ENSG00000115602,ENSG00000115602	5390.1	7830.57	2949.63	-1.40828	1.64015e-59
ENSG00000269427	chr19	16741554	16754753	+	CTC-429P9,1	antisense								16.8738	24.9686	8.77906	-1.409	0.00230346
ENSG00000273081	chr7	140702410	140704649	-	RP4-813F11,4	lincRNA								10.2566	15.3569	5.15633	-1.40975	0.00879622
ENSG00000068615	chr2	86441116	86565206	-	REEP1	protein_coding	E7ESS5,E7EUF7,F5H7Z9,F8W897,Q9H902 B7Z4D7 B7Z4F2 B7Z5R9 D6W5M2 Q53TI0,U3KPV7	E7ESS5_HUMAN,E7EUF7_HUMAN,F5H7Z9_HUMAN,F8W897_HUMAN,REEP1_HUMAN,U3KPV7_HUMAN	Receptor expression-enhancing protein 1,Receptor expression-enhancing protein 1,Receptor expression-enhancing protein 1,Receptor expression-enhancing protein 1,Receptor expression-enhancing protein 1,Receptor expression-enhancing protein 1	REEP1,REEP1,REEP1,REEP1,REEP1 C2orf23,REEP1	ENST00000437769,ENST00000453231,ENST00000540790,ENST00000428491,ENST00000165698 ENST00000535845 ENST00000538924 ENST00000541910,ENST00000489855	ENSP00000401140,ENSP00000392197,ENSP00000443831,ENSP00000400607,ENSP00000165698,ENSP00000475269	ENSG00000068615,ENSG00000068615,ENSG00000068615,ENSG00000068615,ENSG00000068615,ENSG00000068615	15.5136	22.9982	8.02898	-1.41029	0.00223626
ENSG00000130816	chr19	10244021	10341962	-	DNMT1	protein_coding	F5GX68,K7EIZ6,K7EJL0,K7EKC3,K7ELB1,K7EMU8,K7ENQ6,K7ENW7,K7EP77,K7ER10,K7ERQ1,P26358 A0AV63 B7ZLW6 Q9UHG5 Q9ULA2 Q9UMZ6	F5GX68_HUMAN,K7EIZ6_HUMAN,K7EJL0_HUMAN,K7EKC3_HUMAN,K7ELB1_HUMAN,K7EMU8_HUMAN,K7ENQ6_HUMAN,K7ENW7_HUMAN,K7EP77_HUMAN,K7ER10_HUMAN,K7ERQ1_HUMAN,DNMT1_HUMAN	Cytosine-specific methyltransferase,DNA (cytosine-5)-methyltransferase 1,DNA (cytosine-5)-methyltransferase 1,DNA (cytosine-5)-methyltransferase 1,DNA (cytosine-5)-methyltransferase 1,DNA (cytosine-5)-methyltransferase 1,DNA (cytosine-5)-methyltransferase 1,DNA (cytosine-5)-methyltransferase 1,DNA (cytosine-5)-methyltransferase 1,DNA (cytosine-5)-methyltransferase 1,DNA (cytosine-5)-methyltransfe…	DNMT1,DNMT1,DNMT1,DNMT1,DNMT1,DNMT1,DNMT1,DNMT1,DNMT1,DNMT1,DNMT1,DNMT1 AIM CXXC9 DNMT	ENST00000540357,ENST00000586988,ENST00000588118,ENST00000586800,ENST00000592342,ENST00000592705,ENST00000588952,ENST00000588913,ENST00000586799,ENST00000590619,ENST00000592054,ENST00000340748 ENST00000359526	ENSP00000440457,ENSP00000464958,ENSP00000465223,ENSP00000465555,ENSP00000465993,ENSP00000466657,ENSP00000467050,ENSP00000467125,ENSP00000467260,ENSP00000468062,ENSP00000468359,ENSP00000345739	ENSG00000130816,ENSG00000130816,ENSG00000130816,ENSG00000130816,ENSG00000130816,ENSG00000130816,ENSG00000130816,ENSG00000130816,ENSG00000130816,ENSG00000130816,ENSG00000130816,ENSG00000130816	2563.64	3727.23	1400.06	-1.41197	6.82367e-45
ENSG00000149269	chr11	77032752	77185680	-	PAK1	protein_coding	B3KNX7,E9PJF8,E9PKH9,E9PM17,E9PMP2,E9PQW5,E9PRP6,H0YCG5,H0YCM0,H0YF55,Q13153 O75561 Q13567 Q32M53 Q32M54 Q86W79	B3KNX7_HUMAN,E9PJF8_HUMAN,E9PKH9_HUMAN,E9PM17_HUMAN,E9PMP2_HUMAN,E9PQW5_HUMAN,E9PRP6_HUMAN,H0YCG5_HUMAN,H0YCM0_HUMAN,H0YF55_HUMAN,PAK1_HUMAN	Serine/threonine-protein kinase PAK 1 cDNA FLJ30666 fis, clone FCBBF1000627, highly similar to Serine/threonine-protein kinase PAK 1 (EC 2,7,11,1),Serine/threonine-protein kinase PAK 1,Serine/threonine-protein kinase PAK 1,Serine/threonine-protein kinase PAK 1,Serine/threonine-protein kinase PAK 1,Serine/threonine-protein kinase PAK 1,Serine/threonine-protein kinase PAK 1,Serine/threonine-protein…	PAK1,PAK1,PAK1,PAK1,PAK1,PAK1,PAK1,PAK1,PAK1,PAK1,PAK1	ENST00000530617,ENST00000526968,ENST00000529248,ENST00000528203,ENST00000528592,ENST00000524847,ENST00000528633,ENST00000533285,ENST00000527457,ENST00000527535,ENST00000278568 ENST00000356341	ENSP00000433423,ENSP00000433737,ENSP00000433518,ENSP00000433211,ENSP00000433004,ENSP00000432477,ENSP00000435983,ENSP00000431541,ENSP00000431906,ENSP00000437261,ENSP00000278568	ENSG00000149269,ENSG00000149269,ENSG00000149269,ENSG00000149269,ENSG00000149269,ENSG00000149269,ENSG00000149269,ENSG00000149269,ENSG00000149269,ENSG00000149269,ENSG00000149269	190.461	277.555	103.366	-1.41632	7.97573e-18
ENSG00000198056	chr12	57125380	57146157	-	PRIM1	protein_coding	F8VNY2,F8VSB2,H0YIP2,P49642	F8VNY2_HUMAN,F8VSB2_HUMAN,H0YIP2_HUMAN,PRI1_HUMAN	DNA primase,DNA primase small subunit,DNA primase small subunit,DNA primase small subunit	PRIM1,PRIM1,PRIM1,PRIM1	ENST00000550770,ENST00000552590,ENST00000549549,ENST00000338193	ENSP00000450185,ENSP00000448178,ENSP00000449806,ENSP00000350491	ENSG00000198056,ENSG00000198056,ENSG00000198056,ENSG00000198056	131.728	192.15	71.3069	-1.41751	5.50378e-15
ENSG00000164742	chr7	45613739	45762715	+	ADCY1	protein_coding	C9J1J0,Q08828 A4D2L8 Q75MI1	C9J1J0_HUMAN,ADCY1_HUMAN	Adenylate cyclase 1 (Brain), isoform CRA_e Adenylate cyclase type 1,Adenylate cyclase type 1	ADCY1 hCG_19245,ADCY1	ENST00000432715,ENST00000297323	ENSP00000392721,ENSP00000297323	ENSG00000164742,ENSG00000164742	45.4919	66.675	24.3088	-1.41898	2.36876e-06
ENSG00000132423	chr6	99817276	99842080	-	COQ3	protein_coding	Q5T063,Q9NZJ6 B3KPX0 Q5T061 Q6P4F0 Q8IXG6 Q96BG1 Q9H0N1	Q5T063_HUMAN,COQ3_HUMAN	Hexaprenyldihydroxybenzoate methyltransferase, mitochondrial,Hexaprenyldihydroxybenzoate methyltransferase, mitochondrial	COQ3,COQ3 UG0215E05	ENST00000369240 ENST00000369242,ENST00000254759	ENSP00000358243,ENSP00000254759	ENSG00000132423,ENSG00000132423	145.096	211.739	78.452	-1.42093	1.77791e-16
ENSG00000156299	chr21	32490734	32932290	-	TIAM1	protein_coding	C9JMB5,F5GZ53,H7C079,Q13009 Q17RT7	C9JMB5_HUMAN,F5GZ53_HUMAN,H7C079_HUMAN,TIAM1_HUMAN	T-lymphoma invasion and metastasis-inducing protein 1,T-lymphoma invasion and metastasis-inducing protein 1,T-lymphoma invasion and metastasis-inducing protein 1,T-lymphoma invasion and metastasis-inducing protein 1	TIAM1,TIAM1,TIAM1,TIAM1	ENST00000455508,ENST00000541036,ENST00000423206,ENST00000286827	ENSP00000388217,ENSP00000441570,ENSP00000393384,ENSP00000286827	ENSG00000156299,ENSG00000156299,ENSG00000156299,ENSG00000156299	16.2405	24.1081	8.37288	-1.42159	0.00152521
ENSG00000196787	chr6	27100832	27103070	+	HIST1H2AG	protein_coding								17.1483	25.4455	8.85124	-1.42464	0.00270263
ENSG00000115461	chr2	217536828	217560248	-	IGFBP5	protein_coding	C9JXX4,P24593 Q5U0A3	C9JXX4_HUMAN,IBP5_HUMAN	Insulin-like growth factor-binding protein 5,Insulin-like growth factor-binding protein 5	IGFBP5,IGFBP5 IBP5	ENST00000449583,ENST00000233813	ENSP00000413474,ENSP00000233813	ENSG00000115461,ENSG00000115461	27.7785	40.9463	14.6108	-1.426	0.000152925
ENSG00000236740	chr6	53794820	53862465	+	RP11-411K7,1	lincRNA								14.2894	21.3191	7.2597	-1.43412	0.00298824
ENSG00000086300	chr7	26331541	26413949	+	SNX10	protein_coding	B4DJM0,C9JQ16,C9JUQ6,G5E9H5,Q9Y5X0 E9PFH5 Q8IYT5	B4DJM0_HUMAN,C9JQ16_HUMAN,C9JUQ6_HUMAN,G5E9H5_HUMAN,SNX10_HUMAN	Sorting nexin 10, isoform CRA_a Sorting nexin-10 cDNA FLJ57312, highly similar to Sorting nexin-10 cDNA, FLJ78987, highly similar to Sorting nexin-10,Sorting nexin-10,Sorting nexin-10,Sorting nexin 10, isoform CRA_c Sorting nexin-10,Sorting nexin-10	SNX10 hCG_38389,SNX10,SNX10,SNX10 hCG_38389,SNX10	ENST00000446848,ENST00000416246,ENST00000412416,ENST00000409367,ENST00000338523 ENST00000396376 ENST00000409838	ENSP00000395474,ENSP00000408164,ENSP00000393690,ENSP00000387274,ENSP00000343709	ENSG00000086300,ENSG00000086300,ENSG00000086300,ENSG00000086300,ENSG00000086300	30.6679	45.2491	16.0868	-1.43654	7.70579e-05
ENSG00000136159	chr13	48611703	48621358	+	NUDT15	protein_coding	Q9NV35 A2RUR6 Q32Q27 Q6P2C9	NUD15_HUMAN	Probable 8-oxo-dGTP diphosphatase NUDT15	NUDT15 MTH2	ENST00000258662	ENSP00000258662	ENSG00000136159	654.048	956.607	351.49	-1.44185	8.32622e-41
ENSG00000232445	chr7	100951627	100954266	+	RP11-132A1,4	antisense								15.7561	23.5096	8.00265	-1.44493	0.00151965
ENSG00000206417	chr3	129034235	129045068	+	H1FX-AS1	antisense								19.5625	29.0886	10.0363	-1.44696	0.000496535
ENSG00000082497	chr1	210406144	210419976	+	SERTAD4	protein_coding	Q9NUC0 B2RD32	SRTD4_HUMAN	SERTA domain-containing protein 4	SERTAD4	ENST00000367012	ENSP00000355979	ENSG00000082497	136.544	200.422	72.6655	-1.45116	4.03952e-16
ENSG00000197275	chr8	95384188	95487337	-	RAD54B	protein_coding	E5RHN9,E5RI14,E5RJF7,Q9Y620 F6WBS8	E5RHN9_HUMAN,E5RI14_HUMAN,E5RJF7_HUMAN,RA54B_HUMAN	DNA repair and recombination protein RAD54B,DNA repair and recombination protein RAD54B,DNA repair and recombination protein RAD54B,DNA repair and recombination protein RAD54B	RAD54B,RAD54B,RAD54B,RAD54B	ENST00000523839,ENST00000463267,ENST00000518998,ENST00000297592 ENST00000336148	ENSP00000428554,ENSP00000430808,ENSP00000430570,ENSP00000430153	ENSG00000197275,ENSG00000197275,ENSG00000197275,ENSG00000197275	53.8365	79.3046	28.3683	-1.45122	3.20612e-07
ENSG00000019102	chr11	124617368	124622134	-	VSIG2	protein_coding	Q96IQ7 O95791 Q9NX42	VSIG2_HUMAN	V-set and immunoglobulin domain-containing protein 2	VSIG2 CTH CTXL UNQ2770/PRO7154	ENST00000326621 ENST00000403470	ENSP00000318684	ENSG00000019102	57.1669	84.2584	30.0754	-1.45607	1.30416e-08
ENSG00000179144	chr7	150211918	150218161	+	GIMAP7	protein_coding	Q8NHV1	GIMA7_HUMAN	GTPase IMAP family member 7	GIMAP7 IAN7	ENST00000313543	ENSP00000315474	ENSG00000179144	1129.62	1656.48	602.761	-1.45694	8.52754e-43
ENSG00000166803	chr15	64657193	64679886	-	KIAA0101	protein_coding	H0YKX3,H0YMA4,Q15004 A6NNU5 A8K3Y3 G9G694 G9G696	H0YKX3_HUMAN,H0YMA4_HUMAN,PAF15_HUMAN	PCNA-associated factor,HCG2039386, isoform CRA_b PCNA-associated factor,PCNA-associated factor	KIAA0101,KIAA0101 hCG_2039386,KIAA0101 NS5ATP9 PAF L5	ENST00000559519,ENST00000558008,ENST00000300035 ENST00000380258	ENSP00000452975,ENSP00000453527,ENSP00000300035	ENSG00000166803,ENSG00000166803,ENSG00000166803	395.238	581.074	209.402	-1.46805	3.41652e-27
ENSG00000167553	chr12	49582519	49667114	+	TUBA1C	protein_coding	F5H5D3,F8VRK1,F8VS66,H0YHV2,Q9BQE3	F5H5D3_HUMAN,F8VRK1_HUMAN,F8VS66_HUMAN,H0YHV2_HUMAN,TBA1C_HUMAN	Tubulin alpha-1C chain,Tubulin alpha-1C chain,Tubulin alpha-1C chain,Tubulin alpha-1C chain,Tubulin alpha-1C chain	TUBA1C,TUBA1C,TUBA1C,TUBA1C,TUBA1C TUBA6	ENST00000541364,ENST00000549818 ENST00000552448,ENST00000549183,ENST00000552125,ENST00000301072	ENSP00000443475,ENSP00000447669,ENSP00000448211,ENSP00000447910,ENSP00000301072	ENSG00000167553,ENSG00000167553,ENSG00000167553,ENSG00000167553,ENSG00000167553	2170.51	3190.1	1150.92	-1.47001	3.548e-58
ENSG00000120802	chr12	98909290	98944157	+	TMPO	protein_coding	A2T926,G5E972,H0YJH7,P42166 P08918 P08919 Q14860 Q16295,P42167 Q14861	A2T926_HUMAN,G5E972_HUMAN,H0YJH7_HUMAN,LAP2A_HUMAN,LAP2B_HUMAN	Thymopentin Thymopoietin zeta isoform,Thymopentin Thymopoietin, isoform CRA_d,Thymopentin,Lamina-associated polypeptide 2, isoform alpha,Lamina-associated polypeptide 2, isoforms beta/gamma	TMPO,TMPO hCG_2015322,TMPO,TMPO LAP2,TMPO LAP2	ENST00000261210,ENST00000343315,ENST00000556678,ENST00000266732,ENST00000393053 ENST00000556029	ENSP00000261210,ENSP00000340251,ENSP00000451552,ENSP00000266732,ENSP00000376773	ENSG00000120802,ENSG00000120802,ENSG00000120802,ENSG00000120802,ENSG00000120802	2563.96	3768.42	1359.49	-1.47021	9.78522e-51
ENSG00000163006	chr2	109403213	109501933	+	CCDC138	protein_coding	F8WF51,H7BZ08,H7C005,Q96M89 Q05DF1 Q4ZG07 Q53TE1 Q6ZUY5 Q86VL7,V9GZ19	F8WF51_HUMAN,H7BZ08_HUMAN,H7C005_HUMAN,CC138_HUMAN,V9GZ19_HUMAN	Coiled-coil domain-containing protein 138,Coiled-coil domain-containing protein 138,Coiled-coil domain-containing protein 138,Coiled-coil domain-containing protein 138,Coiled-coil domain-containing protein 138	CCDC138,CCDC138,CCDC138,CCDC138,CCDC138	ENST00000447782,ENST00000409529,ENST00000456512,ENST00000295124 ENST00000412964,ENST00000608781	ENSP00000407328,ENSP00000386418,ENSP00000392385,ENSP00000295124,ENSP00000477316	ENSG00000163006,ENSG00000163006,ENSG00000163006,ENSG00000163006,ENSG00000163006	146.951	216.625	77.2781	-1.47516	7.08207e-17
ENSG00000168077	chr8	27491385	27534293	+	SCARA3	protein_coding	Q6AZY7 Q9UM15 Q9UM16	SCAR3_HUMAN	Scavenger receptor class A member 3	SCARA3 CSR	ENST00000301904 ENST00000337221	ENSP00000301904	ENSG00000168077	3423.87	5037.57	1810.17	-1.4761	1.31022e-55
ENSG00000154262	chr17	67074843	67138029	-	ABCA6	protein_coding	Q8N139 Q6NSH9 Q8N856 Q8WWZ6	ABCA6_HUMAN	ATP-binding cassette sub-family A member 6	ABCA6	ENST00000284425 ENST00000590645	ENSP00000284425	ENSG00000154262	128.4	189.593	67.2058	-1.48253	1.48076e-15
ENSG00000101868	chrX	24712036	25015103	+	POLA1	protein_coding	A6NMQ1,P09884 Q86UQ7	A6NMQ1_HUMAN,DPOLA_HUMAN	DNA polymerase,DNA polymerase alpha catalytic subunit	POLA1,POLA1 POLA	ENST00000379068,ENST00000379059	ENSP00000368358,ENSP00000368349	ENSG00000101868,ENSG00000101868	485.587	715.835	255.339	-1.48359	7.34754e-40
ENSG00000076003	chr2	136597196	136633996	-	MCM6	protein_coding	Q14566 B2R6H2 Q13504 Q99859	MCM6_HUMAN	DNA replication licensing factor MCM6	MCM6	ENST00000264156	ENSP00000264156	ENSG00000076003	1426.46	2102.79	750.131	-1.48585	2.08824e-67
ENSG00000040275	chr5	169010638	169031782	+	SPDL1	protein_coding	D6R936,D6RC83,D6RCL1,D6RDK5,D6REZ1,D6RIB8,D6RIF7,H0YBG5,H7C5V2,Q96EA4 B4E393 C9JS47 Q8TEC8 Q9HD44 Q9NX97	D6R936_HUMAN,D6RC83_HUMAN,D6RCL1_HUMAN,D6RDK5_HUMAN,D6REZ1_HUMAN,D6RIB8_HUMAN,D6RIF7_HUMAN,H0YBG5_HUMAN,H7C5V2_HUMAN,SPDLY_HUMAN	Protein Spindly,Protein Spindly,Protein Spindly,Protein Spindly,Protein Spindly,Protein Spindly,Protein Spindly,Protein Spindly,Protein Spindly,Protein Spindly	SPDL1,SPDL1,SPDL1,SPDL1,SPDL1,SPDL1,SPDL1,SPDL1,SPDL1,SPDL1 CCDC99	ENST00000515224,ENST00000513941,ENST00000509785 ENST00000512028,ENST00000507232,ENST00000506574,ENST00000513795,ENST00000508247,ENST00000505977,ENST00000503871,ENST00000265295	ENSP00000423687,ENSP00000422352,ENSP00000427197,ENSP00000425357,ENSP00000421598,ENSP00000427510,ENSP00000425922,ENSP00000429470,ENSP00000426881,ENSP00000265295	ENSG00000040275,ENSG00000040275,ENSG00000040275,ENSG00000040275,ENSG00000040275,ENSG00000040275,ENSG00000040275,ENSG00000040275,ENSG00000040275,ENSG00000040275	909.85	1342.54	477.156	-1.49049	4.46386e-53
ENSG00000271851	chr17	9456640	9459013	-	RP11-565F19,2	sense_intronic								20.311	30.4654	10.1565	-1.49588	0.000264027
ENSG00000134824	chr11	61560452	61634826	+	FADS2	protein_coding	E5RGD8,E5RGZ5,E5RHL3,F5GZ92,F5GZU2,F5H622,O95864 A8K2M6 B7Z634 Q6MZQ7 Q96H07 Q96SV8 Q9H3G3 Q9Y3X4	E5RGD8_HUMAN,E5RGZ5_HUMAN,E5RHL3_HUMAN,F5GZ92_HUMAN,F5GZU2_HUMAN,F5H622_HUMAN,FADS2_HUMAN	Fatty acid desaturase 2,Fatty acid desaturase 2,Fatty acid desaturase 2,Fatty acid desaturase 2,Fatty acid desaturase 2,Fatty acid desaturase 2,Fatty acid desaturase 2	FADS2,FADS2,FADS2,FADS2,FADS2,FADS2,FADS2	ENST00000517312,ENST00000518606,ENST00000517839,ENST00000521571,ENST00000522639 ENST00000574708,ENST00000355484,ENST00000257261 ENST00000278840 ENST00000521849 ENST00000522056	ENSP00000430225,ENSP00000430054,ENSP00000429693,ENSP00000443867,ENSP00000428522,ENSP00000437965,ENSP00000257261	ENSG00000134824,ENSG00000134824,ENSG00000134824,ENSG00000134824,ENSG00000134824,ENSG00000134824,ENSG00000134824	1845.18	2725.3	965.063	-1.49675	8.95428e-50
ENSG00000197261	chr6	49518113	49529620	+	C6orf141	protein_coding	H0YDR2,Q5SZD1 A8K1H4 Q8N400 Q96NQ1	H0YDR2_HUMAN,CF141_HUMAN	Uncharacterized protein C6orf141,Uncharacterized protein C6orf141	C6orf141,C6orf141	ENST00000415078,ENST00000371194 ENST00000414696 ENST00000529246	ENSP00000434131,ENSP00000431184	ENSG00000197261,ENSG00000197261	9.56309	14.6164	4.50974	-1.50301	0.00731999
ENSG00000139329	chr12	91496406	91505608	-	LUM	protein_coding	P51884 B2R6R5 Q96QM7	LUM_HUMAN	Lumican	LUM LDC SLRR2D	ENST00000266718	ENSP00000266718	ENSG00000139329	8.979	13.7559	4.20209	-1.50413	0.00860251
ENSG00000183762	chr22	29469066	29564321	+	KREMEN1	protein_coding	C1P671,H7BZ87,Q96MU8 B0QY46 B0QY47 B1AJR5 Q5TIB9 Q6P3X6 Q9BY70 Q9UGS5 Q9UGU1	C1P671_HUMAN,H7BZ87_HUMAN,KREM1_HUMAN	Kremen protein 1 Kringle containing transmembrane protein 1, isoform CRA_c,Kremen protein 1,Kremen protein 1	KREMEN1 hCG_40982,KREMEN1,KREMEN1 KREMEN KRM1	ENST00000400338,ENST00000453585,ENST00000327813 ENST00000400335 ENST00000407188	ENSP00000383192,ENSP00000388228,ENSP00000331242	ENSG00000183762,ENSG00000183762,ENSG00000183762	16.0936	24.2831	7.90412	-1.50563	0.000716855
ENSG00000184635	chr19	20011722	20046384	+	ZNF93	protein_coding	K7EPG7,K7EPV7,K7EQ36,K7ES58,P35789 A6NMY2 B9EGT2 Q8N8Q4 Q9H9X5 Q9Y2N8	K7EPG7_HUMAN,K7EPV7_HUMAN,K7EQ36_HUMAN,K7ES58_HUMAN,ZNF93_HUMAN	Zinc finger protein 93 Zinc finger protein 93 (HTF34), isoform CRA_a,Zinc finger protein 93,Zinc finger protein 93 Zinc finger protein 93 (HTF34), isoform CRA_c,Zinc finger protein 93,Zinc finger protein 93	ZNF93 hCG_1775441,ZNF93,ZNF93 hCG_1775441,ZNF93,ZNF93 ZNF505	ENST00000592160,ENST00000588146,ENST00000591366,ENST00000586021,ENST00000343769	ENSP00000467377,ENSP00000467553,ENSP00000467652,ENSP00000468563,ENSP00000342002	ENSG00000184635,ENSG00000184635,ENSG00000184635,ENSG00000184635,ENSG00000184635	65.2164	97.0522	33.3806	-1.51195	3.24182e-09
ENSG00000163554	chr1	158580496	158656488	-	SPTA1	protein_coding	P02549 Q15514 Q5VYL1 Q5VYL2 Q6LDY5,V9GY79	SPTA1_HUMAN,V9GY79_HUMAN	Spectrin alpha chain, erythrocytic 1,Spectrin alpha chain, erythrocytic 1	SPTA1 SPTA,SPTA1	ENST00000368147,ENST00000467387	ENSP00000357129,ENSP00000476485	ENSG00000163554,ENSG00000163554	26.0896	39.1211	13.058	-1.51297	4.36875e-05
ENSG00000112312	chr6	24775159	24786327	+	GMNN	protein_coding	C9K0U5,E2QRF9,H7C608,O75496 B3KMM8 Q9H1Z1	C9K0U5_HUMAN,E2QRF9_HUMAN,H7C608_HUMAN,GEMI_HUMAN	Geminin,Geminin,Geminin,Geminin	GMNN,GMNN,GMNN,GMNN	ENST00000476555,ENST00000378054,ENST00000378059,ENST00000230056 ENST00000356509	ENSP00000419584,ENSP00000367293,ENSP00000367298,ENSP00000230056	ENSG00000112312,ENSG00000112312,ENSG00000112312,ENSG00000112312	449.548	667.378	231.718	-1.52208	4.05416e-38
ENSG00000257596	chr12	54656399	54672847	+	RP11-968A15,2	antisense								10.5787	16.1839	4.97354	-1.5244	0.00897925
ENSG00000125266	chr13	107142079	107187462	-	EFNB2	protein_coding	P52799 Q5JV56	EFNB2_HUMAN	Ephrin-B2	EFNB2 EPLG5 HTKL LERK5	ENST00000245323	ENSP00000245323	ENSG00000125266	4205.87	6243.67	2168.08	-1.52554	2.66519e-69
ENSG00000273264	chr1	85932978	85933343	+	RP11-131L23,2	lincRNA								10.0534	15.4167	4.69005	-1.52865	0.00661936
ENSG00000172197	chr6	20100935	20212670	-	MBOAT1	protein_coding	Q6ZNC8 A9EDQ5 B4DL59 B4E3J4 Q86XC2 Q8N9R5	MBOA1_HUMAN	Lysophospholipid acyltransferase 1	MBOAT1 OACT1	ENST00000324607 ENST00000536798 ENST00000541730	ENSP00000324944	ENSG00000172197	61.3161	91.5591	31.0731	-1.52901	1.04145e-09
ENSG00000185527	chr17	79617489	79630142	-	PDE6G	protein_coding	I3L446,P18545 Q3KP63 Q7Z3U8	I3L446_HUMAN,CNRG_HUMAN	Retinal rod rhodopsin-sensitive cGMP 3',5'-cyclic phosphodiesterase subunit gamma,Retinal rod rhodopsin-sensitive cGMP 3',5'-cyclic phosphodiesterase subunit gamma	PDE6G,PDE6G PDEG	ENST00000574024,ENST00000331056 ENST00000571004 ENST00000571224 ENST00000573076	ENSP00000460962,ENSP00000328412	ENSG00000185527,ENSG00000185527	12.92	19.7003	6.1397	-1.53572	0.00228902
ENSG00000132436	chr7	50511831	50518088	-	FIGNL1	protein_coding	C9JHJ4,C9JKI6,C9JP37,C9JSC4,C9JTB2,C9JTG6,Q6PIW4 D3DVM6 Q86V18 Q8ND59 Q9H8P1 Q9H917	C9JHJ4_HUMAN,C9JKI6_HUMAN,C9JP37_HUMAN,C9JSC4_HUMAN,C9JTB2_HUMAN,C9JTG6_HUMAN,FIGL1_HUMAN	Fidgetin-like protein 1,Fidgetin-like protein 1,Fidgetin-like protein 1,Fidgetin-like protein 1,Fidgetin-like protein 1,Fidgetin-like protein 1,Fidgetin-like protein 1	FIGNL1,FIGNL1,FIGNL1,FIGNL1,FIGNL1,FIGNL1,FIGNL1	ENST00000422854,ENST00000436590,ENST00000448788,ENST00000435566,ENST00000440350,ENST00000420829,ENST00000356889 ENST00000395556 ENST00000419119 ENST00000433017	ENSP00000403012,ENSP00000394070,ENSP00000402957,ENSP00000409674,ENSP00000388471,ENSP00000409281,ENSP00000349356	ENSG00000132436,ENSG00000132436,ENSG00000132436,ENSG00000132436,ENSG00000132436,ENSG00000132436,ENSG00000132436	771.454	1147.82	395.089	-1.53626	7.01676e-46
ENSG00000152495	chr5	110559351	110830584	+	CAMK4	protein_coding	D6RCD6,D6RE65,D6REY7,Q16566 D3DSZ7	D6RCD6_HUMAN,D6RE65_HUMAN,D6REY7_HUMAN,KCC4_HUMAN	Calcium/calmodulin-dependent protein kinase type IV,Calcium/calmodulin-dependent protein kinase type IV,Calcium/calmodulin-dependent protein kinase type IV,Calcium/calmodulin-dependent protein kinase type IV	CAMK4,CAMK4,CAMK4,CAMK4 CAMK CAMK-GR CAMKIV	ENST00000504544 ENST00000515231,ENST00000508074,ENST00000514007,ENST00000282356 ENST00000512453	ENSP00000423761,ENSP00000426940,ENSP00000421606,ENSP00000282356	ENSG00000152495,ENSG00000152495,ENSG00000152495,ENSG00000152495	52.5302	78.6222	26.4382	-1.53699	1.17751e-08
ENSG00000097046	chr1	91966408	91991321	+	CDC7	protein_coding	B1AMW7,J3KQS2,O00311 D3DT31 O00558 Q5T5U5	B1AMW7_HUMAN,J3KQS2_HUMAN,CDC7_HUMAN	Cell division cycle 7-related protein kinase,Cell division cycle 7-related protein kinase,Cell division cycle 7-related protein kinase	CDC7,CDC7,CDC7 CDC7L1	ENST00000426137,ENST00000430031,ENST00000234626 ENST00000428239	ENSP00000398077,ENSP00000407477,ENSP00000234626	ENSG00000097046,ENSG00000097046,ENSG00000097046	276.852	412.499	141.206	-1.5399	2.27951e-30
ENSG00000161573	chr17	34303529	34308532	-	CCL16	protein_coding	H0YCC1,K7ELY7,O15467 Q4KKU0	H0YCC1_HUMAN,K7ELY7_HUMAN,CCL16_HUMAN	C-C motif chemokine 16,C-C motif chemokine 16,C-C motif chemokine 16	CCL16,CCL16,CCL16 ILINCK NCC4 SCYA16	ENST00000483259,ENST00000586567,ENST00000293275	ENSP00000431339,ENSP00000466279,ENSP00000293275	ENSG00000161573,ENSG00000161573,ENSG00000161573	10.4395	16.0256	4.85333	-1.54037	0.0070541
ENSG00000133026	chr17	8377523	8534079	-	MYH10	protein_coding	E7ERA5,F8W6L6,P35580 B2RWP9 D3DTS1 F8VTL3 Q12989 Q149N3 Q149N4 Q16087 Q4LE45 Q6PK16 Q9BWG0	E7ERA5_HUMAN,F8W6L6_HUMAN,MYH10_HUMAN	Myosin-10,Myosin-10,Myosin-10	MYH10,MYH10,MYH10	ENST00000411957,ENST00000379980,ENST00000269243 ENST00000360416 ENST00000396239	ENSP00000408220,ENSP00000369315,ENSP00000269243	ENSG00000133026,ENSG00000133026,ENSG00000133026	6315.53	9401.62	3229.45	-1.54133	6.40982e-81
ENSG00000149554	chr11	125495036	125546150	+	CHEK1	protein_coding	E7EPP6,E9PJI4,E9PKQ3,E9PM65,E9PPA5,E9PQW7,E9PRU7,J3KN87,O14757 A8K934 B4DDD0 B4DSK3 B5BTY6 F5H7S4 H2BI51	E7EPP6_HUMAN,E9PJI4_HUMAN,E9PKQ3_HUMAN,E9PM65_HUMAN,E9PPA5_HUMAN,E9PQW7_HUMAN,E9PRU7_HUMAN,J3KN87_HUMAN,CHK1_HUMAN	Serine/threonine-protein kinase Chk1,Serine/threonine-protein kinase Chk1,Serine/threonine-protein kinase Chk1,Serine/threonine-protein kinase Chk1,Serine/threonine-protein kinase Chk1,Serine/threonine-protein kinase Chk1,Serine/threonine-protein kinase Chk1,Serine/threonine-protein kinase Chk1,Serine/threonine-protein kinase Chk1	CHEK1,CHEK1,CHEK1,CHEK1,CHEK1,CHEK1,CHEK1,CHEK1,CHEK1 CHK1	ENST00000427383,ENST00000526937,ENST00000527013,ENST00000533778,ENST00000532669,ENST00000534685,ENST00000525396,ENST00000278916,ENST00000428830 ENST00000438015 ENST00000524737 ENST00000534070 ENST00000544373	ENSP00000391090,ENSP00000431815,ENSP00000431525,ENSP00000433103,ENSP00000434646,ENSP00000432470,ENSP00000434141,ENSP00000278916,ENSP00000412504	ENSG00000149554,ENSG00000149554,ENSG00000149554,ENSG00000149554,ENSG00000149554,ENSG00000149554,ENSG00000149554,ENSG00000149554,ENSG00000149554	774.492	1153.78	395.208	-1.54328	2.85009e-54
ENSG00000094755	chr5	170190354	170241051	+	GABRP	protein_coding	E5RG98,E5RGF7,E5RHF6,E5RHU0,E5RI57,E5RK74,E7EWG0,O00591 A8KA36 D3DQL2 Q32MJ1	E5RG98_HUMAN,E5RGF7_HUMAN,E5RHF6_HUMAN,E5RHU0_HUMAN,E5RI57_HUMAN,E5RK74_HUMAN,E7EWG0_HUMAN,GBRP_HUMAN	Gamma-aminobutyric acid receptor subunit pi,Gamma-aminobutyric acid receptor subunit pi,Gamma-aminobutyric acid receptor subunit pi,Gamma-aminobutyric acid receptor subunit pi,Gamma-aminobutyric acid receptor subunit pi,Gamma-aminobutyric acid receptor subunit pi,Gamma-aminobutyric acid receptor subunit pi,Gamma-aminobutyric acid receptor subunit pi	GABRP,GABRP,GABRP,GABRP,GABRP,GABRP,GABRP,GABRP	ENST00000521481,ENST00000522868,ENST00000518122,ENST00000519196,ENST00000519598,ENST00000521009,ENST00000519385,ENST00000265294 ENST00000518525	ENSP00000428804,ENSP00000430188,ENSP00000429815,ENSP00000429668,ENSP00000430772,ENSP00000428103,ENSP00000430727,ENSP00000265294	ENSG00000094755,ENSG00000094755,ENSG00000094755,ENSG00000094755,ENSG00000094755,ENSG00000094755,ENSG00000094755,ENSG00000094755	23.6884	35.7635	11.6133	-1.54333	5.22213e-05
ENSG00000072501	chrX	53401070	53449677	-	SMC1A	protein_coding	G8JLG1,H0Y7K8,Q14683 O14995 Q16351 Q2M228,V9GY57,V9GYN9	G8JLG1_HUMAN,H0Y7K8_HUMAN,SMC1A_HUMAN,V9GY57_HUMAN,V9GYN9_HUMAN	Structural maintenance of chromosomes protein 1A,Structural maintenance of chromosomes protein 1A,Structural maintenance of chromosomes protein 1A,Structural maintenance of chromosomes protein 1A,Structural maintenance of chromosomes protein 1A	SMC1A,SMC1A,SMC1A DXS423E KIAA0178 SB1,8 SMC1 SMC1L1,SMC1A,SMC1A	ENST00000375340,ENST00000428014,ENST00000322213 ENST00000594240,ENST00000470241,ENST00000463684	ENSP00000364489,ENSP00000413509,ENSP00000323421,ENSP00000476416,ENSP00000476958	ENSG00000072501,ENSG00000072501,ENSG00000072501,ENSG00000072501,ENSG00000072501	3014.34	4491.69	1536.98	-1.54654	6.86898e-81
ENSG00000108106	chr19	55912652	55919145	-	UBE2S	protein_coding	K7EM75,K7EPJ1,Q16763 Q9BTC1	K7EM75_HUMAN,K7EPJ1_HUMAN,UBE2S_HUMAN	Ubiquitin-conjugating enzyme E2 S,Ubiquitin-conjugating enzyme E2 S,Ubiquitin-conjugating enzyme E2 S	UBE2S,UBE2S,UBE2S E2EPF OK/SW-cl,73	ENST00000589978,ENST00000587845,ENST00000264552	ENSP00000466388,ENSP00000467409,ENSP00000264552	ENSG00000108106,ENSG00000108106,ENSG00000108106	149.683	223.67	75.6973	-1.55056	5.18804e-11
ENSG00000166451	chr16	81040103	81066719	+	CENPN	protein_coding	H3BMC7,H3BMD5,H3BRU7,Q96H22 A8MZE6 B3KN53 B4DJD1 B4DPY7 C9JJM5 D3DUK8 E7ES30 E7ETS3 Q9NZ83	H3BMC7_HUMAN,H3BMD5_HUMAN,H3BRU7_HUMAN,CENPN_HUMAN	Centromere protein N,Centromere protein N,Centromere protein N,Centromere protein N	CENPN,CENPN,CENPN,CENPN C16orf60 ICEN32 BM-309	ENST00000564669,ENST00000568445,ENST00000562943,ENST00000299572 ENST00000305850 ENST00000393335 ENST00000428963 ENST00000439957	ENSP00000454327,ENSP00000454337,ENSP00000456413,ENSP00000299572	ENSG00000166451,ENSG00000166451,ENSG00000166451,ENSG00000166451	538.322	804.534	272.11	-1.56046	1.13706e-45
ENSG00000166845	chr18	51884287	51911588	+	C18orf54	protein_coding	J3KRX3,J3KS56,Q8IYD9 I7HFJ6 Q6MZU3 Q6ZTL6	J3KRX3_HUMAN,J3KS56_HUMAN,LAS2_HUMAN	Lung adenoma susceptibility protein 2,Lung adenoma susceptibility protein 2,Lung adenoma susceptibility protein 2	C18orf54,C18orf54,LAS2 C18orf54	ENST00000579594,ENST00000578138,ENST00000300091 ENST00000382911	ENSP00000462201,ENSP00000462317,ENSP00000300091	ENSG00000166845,ENSG00000166845,ENSG00000166845	417.093	623.499	210.688	-1.56076	1.0847e-28
ENSG00000183814	chr1	226418850	226497570	-	LIN9	protein_coding	B1B047,C9J5J4,H0Y322,H7C4T7,Q5TKA1 Q5U5L8 Q5U7E1 Q6PI55 Q6ZTV4 Q7Z3J1	B1B047_HUMAN,C9J5J4_HUMAN,H0Y322_HUMAN,H7C4T7_HUMAN,LIN9_HUMAN	Protein lin-9 homolog,Protein lin-9 homolog,Protein lin-9 homolog,Protein lin-9 homolog,Protein lin-9 homolog	LIN9,LIN9,LIN9,LIN9,LIN9 BARA TGS	ENST00000359525,ENST00000481685,ENST00000366808,ENST00000460719,ENST00000328205 ENST00000366801	ENSP00000352515,ENSP00000418489,ENSP00000355773,ENSP00000418121,ENSP00000329102	ENSG00000183814,ENSG00000183814,ENSG00000183814,ENSG00000183814,ENSG00000183814	217.98	326.214	109.746	-1.56298	1.59549e-25
ENSG00000058804	chr1	54231133	54304533	-	NDC1	protein_coding	B4DZG6,Q9BTX1 B4DHA3 B4DQQ5 G3XA81 Q8NB76 Q9H9T6 Q9NSG3 Q9NSG4 Q9NVZ7	B4DZG6_HUMAN,NDC1_HUMAN	Nucleoporin NDC1 cDNA FLJ53254, highly similar to Nucleoporin NDC1,Nucleoporin NDC1	NDC1,NDC1 TMEM48	ENST00000537333,ENST00000234725 ENST00000371429 ENST00000540001	ENSP00000439947,ENSP00000234725	ENSG00000058804,ENSG00000058804	1251.95	1873.97	629.936	-1.5713	1.83516e-73
ENSG00000129534	chr14	45672393	45722743	-	MIS18BP1	protein_coding	C9J2Q8,G5E9K5,H0YJM1,H7C1S6,Q6P0N0 D3DSA7 Q86V14 Q96PY4 Q9NUR5 Q9Y4X9	C9J2Q8_HUMAN,G5E9K5_HUMAN,H0YJM1_HUMAN,H7C1S6_HUMAN,M18BP_HUMAN	Mis18-binding protein 1,Chromosome 14 open reading frame 106, isoform CRA_a Mis18-binding protein 1,Mis18-binding protein 1,Mis18-binding protein 1,Mis18-binding protein 1	MIS18BP1,MIS18BP1 C14orf106 hCG_1812025,MIS18BP1,MIS18BP1,MIS18BP1 C14orf106 KIAA1903 KNL2 M18BP1	ENST00000451174,ENST00000454990,ENST00000554093,ENST00000453142,ENST00000310806	ENSP00000397184,ENSP00000398902,ENSP00000451783,ENSP00000402011,ENSP00000309790	ENSG00000129534,ENSG00000129534,ENSG00000129534,ENSG00000129534,ENSG00000129534	875.633	1310.92	440.343	-1.57171	5.39086e-57
ENSG00000223658	chr2	43902292	43903461	-	AC011242,6	pseudogene								8.47387	13.1831	3.76462	-1.57374	0.00727968
ENSG00000116133	chr1	55315306	55352891	-	DHCR24	protein_coding	B7Z817,F5H0H1,H7C4B7,Q15392 D3DQ51 Q9HBA8	B7Z817_HUMAN,F5H0H1_HUMAN,H7C4B7_HUMAN,DHC24_HUMAN	Delta(24)-sterol reductase cDNA FLJ53870, highly similar to 24-dehydrocholesterol reductase (EC1,3,1,-),Delta(24)-sterol reductase,Delta(24)-sterol reductase,Delta(24)-sterol reductase	DHCR24,DHCR24,DHCR24,DHCR24 KIAA0018	ENST00000535035,ENST00000537443,ENST00000436604,ENST00000371269	ENSP00000440191,ENSP00000439852,ENSP00000416585,ENSP00000360316	ENSG00000116133,ENSG00000116133,ENSG00000116133,ENSG00000116133	1792.35	2684.41	900.294	-1.57507	2.14545e-69
ENSG00000173597	chr4	70586880	70653679	-	SULT1B1	protein_coding	D6RD70,D6RIA8,O43704 O15497 Q96FI1 Q9UK34	D6RD70_HUMAN,D6RIA8_HUMAN,ST1B1_HUMAN	Sulfotransferase family cytosolic 1B member 1,Sulfotransferase family cytosolic 1B member 1,Sulfotransferase family cytosolic 1B member 1	SULT1B1,SULT1B1,SULT1B1 ST1B2 SULT1B2	ENST00000510821,ENST00000512870,ENST00000310613	ENSP00000425464,ENSP00000427536,ENSP00000308770	ENSG00000173597,ENSG00000173597,ENSG00000173597	588.334	883.218	293.45	-1.58638	1.44019e-47
ENSG00000166508	chr7	99690351	99699563	-	MCM7	protein_coding	C9J8M6,H0YH42,P33993 A4D2A1 A4D2A2 E9PGN9 Q15076 Q96D34 Q96GL1	C9J8M6_HUMAN,H0YH42_HUMAN,MCM7_HUMAN	DNA replication licensing factor MCM7,DNA replication licensing factor MCM7,DNA replication licensing factor MCM7	MCM7,MCM7,MCM7 CDC47 MCM2	ENST00000425308,ENST00000491245,ENST00000303887 ENST00000343023 ENST00000354230	ENSP00000411295,ENSP00000445904,ENSP00000307288	ENSG00000166508,ENSG00000166508,ENSG00000166508	2048.71	3074.43	1022.99	-1.58658	1.96581e-76
ENSG00000267414	chr18	42256892	42259682	-	RP11-456K23,1	lincRNA								6.94374	10.9234	2.96405	-1.58875	0.0138365
ENSG00000174442	chr15	66797297	66842115	+	ZWILCH	protein_coding	H3BPI7,H3BQ07,H3BSG1,Q9H900 B3KVB8 Q6N049 Q8N404 Q96SY7 Q9NWG7	H3BPI7_HUMAN,H3BQ07_HUMAN,H3BSG1_HUMAN,ZWILC_HUMAN	Protein zwilch homolog,Protein zwilch homolog,Protein zwilch homolog,Protein zwilch homolog	ZWILCH,ZWILCH,ZWILCH,ZWILCH	ENST00000569489,ENST00000567816,ENST00000564179,ENST00000307897 ENST00000446801 ENST00000535141 ENST00000565627	ENSP00000455336,ENSP00000455548,ENSP00000456689,ENSP00000311429	ENSG00000174442,ENSG00000174442,ENSG00000174442,ENSG00000174442	880.905	1323.09	438.72	-1.59034	6.93031e-62
ENSG00000198865	chr5	42756903	42802462	+	CCDC152	protein_coding	B4E0P7,Q4G0S7 B3KXI4 Q5BLP6	B4E0P7_HUMAN,CC152_HUMAN	Coiled-coil domain-containing protein 152 cDNA FLJ50334,Coiled-coil domain-containing protein 152	CCDC152,CCDC152 Chr5_400	ENST00000388827,ENST00000361970	ENSP00000373479,ENSP00000354888	ENSG00000198865,ENSG00000198865	32.3951	49.1647	15.6255	-1.59328	1.52955e-06
ENSG00000100749	chr14	97263641	97398059	+	VRK1	protein_coding	H0YJ50,H0YJF7,H0YJJ9,Q99986 Q3SYL2	H0YJ50_HUMAN,H0YJF7_HUMAN,H0YJJ9_HUMAN,VRK1_HUMAN	Serine/threonine-protein kinase VRK1,Serine/threonine-protein kinase VRK1,Serine/threonine-protein kinase VRK1,Serine/threonine-protein kinase VRK1	VRK1,VRK1,VRK1,VRK1	ENST00000557222,ENST00000553683,ENST00000557352,ENST00000216639	ENSP00000450820,ENSP00000451412,ENSP00000451682,ENSP00000216639	ENSG00000100749,ENSG00000100749,ENSG00000100749,ENSG00000100749	466.562	702.011	231.114	-1.59872	3.79944e-31
ENSG00000214796	chr1	202820956	202830748	-	RP11-480I12,5	pseudogene								21.0658	32.1842	9.94739	-1.59991	8.44482e-05
ENSG00000112877	chr5	612387	667283	+	CEP72	protein_coding	Q9P209 B4DR26 Q9BV03 Q9BWM3 Q9NVR4	CEP72_HUMAN	Centrosomal protein of 72 kDa	CEP72 KIAA1519	ENST00000264935 ENST00000444221	ENSP00000264935	ENSG00000112877	61.0618	92.387	29.7365	-1.60327	1.49391e-10
ENSG00000228716	chr5	79922047	79950802	-	DHFR	protein_coding	B4DDD2,B4DM58,P00374 Q14130 Q6IRW8	B4DDD2_HUMAN,B4DM58_HUMAN,DYR_HUMAN	Dihydrofolate reductase cDNA FLJ53008, highly similar to Dihydrofolate reductase (EC 1,5,1,3),Dihydrofolate reductase cDNA FLJ51500, highly similar to Dihydrofolate reductase (EC 1,5,1,3),Dihydrofolate reductase	DHFR,DHFR,DHFR	ENST00000504396,ENST00000511032,ENST00000439211 ENST00000505337	ENSP00000421334,ENSP00000422732,ENSP00000396308	ENSG00000228716,ENSG00000228716,ENSG00000228716	410.058	617.656	202.46	-1.60439	9.24086e-41
ENSG00000203995	chr1	53308183	53360670	+	ZYG11A	protein_coding	Q6WRX3 A6NCK5	ZY11A_HUMAN	Protein zyg-11 homolog A	ZYG11A ZYG11	ENST00000371528 ENST00000371532	ENSP00000360583	ENSG00000203995	25.3547	38.6657	12.0436	-1.60455	1.40796e-05
ENSG00000157064	chr1	183217372	183387737	-	NMNAT2	protein_coding	Q9BZQ4 O75067 Q5T1Q3 Q8WU99 Q96QW1	NMNA2_HUMAN	Nicotinamide mononucleotide adenylyltransferase 2	NMNAT2 C1orf15 KIAA0479	ENST00000287713 ENST00000294868	ENSP00000287713	ENSG00000157064	6.82623	10.8086	2.84384	-1.61922	0.0127127
ENSG00000099256	chr10	25137536	25241533	-	PRTFDC1	protein_coding	Q9NRG1 B7Z1Z3 Q53HA7 Q59EL9 Q5VV18 Q5VV20	PRDC1_HUMAN	Phosphoribosyltransferase domain-containing protein 1	PRTFDC1 HHGP	ENST00000320152 ENST00000376376 ENST00000376378	ENSP00000318602	ENSG00000099256	109.407	165.611	53.2032	-1.62004	5.57463e-16
ENSG00000189184	chr4	138440072	138453648	-	PCDH18	protein_coding	B4DLR6,B4DQ29,D6RIG4,Q9HCL0 A8K7K3 B7ZKT1 Q52LS2	B4DLR6_HUMAN,B4DQ29_HUMAN,D6RIG4_HUMAN,PCD18_HUMAN	Protocadherin-18 cDNA FLJ57393, highly similar to Protocadherin-18,Protocadherin-18 cDNA FLJ57555, highly similar to Protocadherin-18,Protocadherin-18,Protocadherin-18	PCDH18,PCDH18,PCDH18,PCDH18 KIAA1562	ENST00000511115,ENST00000510305,ENST00000507846,ENST00000344876 ENST00000412923	ENSP00000425647,ENSP00000424269,ENSP00000425903,ENSP00000355082	ENSG00000189184,ENSG00000189184,ENSG00000189184,ENSG00000189184	62.3711	94.6621	30.0801	-1.62196	1.2458e-10
ENSG00000185585	chr9	127539437	127577164	+	OLFML2A	protein_coding	Q5JTM7,Q68BL7 Q5JTM5 Q5JTM6 Q6UXW1 Q7Z5V3	Q5JTM7_HUMAN,OLM2A_HUMAN	Olfactomedin-like protein 2A,Olfactomedin-like protein 2A	OLFML2A,OLFML2A UNQ9394/PRO34319	ENST00000331715,ENST00000288815 ENST00000373580	ENSP00000336425,ENSP00000288815	ENSG00000185585,ENSG00000185585	25.5451	39.1405	11.9498	-1.63213	1.38309e-05
ENSG00000138336	chr10	70320413	70454239	+	TET1	protein_coding	Q8NFU7 Q5VUP7 Q7Z6B6 Q8TCR1 Q9C0I7	TET1_HUMAN	Methylcytosine dioxygenase TET1	TET1 CXXC6 KIAA1676 LCX	ENST00000373644	ENSP00000362748	ENSG00000138336	13.9245	21.5748	6.27416	-1.63386	0.000999808
ENSG00000168389	chr1	40420802	40435638	+	MFSD2A	protein_coding	E7EPI8,Q5SSK0,Q8NA29 A8K675 Q6UWU5 Q96F59 Q9BRC8	E7EPI8_HUMAN,Q5SSK0_HUMAN,NLS1_HUMAN	Major facilitator superfamily domain-containing protein 2A,Major facilitator superfamily domain-containing protein 2A,Sodium-dependent lysophosphatidylcholine symporter 1	MFSD2A,MFSD2A,MFSD2A MFSD2 NLS1 HMFN0656 PP9177 UNQ300/PRO341	ENST00000420632,ENST00000434861,ENST00000372809 ENST00000372811	ENSP00000391261,ENSP00000407606,ENSP00000361895	ENSG00000168389,ENSG00000168389,ENSG00000168389	47.7199	72.7328	22.707	-1.63699	5.56265e-08
ENSG00000232093	chr1	155017667	155018594	-	RP11-307C12,11	antisense								14.3775	22.2959	6.45913	-1.643	0.00122894
ENSG00000088756	chr18	6729717	6915715	+	ARHGAP28	protein_coding	E9PL26,E9PMX7,F6VKJ9,H9KVB7,J3KT69,J3KTC0,J3QKM0,J3QLR3,J3QRC2,Q9P2N2 A8MQB7 A8MU88 Q6P160 Q8N4T3 Q9NW53	E9PL26_HUMAN,E9PMX7_HUMAN,F6VKJ9_HUMAN,H9KVB7_HUMAN,J3KT69_HUMAN,J3KTC0_HUMAN,J3QKM0_HUMAN,J3QLR3_HUMAN,J3QRC2_HUMAN,RHG28_HUMAN	Rho GTPase-activating protein 28,Rho GTPase-activating protein 28,Rho GTPase-activating protein 28,Rho GTPase-activating protein 28,Rho GTPase-activating protein 28,Rho GTPase-activating protein 28,Rho GTPase-activating protein 28,Rho GTPase-activating protein 28,Rho GTPase-activating protein 28,Rho GTPase-activating protein 28	ARHGAP28,ARHGAP28,ARHGAP28,ARHGAP28,ARHGAP28,ARHGAP28,ARHGAP28,ARHGAP28,ARHGAP28,ARHGAP28 KIAA1314	ENST00000532723,ENST00000531294,ENST00000418986,ENST00000400091,ENST00000584387,ENST00000581099,ENST00000579689,ENST00000577524 ENST00000584287,ENST00000583410,ENST00000262227 ENST00000314319 ENST00000383472 ENST00000419673 ENST00000532996	ENSP00000433390,ENSP00000437262,ENSP00000406907,ENSP00000382963,ENSP00000462831,ENSP00000462912,ENSP00000463143,ENSP00000463672,ENSP00000464141,ENSP00000262227	ENSG00000088756,ENSG00000088756,ENSG00000088756,ENSG00000088756,ENSG00000088756,ENSG00000088756,ENSG00000088756,ENSG00000088756,ENSG00000088756,ENSG00000088756	688.003	1042.8	333.204	-1.64305	3.20986e-48
ENSG00000160352	chr19	21264965	21308073	+	ZNF714	protein_coding	M0QY60,M0QYV9,M0QZ91,M0R0T4,M0R2G4,Q96N38 Q49AI1 Q86W65 Q8ND40	M0QY60_HUMAN,M0QYV9_HUMAN,M0QZ91_HUMAN,M0R0T4_HUMAN,M0R2G4_HUMAN,ZN714_HUMAN	Zinc finger protein 714,Zinc finger protein 714,Zinc finger protein 714,Zinc finger protein 714,Zinc finger protein 714,Zinc finger protein 714	ZNF714,ZNF714,ZNF714,ZNF714,ZNF714,ZNF714	ENST00000596053,ENST00000597086,ENST00000600770 ENST00000601416,ENST00000596367,ENST00000597424,ENST00000596143 ENST00000600435	ENSP00000469616,ENSP00000470107,ENSP00000472072,ENSP00000471430,ENSP00000472536,ENSP00000472368	ENSG00000160352,ENSG00000160352,ENSG00000160352,ENSG00000160352,ENSG00000160352,ENSG00000160352	187.487	284.601	90.3723	-1.64417	2.21663e-24
ENSG00000178401	chr12	49740700	49751309	+	DNAJC22	protein_coding	Q8N4W6 B3KP54	DJC22_HUMAN	DnaJ homolog subfamily C member 22	DNAJC22	ENST00000395069 ENST00000549441	ENSP00000378508	ENSG00000178401	14.9022	23.1312	6.67321	-1.653	0.000424896
ENSG00000077152	chr1	202300785	202311108	-	UBE2T	protein_coding	Q9NPD8 Q2TU36	UBE2T_HUMAN	Ubiquitin-conjugating enzyme E2 T	UBE2T HSPC150 PIG50	ENST00000367274	ENSP00000356243	ENSG00000077152	405.899	616.787	195.011	-1.65618	7.10339e-39
ENSG00000164611	chr5	159848829	159855748	+	PTTG1	protein_coding	E5RJR4,O95997	E5RJR4_HUMAN,PTTG1_HUMAN	Securin,Securin	PTTG1,PTTG1 EAP1 PTTG TUTR1	ENST00000517480,ENST00000352433 ENST00000393964 ENST00000520452	ENSP00000431068,ENSP00000344936	ENSG00000164611,ENSG00000164611	1050.86	1597.22	504.499	-1.66069	3.86194e-70
ENSG00000125319	chr17	42219274	42239844	+	C17orf53	protein_coding	Q8N3J3 A8K7A9 Q9BWM9 Q9HAI1	CQ053_HUMAN	Uncharacterized protein C17orf53	C17orf53	ENST00000245382 ENST00000319977 ENST00000585683	ENSP00000245382	ENSG00000125319	75.2737	115.005	35.5422	-1.66655	9.13072e-13
ENSG00000167325	chr11	4115937	4160106	+	RRM1	protein_coding	E9PD78,E9PJ62,E9PL69,E9PP77,E9PRY9,F5H861,H0YCY7,P23921 Q9UNN2	E9PD78_HUMAN,E9PJ62_HUMAN,E9PL69_HUMAN,E9PP77_HUMAN,E9PRY9_HUMAN,F5H861_HUMAN,H0YCY7_HUMAN,RIR1_HUMAN	Ribonucleoside-diphosphate reductase,Ribonucleoside-diphosphate reductase large subunit,Ribonucleoside-diphosphate reductase large subunit,Ribonucleoside-diphosphate reductase large subunit,Ribonucleoside-diphosphate reductase large subunit,Ribonucleoside-diphosphate reductase large subunit,Ribonucleoside-diphosphate reductase,Ribonucleoside-diphosphate reductase large subunit	RRM1,RRM1,RRM1,RRM1,RRM1,RRM1,RRM1,RRM1 RR1	ENST00000423050,ENST00000532170,ENST00000534285,ENST00000533495,ENST00000533349,ENST00000537197,ENST00000528442,ENST00000300738	ENSP00000390539,ENSP00000435656,ENSP00000431464,ENSP00000436377,ENSP00000434069,ENSP00000442148,ENSP00000432555,ENSP00000300738	ENSG00000167325,ENSG00000167325,ENSG00000167325,ENSG00000167325,ENSG00000167325,ENSG00000167325,ENSG00000167325,ENSG00000167325	2495.49	3803.09	1187.88	-1.67795	1.64117e-85
ENSG00000151849	chr13	25457171	25497018	-	CENPJ	protein_coding	H0Y5L8,Q5JPD5,Q9HC77 Q2KHM6 Q5T6R5 Q96KS5 Q9C067	H0Y5L8_HUMAN,Q5JPD5_HUMAN,CENPJ_HUMAN	Centromere protein J,Centromere protein J Centromere protein J, isoform CRA_d Putative uncharacterized protein DKFZp667E025,Centromere protein J	CENPJ,DKFZp667E025 CENPJ hCG_2033416,CENPJ CPAP LAP LIP1	ENST00000418179,ENST00000545981,ENST00000381884	ENSP00000399334,ENSP00000441090,ENSP00000371308	ENSG00000151849,ENSG00000151849,ENSG00000151849	294.886	450.007	139.764	-1.67987	1.81481e-37
ENSG00000177084	chr12	133200348	133263951	-	POLE	protein_coding	F5H0H8,F5H1D6,F5H3W5,F5H5Q5,F5H7E4,F5H7H6,Q07864 Q13533 Q86VH9	F5H0H8_HUMAN,F5H1D6_HUMAN,F5H3W5_HUMAN,F5H5Q5_HUMAN,F5H7E4_HUMAN,F5H7H6_HUMAN,DPOE1_HUMAN	DNA polymerase epsilon catalytic subunit A,DNA polymerase,DNA polymerase epsilon catalytic subunit A,DNA polymerase epsilon catalytic subunit A,DNA polymerase epsilon catalytic subunit A,DNA polymerase,DNA polymerase epsilon catalytic subunit A	POLE,POLE,POLE,POLE,POLE,POLE,POLE POLE1	ENST00000503265,ENST00000535270,ENST00000536445,ENST00000535934,ENST00000537064,ENST00000539006,ENST00000320574	ENSP00000439842,ENSP00000445753,ENSP00000439052,ENSP00000443213,ENSP00000442578,ENSP00000442519,ENSP00000322570	ENSG00000177084,ENSG00000177084,ENSG00000177084,ENSG00000177084,ENSG00000177084,ENSG00000177084,ENSG00000177084	809.722	1235.12	384.321	-1.68169	9.30439e-66
ENSG00000162390	chr1	55007930	55104865	+	ACOT11	protein_coding	Q8WXI4 B1AQ22 D3DQ50 O75187 Q52LP1 Q53ER9 Q96DI1 Q9H883	ACO11_HUMAN	Acyl-coenzyme A thioesterase 11	ACOT11 BFIT KIAA0707 THEA	ENST00000343744 ENST00000371316	ENSP00000340260	ENSG00000162390	35.2926	54.3371	16.2482	-1.6818	2.3241e-07
ENSG00000250899	chr12	3150603	3154116	+	RP11-253E3,3	processed_transcript								214.962	328.382	101.541	-1.68356	4.09843e-27
ENSG00000162062	chr16	2510081	2514964	+	C16orf59	protein_coding	H3BND0,H3BPH1,H3BTF6,H3BU38,Q7L2K0 B4DXD7 Q96H61 Q9H872	H3BND0_HUMAN,H3BPH1_HUMAN,H3BTF6_HUMAN,H3BU38_HUMAN,CP059_HUMAN	Uncharacterized protein C16orf59,Uncharacterized protein C16orf59,Uncharacterized protein C16orf59,Uncharacterized protein C16orf59,Uncharacterized protein C16orf59	C16orf59,C16orf59,C16orf59,C16orf59,C16orf59	ENST00000563531 ENST00000569496,ENST00000568753,ENST00000567489,ENST00000565716,ENST00000361837 ENST00000483320	ENSP00000458565,ENSP00000455315,ENSP00000457153,ENSP00000457450,ENSP00000355022	ENSG00000162062,ENSG00000162062,ENSG00000162062,ENSG00000162062,ENSG00000162062	45.2773	69.7033	20.8512	-1.69407	2.48151e-08
ENSG00000261061	chr16	81064375	81065090	+	RP11-303E16,2	sense_intronic								101.285	155.274	47.2968	-1.69408	1.83583e-15
ENSG00000065320	chr17	8924859	9147317	+	NTN1	protein_coding	H7BZF4,O95631 E9KL51	H7BZF4_HUMAN,NET1_HUMAN	Netrin-1,Netrin-1	NTN1,NTN1 NTN1L	ENST00000436734,ENST00000173229 ENST00000538852 ENST00000546090	ENSP00000389375,ENSP00000173229	ENSG00000065320,ENSG00000065320	10.3526	16.3494	4.35576	-1.69572	0.00466834
ENSG00000196230	chr6	30687978	30693203	+	TUBB	protein_coding	E9PBJ4,P07437 P05218 Q8WUC1 Q9CY33,Q5JP53,Q5ST81	E9PBJ4_HUMAN,TBB5_HUMAN,Q5JP53_HUMAN,Q5ST81_HUMAN	Tubulin beta chain,Tubulin beta chain,Tubulin beta chain,Tubulin beta chain	TUBB,TUBB TUBB5 OK/SW-cl,56,TUBB,TUBB	ENST00000435534,ENST00000327892 ENST00000383564 ENST00000419792 ENST00000421473 ENST00000422650 ENST00000422674 ENST00000432462 ENST00000436628,ENST00000396389,ENST00000330914 ENST00000396384	ENSP00000391672,ENSP00000339001,ENSP00000379672,ENSP00000365578	ENSG00000196230,ENSG00000196230,ENSG00000196230,ENSG00000196230	23496.3	35910.3	11082.4	-1.69604	1.39773e-125
ENSG00000213988	chr19	20188803	20237885	+	ZNF90	protein_coding	F8WBQ5,F8WDJ7,Q03938 B9EH87	F8WBQ5_HUMAN,F8WDJ7_HUMAN,ZNF90_HUMAN	Zinc finger protein 90,Zinc finger protein 90,Zinc finger protein 90	ZNF90,ZNF90,ZNF90	ENST00000473524,ENST00000469078,ENST00000418063 ENST00000563337	ENSP00000418166,ENSP00000420111,ENSP00000410466	ENSG00000213988,ENSG00000213988,ENSG00000213988	12.733	20.0021	5.46398	-1.70004	0.00144071
ENSG00000196172	chr19	23921997	23941693	-	ZNF681	protein_coding	E9PJB6,E9PSC0,Q96N22 B3KVF7	E9PJB6_HUMAN,E9PSC0_HUMAN,ZN681_HUMAN	Zinc finger protein 681,Zinc finger protein 681,Zinc finger protein 681	ZNF681,ZNF681,ZNF681	ENST00000528059,ENST00000531570,ENST00000395385 ENST00000402377	ENSP00000433806,ENSP00000435824,ENSP00000378783	ENSG00000196172,ENSG00000196172,ENSG00000196172	11.0458	17.4232	4.66837	-1.70052	0.00186055
ENSG00000162745	chr1	161952982	161993644	-	OLFML2B	protein_coding	F2Z3N3,H0YE85,H0YEW8,Q68BL8 B7ZA39 Q5VU96 Q6NX46 Q86X11 Q9Y3X6	F2Z3N3_HUMAN,H0YE85_HUMAN,H0YEW8_HUMAN,OLM2B_HUMAN	Olfactomedin-like protein 2B,Olfactomedin-like protein 2B,Olfactomedin-like protein 2B,Olfactomedin-like protein 2B	OLFML2B,OLFML2B,OLFML2B,OLFML2B	ENST00000367940,ENST00000525589,ENST00000533556,ENST00000294794 ENST00000367938	ENSP00000356917,ENSP00000435212,ENSP00000436707,ENSP00000294794	ENSG00000162745,ENSG00000162745,ENSG00000162745,ENSG00000162745	25.6836	39.8166	11.5507	-1.70139	4.56657e-06
ENSG00000136108	chr13	53029564	53050763	+	CKAP2	protein_coding	C9J649,C9J7Y4,E9PD90,Q8WWK9 A2BDE0 A5YM58 Q3KRA5 Q5VXB4 Q8IWV5 Q8IWV6 Q96FH9 Q9H012 Q9H0D0 Q9H988 Q9HC49 Q9NVG4	C9J649_HUMAN,C9J7Y4_HUMAN,E9PD90_HUMAN,CKAP2_HUMAN	Cytoskeleton-associated protein 2,Cytoskeleton-associated protein 2,Cytoskeleton-associated protein 2,Cytoskeleton-associated protein 2	CKAP2,CKAP2,CKAP2,CKAP2 LB1 TMAP	ENST00000468284,ENST00000480747,ENST00000490903,ENST00000258607 ENST00000378034 ENST00000378037	ENSP00000418431,ENSP00000418224,ENSP00000417830,ENSP00000258607	ENSG00000136108,ENSG00000136108,ENSG00000136108,ENSG00000136108	2092.08	3200.94	983.224	-1.70189	1.02677e-64
ENSG00000174502	chr1	205882176	205912588	-	SLC26A9	protein_coding	Q7LBE3 A7E2V6 B1AVM8 B1AVM9 B7ZKK2 Q96PK9 Q96RN0	S26A9_HUMAN	Solute carrier family 26 member 9	SLC26A9	ENST00000340781 ENST00000367134 ENST00000367135	ENSP00000341682	ENSG00000174502	5.73481	9.30615	2.16347	-1.70392	0.0138009
ENSG00000260804	chr2	217081768	217084915	+	RP11-566E18,3	lincRNA								154.001	236.226	71.7757	-1.70474	2.69713e-22
ENSG00000176619	chr19	2427636	2456994	-	LMNB2	protein_coding	J9JID7,Q03252 O75292 Q14734 Q96DF6	J9JID7_HUMAN,LMNB2_HUMAN	Lamin B2, isoform CRA_a Lamin-B2,Lamin-B2	LMNB2 hCG_2004338,LMNB2 LMN2	ENST00000325327,ENST00000582871	ENSP00000327054,ENSP00000462730	ENSG00000176619,ENSG00000176619	2952.55	4520.95	1384.15	-1.7069	1.01763e-57
ENSG00000167670	chr19	4402659	4445015	+	CHAF1A	protein_coding	K7EJF1,K7EME9,K7ENC7,K7EPA1,Q13111 Q6NXG5 Q7Z7K3 Q9UJY8	K7EJF1_HUMAN,K7EME9_HUMAN,K7ENC7_HUMAN,K7EPA1_HUMAN,CAF1A_HUMAN	Chromatin assembly factor 1 subunit A,Chromatin assembly factor 1 subunit A,Chromatin assembly factor 1 subunit A,Chromatin assembly factor 1 subunit A,Chromatin assembly factor 1 subunit A	CHAF1A,CHAF1A,CHAF1A,CHAF1A,CHAF1A CAF CAF1P150	ENST00000585854,ENST00000589648,ENST00000585371,ENST00000587739,ENST00000301280	ENSP00000465142,ENSP00000466475,ENSP00000466888,ENSP00000467296,ENSP00000301280	ENSG00000167670,ENSG00000167670,ENSG00000167670,ENSG00000167670,ENSG00000167670	422.908	648.141	197.674	-1.70813	1.04845e-45
ENSG00000235505	chr11	104772276	104789800	-	RP11-693N9,2	pseudogene								391.082	599.524	182.641	-1.70934	8.30408e-36
ENSG00000096696	chr6	7541808	7586950	+	DSP	protein_coding	P15924 B2RTT2 D7RX09 O75993 Q14189 Q9UHN4	DESP_HUMAN	Desmoplakin	DSP	ENST00000379802 ENST00000418664	ENSP00000369129	ENSG00000096696	9.64391	15.3045	3.98335	-1.71008	0.00200322
ENSG00000218422	chr4	1741078	1743830	+	AC016773,1	pseudogene								5.97883	9.7028	2.25487	-1.71732	0.0116535
ENSG00000260588	chr8	41685683	41687452	-	RP11-930P14,2	lincRNA								6.04614	9.80612	2.28616	-1.71737	0.0102193
ENSG00000120334	chr1	173768688	173793858	-	CENPL	protein_coding	Q8N0S6 Q5TEL5 Q96ND4	CENPL_HUMAN	Centromere protein L	CENPL C1orf155 ICEN33	ENST00000345664 ENST00000356198 ENST00000367710	ENSP00000323543	ENSG00000120334	258.537	397.326	119.748	-1.72195	9.93731e-35
ENSG00000268357	chr19	21306620	21306991	+	VN1R81P	pseudogene								8.35198	13.3697	3.33428	-1.72916	0.0037337
ENSG00000188312	chr9	95087766	95382815	+	CENPP	protein_coding	Q6IPU0 B3KRA5 B3KS17 Q5T9F8 Q5T9F9,X6R9C8	CENPP_HUMAN,X6R9C8_HUMAN	Centromere protein P,Centromere protein P HCG1643604	CENPP,CENPP hCG_1643604	ENST00000375579 ENST00000375587,ENST00000375576	ENSP00000364729,ENSP00000364726	ENSG00000188312,ENSG00000188312	72.7354	112.302	33.169	-1.72941	8.80952e-13
ENSG00000156206	chr15	81299374	81441516	+	C15orf26	protein_coding	H0YM05,H0YNS7,Q6P656 Q8N906	H0YM05_HUMAN,H0YNS7_HUMAN,CO026_HUMAN	Uncharacterized protein C15orf26,Uncharacterized protein C15orf26,Uncharacterized protein C15orf26	C15orf26,C15orf26,C15orf26	ENST00000560091,ENST00000561216,ENST00000286732	ENSP00000453414,ENSP00000454135,ENSP00000286732	ENSG00000156206,ENSG00000156206,ENSG00000156206	9.0199	14.3979	3.64193	-1.72993	0.00240229
ENSG00000198554	chr14	55405668	55493823	-	WDHD1	protein_coding	C9JYB3,F8W7P7,H3BSQ1,O75717 C9JW18 F6W0U7	C9JYB3_HUMAN,F8W7P7_HUMAN,H3BSQ1_HUMAN,WDHD1_HUMAN	WD repeat and HMG-box DNA-binding protein 1,WD repeat and HMG-box DNA-binding protein 1,WD repeat and HMG-box DNA-binding protein 1,WD repeat and HMG-box DNA-binding protein 1	WDHD1,WDHD1,WDHD1,WDHD1 AND1	ENST00000455555,ENST00000359167,ENST00000567693,ENST00000360586 ENST00000420358 ENST00000421192	ENSP00000413435,ENSP00000352085,ENSP00000456806,ENSP00000353793	ENSG00000198554,ENSG00000198554,ENSG00000198554,ENSG00000198554	601.865	925.809	277.921	-1.73241	6.77404e-59
ENSG00000213494	chr17	34310327	34329100	-	CCL14	protein_coding	K7END2,Q16627 E1P649 E1P650 Q13954	K7END2_HUMAN,CCL14_HUMAN	HCC-1(3-74),C-C motif chemokine 14	CCL14,CCL14 NCC2 SCYA14	ENST00000480944,ENST00000394509 ENST00000435911 ENST00000536149	ENSP00000466893,ENSP00000378017	ENSG00000213494,ENSG00000213494	36.0281	55.9381	16.1181	-1.73387	9.91646e-08
ENSG00000186479	chr5	63802084	63908139	+	RGS7BP	protein_coding	Q6MZT1 B7Z3X1	R7BP_HUMAN	Regulator of G-protein signaling 7-binding protein	RGS7BP R7BP	ENST00000334025	ENSP00000334851	ENSG00000186479	190.317	293.772	86.8627	-1.74628	2.10157e-27
ENSG00000010292	chr12	6602522	6641121	+	NCAPD2	protein_coding	E7EN77,F5GZJ1,F5GZK7,F5H431,Q15021 D3DUR4 Q8N6U3	E7EN77_HUMAN,F5GZJ1_HUMAN,F5GZK7_HUMAN,F5H431_HUMAN,CND1_HUMAN	Condensin complex subunit 1,Condensin complex subunit 1,Condensin complex subunit 1,Condensin complex subunit 1,Condensin complex subunit 1	NCAPD2,NCAPD2,NCAPD2,NCAPD2,NCAPD2 CAPD2 CNAP1 KIAA0159	ENST00000382457,ENST00000545962,ENST00000539714,ENST00000539084,ENST00000315579	ENSP00000371895,ENSP00000444417,ENSP00000444377,ENSP00000438495,ENSP00000325017	ENSG00000010292,ENSG00000010292,ENSG00000010292,ENSG00000010292,ENSG00000010292	3540.54	5460.17	1620.92	-1.75151	4.97664e-77
ENSG00000147145	chrX	78003206	78012591	+	LPAR4	protein_coding	Q99677 B2RAC7 O15132 Q502U9 Q6NSP5,V9GY74	LPAR4_HUMAN,V9GY74_HUMAN	Lysophosphatidic acid receptor 4,Lysophosphatidic acid receptor 4	LPAR4 GPR23 LPA4 P2RY9,LPAR4	ENST00000435339,ENST00000514744	ENSP00000408205,ENSP00000476460	ENSG00000147145,ENSG00000147145	7.14349	11.5658	2.72115	-1.75569	0.00916631
ENSG00000121858	chr3	172223298	172241297	-	TNFSF10	protein_coding	H7C246,P50591 A1Y9B3	H7C246_HUMAN,TNF10_HUMAN	Tumor necrosis factor ligand superfamily member 10,Tumor necrosis factor ligand superfamily member 10	TNFSF10,TNFSF10 APO2L TRAIL	ENST00000430881,ENST00000241261 ENST00000420541	ENSP00000404008,ENSP00000241261	ENSG00000121858,ENSG00000121858	620.579	959.129	282.029	-1.76228	2.00241e-38
ENSG00000215784	chr1	143896452	143913143	-	FAM72D	protein_coding	Q6L9T8	FA72D_HUMAN	Protein FAM72D	FAM72D GCUD2	ENST00000400889 ENST00000581557	ENSP00000383682	ENSG00000215784	15.9286	25.1551	6.70202	-1.76378	0.000149317
ENSG00000151503	chr11	134020014	134095348	-	NCAPD3	protein_coding	E9PJ63,E9PJM8,E9PKK4,E9PL84,E9PL95,E9PLE0,E9PQA3,E9PR72,G3V1A9,P42695 A6NFS2 Q4KMQ9	E9PJ63_HUMAN,E9PJM8_HUMAN,E9PKK4_HUMAN,E9PL84_HUMAN,E9PL95_HUMAN,E9PLE0_HUMAN,E9PQA3_HUMAN,E9PR72_HUMAN,G3V1A9_HUMAN,CNDD3_HUMAN	Condensin-2 complex subunit D3,Condensin-2 complex subunit D3,Condensin-2 complex subunit D3,Condensin-2 complex subunit D3,Condensin-2 complex subunit D3,Condensin-2 complex subunit D3,Condensin-2 complex subunit D3,Condensin-2 complex subunit D3,Condensin-2 complex subunit D3 KIAA0056 protein, isoform CRA_b,Condensin-2 complex subunit D3	NCAPD3,NCAPD3,NCAPD3,NCAPD3,NCAPD3,NCAPD3,NCAPD3,NCAPD3,NCAPD3 hCAP-D3 hCG_37608,NCAPD3 CAPD3 KIAA0056	ENST00000532445,ENST00000526422,ENST00000525964,ENST00000534227,ENST00000533155,ENST00000530396,ENST00000527944,ENST00000525485,ENST00000534532,ENST00000534548	ENSP00000435655,ENSP00000435586,ENSP00000431612,ENSP00000431436,ENSP00000431413,ENSP00000435173,ENSP00000432532,ENSP00000436037,ENSP00000434168,ENSP00000433681	ENSG00000151503,ENSG00000151503,ENSG00000151503,ENSG00000151503,ENSG00000151503,ENSG00000151503,ENSG00000151503,ENSG00000151503,ENSG00000151503,ENSG00000151503	1238.95	1916.53	561.374	-1.76964	4.30591e-75
ENSG00000115252	chr2	183004763	183387919	-	PDE1A	protein_coding	B7Z3A7,P54750 D3DPG5 Q86VZ0 Q9C0K8 Q9C0K9 Q9C0L0 Q9C0L1 Q9C0L2 Q9C0L3 Q9C0L4 Q9UFX3	B7Z3A7_HUMAN,PDE1A_HUMAN	Calcium/calmodulin-dependent 3',5'-cyclic nucleotide phosphodiesterase 1A cDNA FLJ59536, highly similar to Calcium/calmodulin-dependent 3',5'-cyclic nucleotide phosphodiesterase 1A (EC 3,1,4,17),Calcium/calmodulin-dependent 3',5'-cyclic nucleotide phosphodiesterase 1A	PDE1A,PDE1A	ENST00000536095,ENST00000331935 ENST00000346717 ENST00000351439 ENST00000358139 ENST00000409365 ENST00000410103 ENST00000435564 ENST00000456212	ENSP00000439938,ENSP00000331574	ENSG00000115252,ENSG00000115252	13.9011	22.057	5.7453	-1.77325	0.000305992
ENSG00000138376	chr2	215590370	215674428	-	BARD1	protein_coding	C9IYG1,C9J6M1,E7EUI3,F8WCG2,Q99728 O43574 Q53SS5	C9IYG1_HUMAN,C9J6M1_HUMAN,E7EUI3_HUMAN,F8WCG2_HUMAN,BARD1_HUMAN	BRCA1-associated RING domain protein 1,BRCA1-associated RING domain protein 1,BRCA1-associated RING domain protein 1,BRCA1-associated RING domain protein 1,BRCA1-associated RING domain protein 1	BARD1,BARD1,BARD1,BARD1,BARD1	ENST00000421162,ENST00000432456,ENST00000449967,ENST00000455743,ENST00000260947	ENSP00000392245,ENSP00000405020,ENSP00000406752,ENSP00000412186,ENSP00000260947	ENSG00000138376,ENSG00000138376,ENSG00000138376,ENSG00000138376,ENSG00000138376	233.325	361.732	104.918	-1.77595	9.8438e-31
ENSG00000029534	chr8	41510739	41754280	-	ANK1	protein_coding	C9JN86,H0YAY8,H0YBS0,P16157 A0PJN8 A6NJ23 E5RFL7 O43400 Q13768 Q53ER1 Q59FP2 Q8N604 Q99407,Q6PK32	C9JN86_HUMAN,H0YAY8_HUMAN,H0YBS0_HUMAN,ANK1_HUMAN,Q6PK32_HUMAN	Ankyrin-1,Ankyrin-1,Ankyrin-1,Ankyrin-1,ANK1 protein Ankyrin-1	ANK1,ANK1,ANK1,ANK1 ANK,ANK1	ENST00000335651,ENST00000518061,ENST00000520299,ENST00000265709 ENST00000289734 ENST00000314214 ENST00000347528 ENST00000348036 ENST00000352337 ENST00000379758 ENST00000396942 ENST00000396945 ENST00000457297 ENST00000522543,ENST00000522231	ENSP00000335031,ENSP00000428315,ENSP00000430174,ENSP00000265709,ENSP00000428750	ENSG00000029534,ENSG00000029534,ENSG00000029534,ENSG00000029534,ENSG00000029534	14.6418	23.2282	6.05543	-1.77988	0.000192783
ENSG00000136824	chr9	106856541	106903698	+	SMC2	protein_coding	O95347 Q6IEE0 Q9P1P2,Q5T821	SMC2_HUMAN,Q5T821_HUMAN	Structural maintenance of chromosomes protein 2,Structural maintenance of chromosomes protein 2	SMC2 CAPE SMC2L1 PRO0324,SMC2	ENST00000286398 ENST00000303219 ENST00000374787 ENST00000374793 ENST00000493955,ENST00000440179	ENSP00000286398,ENSP00000414999	ENSG00000136824,ENSG00000136824	1168.6	1811.26	525.937	-1.78209	9.37602e-70
ENSG00000114115	chr3	139236276	139258671	-	RBP1	protein_coding	H0YAK8,P09455 A8K2Q0 B7Z7A0 E7EWV0 F2Z2F2 Q6FGX8	H0YAK8_HUMAN,RET1_HUMAN	Retinol-binding protein 1,Retinol-binding protein 1	RBP1,RBP1 CRBP1	ENST00000487424,ENST00000483943 ENST00000492918	ENSP00000427492,ENSP00000424813	ENSG00000114115,ENSG00000114115	69.6763	108.542	30.811	-1.78388	2.17031e-13
ENSG00000203280	chr22	25498407	25508659	-	CTA-221G9,11	antisense								17.558	27.765	7.3511	-1.78428	6.16431e-05
ENSG00000136960	chr8	120569326	120685693	-	ENPP2	protein_coding	E5RIA2,E5RIB9,E5RJ49,E7EUF1,Q13822 A8UHA1 E9PHP7 Q13827 Q14555 Q15117 Q9UCQ8 Q9UCR0 Q9UCR1 Q9UCR2 Q9UCR3 Q9UCR4	E5RIA2_HUMAN,E5RIB9_HUMAN,E5RJ49_HUMAN,E7EUF1_HUMAN,ENPP2_HUMAN	Ectonucleotide pyrophosphatase/phosphodiesterase family member 2,Ectonucleotide pyrophosphatase/phosphodiesterase family member 2,Ectonucleotide pyrophosphatase/phosphodiesterase family member 2,Ectonucleotide pyrophosphatase/phosphodiesterase family member 2,Ectonucleotide pyrophosphatase/phosphodiesterase family member 2	ENPP2,ENPP2,ENPP2,ENPP2,ENPP2 ATX PDNP2	ENST00000522167,ENST00000518958,ENST00000520066,ENST00000427067,ENST00000075322 ENST00000259486 ENST00000522826	ENSP00000429476,ENSP00000429447,ENSP00000428304,ENSP00000403315,ENSP00000075322	ENSG00000136960,ENSG00000136960,ENSG00000136960,ENSG00000136960,ENSG00000136960	16.5278	26.1734	6.88234	-1.7855	0.00015219
ENSG00000100918	chr14	24641062	24649463	+	REC8	protein_coding	H0YLK4,H0YM87,H0YMV7,O95072 A8K576 D3DS62 Q658V5 Q6IA92 Q8WUV8 Q9BTF2 Q9NVQ9	H0YLK4_HUMAN,H0YM87_HUMAN,H0YMV7_HUMAN,REC8_HUMAN	Meiotic recombination protein REC8 homolog,Meiotic recombination protein REC8 homolog,Meiotic recombination protein REC8 homolog,Meiotic recombination protein REC8 homolog	REC8,REC8,REC8,REC8 REC8L1	ENST00000559919,ENST00000560501,ENST00000557806,ENST00000311457	ENSP00000453242,ENSP00000453506,ENSP00000453763,ENSP00000308699	ENSG00000100918,ENSG00000100918,ENSG00000100918,ENSG00000100918	32.4436	50.9542	13.9329	-1.79874	2.23897e-07
ENSG00000183763	chr3	49866034	49894007	-	TRAIP	protein_coding	E7EN91,E7ETV1,E7EVC4,E7EW89,Q9BWF2 B5BU84 B5BUL3 O00467	E7EN91_HUMAN,E7ETV1_HUMAN,E7EVC4_HUMAN,E7EW89_HUMAN,TRAIP_HUMAN	E3 ubiquitin-protein ligase TRAIP,E3 ubiquitin-protein ligase TRAIP,E3 ubiquitin-protein ligase TRAIP,E3 ubiquitin-protein ligase TRAIP,E3 ubiquitin-protein ligase TRAIP	TRAIP,TRAIP,TRAIP,TRAIP,TRAIP RNF206 TRIP	ENST00000482582,ENST00000469027,ENST00000473195,ENST00000482243,ENST00000331456	ENSP00000418544,ENSP00000420085,ENSP00000419556,ENSP00000419350,ENSP00000328203	ENSG00000183763,ENSG00000183763,ENSG00000183763,ENSG00000183763,ENSG00000183763	70.3784	109.896	30.8612	-1.79933	2.7042e-13
ENSG00000188158	chrX	17393543	17754114	+	NHS	protein_coding	Q6T4R5 B7ZVX8 E2DH69 Q5J7Q0 Q5J7Q1 Q68DR5	NHS_HUMAN	Nance-Horan syndrome protein	NHS	ENST00000380060 ENST00000398097	ENSP00000369400	ENSG00000188158	26.1739	41.2562	11.0916	-1.80516	2.0235e-06
ENSG00000187123	chr2	150186499	150330662	+	LYPD6	protein_coding	C9IYE7,Q86Y78 B3KWC0 Q4G121 Q53TR3 Q659B1	C9IYE7_HUMAN,LYPD6_HUMAN	Ly6/PLAUR domain-containing protein 6,Ly6/PLAUR domain-containing protein 6	LYPD6,LYPD6 UNQ3023/PRO9821	ENST00000414420,ENST00000334166 ENST00000392854 ENST00000409381 ENST00000418762	ENSP00000392286,ENSP00000334463	ENSG00000187123,ENSG00000187123	69.1088	108.166	30.0513	-1.8138	1.00478e-13
ENSG00000117461	chr1	46505812	46642160	-	PIK3R3	protein_coding	E7EMU8,F6TDL0,Q5T4P3,Q92569 B2R9C1 D3DQ12 O60482 Q5T4P1 Q5T4P2	E7EMU8_HUMAN,F6TDL0_HUMAN,Q5T4P3_HUMAN,P55G_HUMAN	Phosphatidylinositol 3-kinase regulatory subunit gamma,Phosphatidylinositol 3-kinase regulatory subunit gamma,Phosphatidylinositol 3-kinase regulatory subunit gamma,Phosphatidylinositol 3-kinase regulatory subunit gamma	PIK3R3,PIK3R3,PIK3R3,PIK3R3	ENST00000340332,ENST00000540385,ENST00000425892,ENST00000262741 ENST00000354242 ENST00000372006 ENST00000420542 ENST00000423209	ENSP00000342484,ENSP00000439913,ENSP00000416647,ENSP00000262741	ENSG00000117461,ENSG00000117461,ENSG00000117461,ENSG00000117461	884.947	1379.73	390.168	-1.81957	2.41175e-43
ENSG00000250722	chr5	42799982	42887494	-	SEPP1	protein_coding	D6REX5,D6RIS9,P49908 Q6PD59 Q6PI43 Q6PI87 Q6PJF9,R4GMT5	D6REX5_HUMAN,D6RIS9_HUMAN,SEPP1_HUMAN,R4GMT5_HUMAN	Selenoprotein P,Selenoprotein P,Selenoprotein P,Selenoprotein P	SEPP1,SEPP1,SEPP1 SELP,SEPP1	ENST00000514218,ENST00000510965,ENST00000506577 ENST00000511224 ENST00000514985,ENST00000507920	ENSP00000421626,ENSP00000427414,ENSP00000425915,ENSP00000473340	ENSG00000250722,ENSG00000250722,ENSG00000250722,ENSG00000250722	4.34698	7.33571	1.35825	-1.82159	0.014087
ENSG00000156876	chr1	100549119	100598511	-	SASS6	protein_coding	F5GXY5,Q6UVJ0 D3DT55 Q8N3K0	F5GXY5_HUMAN,SAS6_HUMAN	Spindle assembly abnormal protein 6 homolog,Spindle assembly abnormal protein 6 homolog	SASS6,SASS6 SAS6	ENST00000535161,ENST00000287482	ENSP00000440169,ENSP00000287482	ENSG00000156876,ENSG00000156876	173.273	270.717	75.8287	-1.82238	4.12285e-28
ENSG00000128833	chr15	52484519	52587995	-	MYO5C	protein_coding	E9PE01,H0YM93,H0YM96,H0YMK3,Q6P1W8,Q9NQX4	E9PE01_HUMAN,H0YM93_HUMAN,H0YM96_HUMAN,H0YMK3_HUMAN,Q6P1W8_HUMAN,MYO5C_HUMAN	Unconventional myosin-Vc,Unconventional myosin-Vc,Unconventional myosin-Vc,Unconventional myosin-Vc,MYO5C protein Unconventional myosin-Vc,Unconventional myosin-Vc	MYO5C,MYO5C,MYO5C,MYO5C,MYO5C,MYO5C	ENST00000443683,ENST00000558479,ENST00000558902,ENST00000560809,ENST00000559459,ENST00000261839	ENSP00000410582,ENSP00000453514,ENSP00000453517,ENSP00000453641,ENSP00000454064,ENSP00000261839	ENSG00000128833,ENSG00000128833,ENSG00000128833,ENSG00000128833,ENSG00000128833,ENSG00000128833	424.409	663.257	185.56	-1.8321	6.77305e-51
ENSG00000080839	chr20	35624752	35724398	-	RBL1	protein_coding	E9PNB6,H0YE05,P28749 A8K2W5 Q4VXA0 Q8N5K6 Q9H1L5 Q9H1M1	E9PNB6_HUMAN,H0YE05_HUMAN,RBL1_HUMAN	Retinoblastoma-like protein 1,Retinoblastoma-like protein 1,Retinoblastoma-like protein 1	RBL1,RBL1,RBL1	ENST00000527999,ENST00000525052,ENST00000344359 ENST00000373664	ENSP00000437240,ENSP00000434711,ENSP00000343646	ENSG00000080839,ENSG00000080839,ENSG00000080839	403.472	630.905	176.038	-1.83565	4.72094e-52
ENSG00000184445	chr12	123011793	123110943	+	KNTC1	protein_coding	B3KSG2,E7ES84,F5H5V0,H0YFL5,J3KQF2,P50748 A7E2C4	B3KSG2_HUMAN,E7ES84_HUMAN,F5H5V0_HUMAN,H0YFL5_HUMAN,J3KQF2_HUMAN,KNTC1_HUMAN	Kinetochore-associated protein 1 cDNA FLJ36151 fis, clone TESTI2025365, highly similar to Kinetochore-associated protein 1,Kinetochore-associated protein 1,Kinetochore-associated protein 1,Kinetochore-associated protein 1,Kinetochore-associated protein 1,Kinetochore-associated protein 1	KNTC1,KNTC1,KNTC1,KNTC1,KNTC1,KNTC1 KIAA0166	ENST00000537348,ENST00000450485,ENST00000436959 ENST00000534995,ENST00000546125,ENST00000423927,ENST00000333479	ENSP00000443622,ENSP00000397992,ENSP00000408760,ENSP00000439119,ENSP00000397140,ENSP00000328236	ENSG00000184445,ENSG00000184445,ENSG00000184445,ENSG00000184445,ENSG00000184445,ENSG00000184445	699.179	1093.02	305.343	-1.83642	9.03715e-72
ENSG00000131351	chr19	17160539	17186435	-	HAUS8	protein_coding	M0R1H1,M0R3B3,Q9BT25 B4DJA7 C9JBZ4 Q49AC4 Q86WF0 Q96FX3	M0R1H1_HUMAN,M0R3B3_HUMAN,HAUS8_HUMAN	HAUS augmin-like complex subunit 8,HAUS augmin-like complex subunit 8,HAUS augmin-like complex subunit 8	HAUS8,HAUS8,HAUS8 HICE1	ENST00000598517,ENST00000601564,ENST00000253669 ENST00000448593 ENST00000593360	ENSP00000471868,ENSP00000473111,ENSP00000253669	ENSG00000131351,ENSG00000131351,ENSG00000131351	150.111	235.207	65.0141	-1.83921	3.66539e-24
ENSG00000161692	chr17	42785976	42829632	+	DBF4B	protein_coding	B4E099,Q8NFT6 D3DX56 Q8TEX0 Q96B19 Q9H912	B4E099_HUMAN,DBF4B_HUMAN	Protein DBF4 homolog B cDNA FLJ61009, highly similar to Homo sapiens Dbf4-related factor 1 (DRF1), transcript variant 1, mRNA,Protein DBF4 homolog B	DBF4B,DBF4B ASKL1 DRF1	ENST00000398338 ENST00000526924,ENST00000315005 ENST00000393547	ENSP00000381381,ENSP00000323663	ENSG00000161692,ENSG00000161692	212.085	332.623	91.5481	-1.84994	4.40931e-31
ENSG00000111206	chr12	2966847	2986206	-	FOXM1	protein_coding	H0YG99,H0YGS4,Q08050 O43258 O43259 O43260 Q4ZGG7 Q9BRL2	H0YG99_HUMAN,H0YGS4_HUMAN,FOXM1_HUMAN	Forkhead box protein M1,Forkhead box protein M1,Forkhead box protein M1	FOXM1,FOXM1,FOXM1 FKHL16 HFH11 MPP2 WIN	ENST00000535350,ENST00000538564,ENST00000342628 ENST00000359843 ENST00000361953	ENSP00000442309,ENSP00000444541,ENSP00000342307	ENSG00000111206,ENSG00000111206,ENSG00000111206	1214.38	1902.09	526.674	-1.85063	6.00911e-70
ENSG00000133710	chr5	147405246	147516852	+	SPINK5	protein_coding	E5RFU9,E5RG22,E7EWP9,Q9NQ38 A8MYE8 B7WPB7 D6REN5 O75770 Q3LX95 Q3LX96 Q3LX97 Q96PP2 Q96PP3	E5RFU9_HUMAN,E5RG22_HUMAN,E7EWP9_HUMAN,ISK5_HUMAN	Hemofiltrate peptide HF6478,Hemofiltrate peptide HF6478,Hemofiltrate peptide HF6478,Serine protease inhibitor Kazal-type 5	SPINK5,SPINK5,SPINK5,SPINK5	ENST00000476697,ENST00000521206,ENST00000508733,ENST00000256084 ENST00000359874 ENST00000398454	ENSP00000427943,ENSP00000430264,ENSP00000421519,ENSP00000256084	ENSG00000133710,ENSG00000133710,ENSG00000133710,ENSG00000133710	17.0852	27.3457	6.82471	-1.85702	2.91084e-05
ENSG00000179841	chr14	64932217	64941221	+	AKAP5	protein_coding	P24588 A2RRB8	AKAP5_HUMAN	A-kinase anchor protein 5	AKAP5 AKAP79	ENST00000320636 ENST00000394718	ENSP00000315615	ENSG00000179841	26.4982	42.1282	10.8682	-1.86154	4.27804e-07
ENSG00000175874	chr2	101962013	102004057	-	CREG2	protein_coding	Q8IUH2 Q86X03 Q8N540 Q8N9E3	CREG2_HUMAN	Protein CREG2	CREG2	ENST00000324768	ENSP00000315203	ENSG00000175874	97.1817	153.232	41.1311	-1.87215	1.94687e-19
ENSG00000214826	chr12	9570309	9600825	-	DDX12P	pseudogene								30.1266	47.8995	12.3538	-1.87257	1.33199e-07
ENSG00000146267	chr6	99719045	99797938	-	FAXC	protein_coding	Q5TGI0 B3KU39 Q96F61 Q96LU3 Q9BSS2,Q9BR58	FAXC_HUMAN,Q9BR58_HUMAN	Failed axon connections homolog,C6orf168 protein Failed axon connections homolog	FAXC C6orf168,FAXC	ENST00000389677,ENST00000538471	ENSP00000374328,ENSP00000445267	ENSG00000146267,ENSG00000146267	6.12287	10.2384	2.00732	-1.90189	0.00437542
ENSG00000160298	chr21	47720095	47743789	-	C21orf58	protein_coding	C9JH41,H0YCB6,H7C1T9,P58505 B3KPI1,Q0VAL8,Q8N7N9	C9JH41_HUMAN,H0YCB6_HUMAN,H7C1T9_HUMAN,CU058_HUMAN,Q0VAL8_HUMAN,Q8N7N9_HUMAN	Uncharacterized protein C21orf58,Uncharacterized protein C21orf58,Uncharacterized protein C21orf58,Uncharacterized protein C21orf58,C21orf58 protein Uncharacterized protein C21orf58,Uncharacterized protein C21orf58 cDNA FLJ40779 fis, clone TRACH2005698	C21orf58,C21orf58,C21orf58,C21orf58,C21orf58,C21orf58	ENST00000445935,ENST00000491666,ENST00000417060,ENST00000291691,ENST00000397685,ENST00000397679 ENST00000397680 ENST00000397682 ENST00000397683	ENSP00000390432,ENSP00000431312,ENSP00000402356,ENSP00000291691,ENSP00000380801,ENSP00000380796	ENSG00000160298,ENSG00000160298,ENSG00000160298,ENSG00000160298,ENSG00000160298,ENSG00000160298	126.488	200.164	52.8122	-1.90237	7.18997e-22
ENSG00000164045	chr3	48198636	48229892	-	CDC25A	protein_coding	C9JFR5,C9JH94,P30304 Q8IZH5 Q96IL3 Q9H2F2	C9JFR5_HUMAN,C9JH94_HUMAN,MPIP1_HUMAN	M-phase inducer phosphatase 1,M-phase inducer phosphatase 1,M-phase inducer phosphatase 1	CDC25A,CDC25A,CDC25A	ENST00000443342,ENST00000437972,ENST00000302506 ENST00000351231	ENSP00000416483,ENSP00000404285,ENSP00000303706	ENSG00000164045,ENSG00000164045,ENSG00000164045	354.776	560.5	149.052	-1.90383	4.09193e-48
ENSG00000214391	chr11	90015728	90017340	+	RP11-121L10,3	pseudogene								13.593	22.0585	5.12752	-1.91192	0.000102202
ENSG00000182481	chr17	66031635	66042958	+	KPNA2	protein_coding	J3KS65,J3QL07,J3QLL0,P52292 B9EJD6 Q53YE3 Q9BRU5	J3KS65_HUMAN,J3QL07_HUMAN,J3QLL0_HUMAN,IMA1_HUMAN	Importin subunit alpha-1,Importin subunit alpha-1,Importin subunit alpha-1,Importin subunit alpha-1	KPNA2,KPNA2,KPNA2,KPNA2 RCH1 SRP1	ENST00000579754,ENST00000583269,ENST00000584026,ENST00000330459 ENST00000537025 ENST00000571293 ENST00000574083	ENSP00000462331,ENSP00000463320,ENSP00000463602,ENSP00000332455	ENSG00000182481,ENSG00000182481,ENSG00000182481,ENSG00000182481	5543.09	8759.88	2326.3	-1.91242	3.82338e-113
ENSG00000172167	chr8	121457640	121554373	+	MTBP	protein_coding	B4DUR5,H0YB28,Q96DY7 Q9HA89	B4DUR5_HUMAN,H0YB28_HUMAN,MTBP_HUMAN	Mdm2-binding protein cDNA FLJ61417, highly similar to Homo sapiens Mdm2, transformed 3T3 cell double minute 2, p53 binding protein binding protein, 104 kDa, mRNA,Mdm2-binding protein,Mdm2-binding protein	MTBP,MTBP,MTBP	ENST00000523373,ENST00000519556,ENST00000305949	ENSP00000430771,ENSP00000428574,ENSP00000303398	ENSG00000172167,ENSG00000172167,ENSG00000172167	162.181	257.395	66.9657	-1.9267	1.22453e-29
ENSG00000196503	chr4	57371509	57390614	+	ARL9	protein_coding	Q6T311	ARL9_HUMAN	ADP-ribosylation factor-like protein 9	ARL9	ENST00000360096	ENSP00000353210	ENSG00000196503	4.27288	7.3703	1.17546	-1.94396	0.0129377
ENSG00000258986	chr14	104941015	105071984	-	TMEM179	protein_coding	H0YJT8,I3L0F2,Q6ZVK1	H0YJT8_HUMAN,I3L0F2_HUMAN,T179A_HUMAN	Transmembrane protein 179,Transmembrane protein 179,Transmembrane protein 179	TMEM179,TMEM179,TMEM179 C14orf90 TMEM179A	ENST00000556320,ENST00000415614,ENST00000341595 ENST00000556573	ENSP00000452113,ENSP00000397763,ENSP00000340477	ENSG00000258986,ENSG00000258986,ENSG00000258986	3.77229	6.58786	0.956724	-1.95525	0.0156416
ENSG00000189430	chr19	55417508	55427508	+	NCR1	protein_coding	M0QYD1,O76036 B0V3L2 B0V3L3 B0V3L4 B0V3L5 B8JL03 O76016 O76017 O76018	M0QYD1_HUMAN,NCTR1_HUMAN	Natural cytotoxicity triggering receptor 1,Natural cytotoxicity triggering receptor 1	NCR1,NCR1 LY94	ENST00000598576,ENST00000291890 ENST00000338835 ENST00000350790 ENST00000357397 ENST00000447255 ENST00000570317 ENST00000570787 ENST00000571016 ENST00000571087 ENST00000571110 ENST00000571446 ENST00000571521 ENST00000571635 ENST00000571651 ENST00000572000 ENST00000572024 ENST00000572535 ENST00000572783 ENST00000572865 ENST00000572896 ENST00000572957 ENST00000573041 ENST00000573111 ENST00000573217…	ENSP00000469750,ENSP00000291890	ENSG00000189430,ENSG00000189430	12.0898	19.826	4.35359	-1.95981	0.000158478
ENSG00000101945	chrX	48553945	48567403	+	SUV39H1	protein_coding	B4DP90,O43463 B2R6E8 B4DST0 Q53G60 Q6FHK6	B4DP90_HUMAN,SUV91_HUMAN	Histone-lysine N-methyltransferase SUV39H1 cDNA FLJ51508,Histone-lysine N-methyltransferase SUV39H1	SUV39H1,SUV39H1 KMT1A SUV39H	ENST00000453214,ENST00000337852 ENST00000376687 ENST00000595735	ENSP00000410686,ENSP00000337976	ENSG00000101945,ENSG00000101945	163.78	261.294	66.2664	-1.96323	2.99972e-31
ENSG00000164087	chr3	52109269	52188706	-	POC1A	protein_coding	Q8NBT0 A4FUW4 E9PFC6 Q0VDF8 Q2TAK6 Q96IK6 Q9UFJ8	POC1A_HUMAN	POC1 centriolar protein homolog A	POC1A WDR51A	ENST00000296484 ENST00000394970 ENST00000474012	ENSP00000296484	ENSG00000164087	269.296	429.451	109.14	-1.96651	1.82958e-44
ENSG00000125885	chr20	5931298	5975852	+	MCM8	protein_coding	Q9UJA3 B2RBG7 D3DW08 E7EQU7 Q495R4 Q495R6 Q495R7 Q86US4 Q969I5	MCM8_HUMAN	DNA helicase MCM8	MCM8 C20orf154	ENST00000265187 ENST00000378883 ENST00000378886 ENST00000378896	ENSP00000265187	ENSG00000125885	352.433	562.173	142.693	-1.97058	3.81748e-53
ENSG00000136011	chr12	103981051	104160505	+	STAB2	protein_coding	H0YHA5,H0YIF3,Q8WWQ8 Q6ZMK2 Q7Z5N9 Q86UR4 Q8IUG9 Q8TES1 Q9H7H7 Q9NRY3	H0YHA5_HUMAN,H0YIF3_HUMAN,STAB2_HUMAN	190 kDa form stabilin-2,190 kDa form stabilin-2,Stabilin-2	STAB2,STAB2,STAB2 FEEL2 FELL FEX2 HARE	ENST00000552777,ENST00000549474,ENST00000388887	ENSP00000446629,ENSP00000449282,ENSP00000373539	ENSG00000136011,ENSG00000136011,ENSG00000136011	9.55713	15.8401	3.27418	-1.97818	0.00052152
ENSG00000138092	chr2	25016005	25045245	+	CENPO	protein_coding	Q9BU64 B2RDC0 D6W536 Q53T55 Q96JV3	CENPO_HUMAN	Centromere protein O	CENPO ICEN36 MCM21R	ENST00000260662 ENST00000380834 ENST00000473706	ENSP00000260662	ENSG00000138092	415.627	664.444	166.81	-1.98749	1.0597e-61
ENSG00000061918	chr4	156680144	156728743	+	GUCY1B3	protein_coding	B7Z685,D6RC99,E9PCN2,Q02153 B7Z426 Q86WY5	B7Z685_HUMAN,D6RC99_HUMAN,E9PCN2_HUMAN,GCYB1_HUMAN	Guanylate cyclase 1, soluble, beta 3, isoform CRA_c Guanylate cyclase soluble subunit beta-1 cDNA FLJ50853, highly similar to Guanylate cyclase soluble subunit beta-1 (EC 4,6,1,2),Guanylate cyclase soluble subunit beta-1,Guanylate cyclase soluble subunit beta-1,Guanylate cyclase soluble subunit beta-1	GUCY1B3 hCG_28052,GUCY1B3,GUCY1B3,GUCY1B3 GUC1B3 GUCSB3 GUCY1B1	ENST00000505154 ENST00000513437,ENST00000507146,ENST00000502959,ENST00000264424 ENST00000503520 ENST00000505764	ENSP00000427226,ENSP00000422313,ENSP00000426786,ENSP00000264424	ENSG00000061918,ENSG00000061918,ENSG00000061918,ENSG00000061918	133.292	213.593	52.9913	-1.9908	1.75208e-23
ENSG00000119403	chr9	123617977	123639606	-	PHF19	protein_coding	B0QZ50,B0QZ51,B0QZ72,F5H8K3,Q5T6S3 Q32NF2 Q5T6S4 Q6N038 Q8TBL6 Q9UFS9,X6RER8	B0QZ50_HUMAN,B0QZ51_HUMAN,B0QZ72_HUMAN,F5H8K3_HUMAN,PHF19_HUMAN,X6RER8_HUMAN	PHD finger protein 19,PHD finger protein 19,PHD finger protein 19,Uncharacterized protein,PHD finger protein 19,PHD finger protein 19	PHF19,PHF19,PHF19,PHF19,PHF19 PCL3,PHF19	ENST00000453868,ENST00000439674,ENST00000436309,ENST00000419155,ENST00000312189 ENST00000373896,ENST00000456291	ENSP00000395938,ENSP00000404655,ENSP00000408479,ENSP00000407433,ENSP00000310372,ENSP00000397935	ENSG00000119403,ENSG00000119403,ENSG00000119403,ENSG00000119403,ENSG00000119403,ENSG00000119403	1319.05	2109.45	528.662	-1.9944	1.43679e-102
ENSG00000132182	chr3	13357737	13461809	-	NUP210	protein_coding	Q8TEM1 A6NN56 O94980 Q6NXG6 Q8NBJ1 Q9H6C8 Q9UFP3	PO210_HUMAN	Nuclear pore membrane glycoprotein 210	NUP210 KIAA0906 PSEC0245	ENST00000254508	ENSP00000254508	ENSG00000132182	95.4981	153.332	37.6645	-1.99695	3.9241e-18
ENSG00000123080	chr1	51426417	51440305	+	CDKN2C	protein_coding	P42773 Q8TB83	CDN2C_HUMAN	Cyclin-dependent kinase 4 inhibitor C	CDKN2C CDKN6	ENST00000262662 ENST00000371761 ENST00000396148	ENSP00000262662	ENSG00000123080	214.462	343.706	85.2184	-1.9993	6.5893e-35
ENSG00000109084	chr17	26646121	26655707	+	TMEM97	protein_coding	J3KT68,J3KTD1,Q5BJF2 B4DS02 Q07823,Q86XC5	J3KT68_HUMAN,J3KTD1_HUMAN,TMM97_HUMAN,Q86XC5_HUMAN	Transmembrane protein 97,Transmembrane protein 97,Transmembrane protein 97,TMEM97 protein Transmembrane protein 97	TMEM97,TMEM97,TMEM97 MAC30,TMEM97	ENST00000582113,ENST00000582384,ENST00000226230 ENST00000576254,ENST00000336687 ENST00000583381	ENSP00000462827,ENSP00000462924,ENSP00000226230,ENSP00000466987	ENSG00000109084,ENSG00000109084,ENSG00000109084,ENSG00000109084	222.738	358.128	87.3487	-2.02322	1.84699e-40
ENSG00000270062	chr14	51190495	51190990	-	RP11-248J18,3	sense_intronic								8.7435	14.6432	2.84384	-2.02491	0.000898639
ENSG00000185480	chr12	102513956	102591298	+	PARPBP	protein_coding	B4DT40,B4DZ31,G8JLI2,H0Y6B3,J3KQY3,Q9NWS1 B4E0Y0 Q05C00 Q499L8 Q4FZA0 Q4KMW7 Q6NSC6 Q6PJA1 Q86W36	B4DT40_HUMAN,B4DZ31_HUMAN,G8JLI2_HUMAN,H0Y6B3_HUMAN,J3KQY3_HUMAN,PARI_HUMAN	PCNA-interacting partner cDNA FLJ57586,PCNA-interacting partner cDNA FLJ57674,PCNA-interacting partner,PCNA-interacting partner,PCNA-interacting partner,PCNA-interacting partner	PARPBP,PARPBP,PARPBP,PARPBP,PARPBP,PARPBP C12orf48 PARI	ENST00000543784,ENST00000541394,ENST00000392909,ENST00000457614,ENST00000417507,ENST00000327680 ENST00000358383 ENST00000378128 ENST00000392911 ENST00000412715 ENST00000537257	ENSP00000444576,ENSP00000440850,ENSP00000376641,ENSP00000404323,ENSP00000411313,ENSP00000332915	ENSG00000185480,ENSG00000185480,ENSG00000185480,ENSG00000185480,ENSG00000185480,ENSG00000185480	261.988	421.29	102.686	-2.02601	4.81714e-46
ENSG00000227630	chr1	234859789	234867390	+	RP4-781K5,8	lincRNA								9.84071	16.4385	3.24288	-2.03916	0.000291759
ENSG00000188610	chr1	120837756	120855681	+	FAM72B	protein_coding	Q5QP12,Q86X60 B2RPQ5 Q5QP15	Q5QP12_HUMAN,FA72B_HUMAN	Family with sequence similarity 72, member B Protein FAM72B,Protein FAM72B	FAM72B RP11-439A17,6-004 RP11-439A17,6-005,FAM72B	ENST00000452190,ENST00000355228 ENST00000369390 ENST00000582310 ENST00000583781	ENSP00000392882,ENSP00000347368	ENSG00000188610,ENSG00000188610	42.4675	68.9372	15.9979	-2.04071	4.0799e-11
ENSG00000138346	chr10	70173821	70231879	-	DNA2	protein_coding	F8VPM6,F8VR31,H0Y455,J3KPX5,P51530 Q2NKM1 Q5TC49 Q5TC50 Q6P455 Q6PI80 Q7Z6H9 Q8N346	F8VPM6_HUMAN,F8VR31_HUMAN,H0Y455_HUMAN,J3KPX5_HUMAN,DNA2_HUMAN	DNA replication ATP-dependent helicase/nuclease DNA2,DNA replication ATP-dependent helicase/nuclease DNA2,DNA replication ATP-dependent helicase/nuclease DNA2,DNA replication ATP-dependent helicase/nuclease DNA2,DNA replication ATP-dependent helicase/nuclease DNA2	DNA2,DNA2,DNA2,DNA2,DNA2 DNA2L KIAA0083	ENST00000550357,ENST00000551118,ENST00000440722,ENST00000399180,ENST00000358410 ENST00000399179	ENSP00000450014,ENSP00000450393,ENSP00000389713,ENSP00000382133,ENSP00000351185	ENSG00000138346,ENSG00000138346,ENSG00000138346,ENSG00000138346,ENSG00000138346	315.124	507.712	122.536	-2.04192	7.0544e-50
ENSG00000149503	chr11	61891445	61920635	+	INCENP	protein_coding	E9PM67,Q9NQS7 A8MQD2 Q5Y192	E9PM67_HUMAN,INCE_HUMAN	Inner centromere protein,Inner centromere protein	INCENP,INCENP	ENST00000533896,ENST00000278849 ENST00000394818	ENSP00000433100,ENSP00000278849	ENSG00000149503,ENSG00000149503	659.268	1061.86	256.678	-2.04431	1.33237e-57
ENSG00000128594	chr7	127667124	127672160	-	LRRC4	protein_coding	C9J7K7,C9J7V8,C9JA92,Q9HBW1 A4D0Y9 Q14DU9 Q6ZMI8 Q96A85	C9J7K7_HUMAN,C9J7V8_HUMAN,C9JA92_HUMAN,LRRC4_HUMAN	Leucine-rich repeat-containing protein 4,Leucine-rich repeat-containing protein 4,Leucine-rich repeat-containing protein 4,Leucine-rich repeat-containing protein 4	LRRC4,LRRC4,LRRC4,LRRC4 BAG NAG14 UNQ554/PRO1111	ENST00000478726,ENST00000494115,ENST00000476782,ENST00000249363	ENSP00000417795,ENSP00000418254,ENSP00000418093,ENSP00000249363	ENSG00000128594,ENSG00000128594,ENSG00000128594,ENSG00000128594	42.6469	69.286	16.0078	-2.04704	4.37553e-09
ENSG00000185477	chr4	90157537	90229161	-	GPRIN3	protein_coding	Q6ZVF9 Q8IVE4	GRIN3_HUMAN	G protein-regulated inducer of neurite outgrowth 3	GPRIN3 KIAA2027	ENST00000333209 ENST00000609438	ENSP00000328672	ENSG00000185477	100.029	161.699	38.3591	-2.04743	1.5721e-21
ENSG00000174059	chr1	208057594	208084747	-	CD34	protein_coding	B4DG27,P28906 A8K664 Q15970 Q15971 Q5JTA3 Q5JTA4 Q9UJB1,Q5JTA5	B4DG27_HUMAN,CD34_HUMAN,Q5JTA5_HUMAN	Hematopoietic progenitor cell antigen CD34 cDNA FLJ53734, highly similar to Hematopoietic progenitor cell antigen CD34,Hematopoietic progenitor cell antigen CD34,Hematopoietic progenitor cell antigen CD34	CD34,CD34,CD34	ENST00000537704,ENST00000310833 ENST00000356522,ENST00000367036	ENSP00000442874,ENSP00000310036,ENSP00000356003	ENSG00000174059,ENSG00000174059,ENSG00000174059	1152.06	1856.14	447.981	-2.04835	1.1251e-79
ENSG00000144354	chr2	174219548	174233725	+	CDCA7	protein_coding	F8WBA7,Q9BWT1 B4DLP8 B4DV66 Q53EW5 Q580W9 Q658K4 Q658N4 Q8NBY9 Q96BV8 Q96SP5	F8WBA7_HUMAN,CDCA7_HUMAN	Cell division cycle-associated protein 7,Cell division cycle-associated protein 7	CDCA7,CDCA7 JPO1	ENST00000435616,ENST00000306721 ENST00000347703 ENST00000392567 ENST00000410019 ENST00000410101	ENSP00000390470,ENSP00000306968	ENSG00000144354,ENSG00000144354	443.673	715.575	171.771	-2.05226	1.09953e-54
ENSG00000267374	chr18	36786888	37380282	-	LINC00669	lincRNA								21.9411	35.9805	7.90164	-2.05462	5.07972e-07
ENSG00000123572	chrX	105066536	105202602	+	NRK	protein_coding	B7Z1I7,F5H049,Q7Z2Y5 Q32ND6 Q5H9K2 Q6ZMP2	B7Z1I7_HUMAN,F5H049_HUMAN,NRK_HUMAN	Nik-related protein kinase cDNA FLJ50079, highly similar to Homo sapiens Nik related kinase (NRK), mRNA,Nik-related protein kinase,Nik-related protein kinase	NRK,NRK,NRK	ENST00000540278,ENST00000428173,ENST00000243300 ENST00000536164	ENSP00000438148,ENSP00000438378,ENSP00000434830	ENSG00000123572,ENSG00000123572,ENSG00000123572	26.6302	43.5605	9.69984	-2.05818	6.38002e-08
ENSG00000000460	chr1	169631245	169823221	+	C1orf112	protein_coding	B4E0A9,E7ETI8,Q9NSG2 A6NFP1 B3KU42 Q3KNQ1 Q9H8L5 Q9NVJ0	B4E0A9_HUMAN,E7ETI8_HUMAN,CA112_HUMAN	Uncharacterized protein C1orf112 cDNA FLJ60381,Uncharacterized protein C1orf112,Uncharacterized protein C1orf112	C1orf112,C1orf112,C1orf112	ENST00000413811,ENST00000456684,ENST00000286031 ENST00000359326	ENSP00000389257,ENSP00000415583,ENSP00000286031	ENSG00000000460,ENSG00000000460,ENSG00000000460	216.319	349.652	82.9859	-2.06182	3.03709e-38
ENSG00000115884	chr2	20400558	20425194	-	SDC1	protein_coding	E9PHH3,F8WCX9,H7C1K4,P18827 D6W523 Q53QV0 Q546D3 Q96HB7	E9PHH3_HUMAN,F8WCX9_HUMAN,H7C1K4_HUMAN,SDC1_HUMAN	Syndecan-1,Syndecan-1,Syndecan-1,Syndecan-1	SDC1,SDC1,SDC1,SDC1 SDC	ENST00000403076,ENST00000447124,ENST00000429035,ENST00000254351 ENST00000381150	ENSP00000384613,ENSP00000390201,ENSP00000400773,ENSP00000254351	ENSG00000115884,ENSG00000115884,ENSG00000115884,ENSG00000115884	108.832	176.537	41.1267	-2.07531	2.78346e-23
ENSG00000183850	chr19	23258012	23330021	+	ZNF730	protein_coding	M0QYG2,M0QYI4,Q6ZMV8	M0QYG2_HUMAN,M0QYI4_HUMAN,ZN730_HUMAN	Putative zinc finger protein 730,Putative zinc finger protein 730,Putative zinc finger protein 730	ZNF730,ZNF730,ZNF730	ENST00000599195,ENST00000593635,ENST00000597761	ENSP00000469805,ENSP00000469853,ENSP00000472959	ENSG00000183850,ENSG00000183850,ENSG00000183850	11.0815	18.5499	3.61312	-2.08335	0.000117658
ENSG00000175567	chr11	73685712	73694352	-	UCP2	protein_coding	F5GX45,F5H312,H0YFQ0,H0YFR8,P55851 Q4PJH8 Q53HM3	F5GX45_HUMAN,F5H312_HUMAN,H0YFQ0_HUMAN,H0YFR8_HUMAN,UCP2_HUMAN	Mitochondrial uncoupling protein 2,Mitochondrial uncoupling protein 2,Mitochondrial uncoupling protein 2,Mitochondrial uncoupling protein 2,Mitochondrial uncoupling protein 2	UCP2,UCP2,UCP2,UCP2,UCP2 SLC25A8	ENST00000536983,ENST00000539764,ENST00000545212,ENST00000544615,ENST00000310473	ENSP00000441147,ENSP00000438230,ENSP00000439706,ENSP00000439951,ENSP00000312029	ENSG00000175567,ENSG00000175567,ENSG00000175567,ENSG00000175567,ENSG00000175567	57.031	92.9413	21.1207	-2.08636	1.89724e-13
ENSG00000213561	chr1	78509067	78509832	-	RP11-386I14,2	pseudogene								22.7219	37.4123	8.03146	-2.08854	3.84854e-07
ENSG00000270145	chr17	38459457	38460909	+	CTD-2267D19,6	lincRNA								7.74191	13.1664	2.31745	-2.09432	0.00108687
ENSG00000271936	chr2	25048479	25049586	+	RP11-443B20,1	antisense								24.66	40.6708	8.64924	-2.11055	5.64891e-08
ENSG00000119969	chr10	96305547	96373662	+	HELLS	protein_coding	B1ALG6,Q76H82,Q9NRZ9 B2RB41 Q3LID1 Q6I7N7 Q76H76 Q76H77 Q76H78 Q76H79 Q76H80 Q76H81 Q7Z397 Q7Z5X2 Q8N6P4 Q9H4P5,Q9NW36	B1ALG6_HUMAN,Q76H82_HUMAN,HELLS_HUMAN,Q9NW36_HUMAN	Lymphoid-specific helicase,Lymphoid specific helicase variant1 Lymphoid-specific helicase,Lymphoid-specific helicase,Lymphoid-specific helicase cDNA FLJ10339 fis, clone NT2RM2000740, weakly similar to POSSIBLE GLOBAL TRANSCRIPTION ACTIVATOR SNF2L	HELLS,HELLS,HELLS PASG SMARCA6 Nbla10143,HELLS	ENST00000419900,ENST00000239026,ENST00000348459 ENST00000394036 ENST00000394044 ENST00000394045,ENST00000371327	ENSP00000409945,ENSP00000239026,ENSP00000239027,ENSP00000360378	ENSG00000119969,ENSG00000119969,ENSG00000119969,ENSG00000119969	408.748	664.598	152.898	-2.11268	8.90886e-57
ENSG00000165490	chr11	82611017	82669319	+	C11orf82	protein_coding	B4DMA1,B4DS54,E9PLJ5,E9PM93,E9PMA7,E9PN94,E9PQP9,Q8IXT1 Q96LK6 Q9H856	B4DMA1_HUMAN,B4DS54_HUMAN,E9PLJ5_HUMAN,E9PM93_HUMAN,E9PMA7_HUMAN,E9PN94_HUMAN,E9PQP9_HUMAN,NOXIN_HUMAN	Nitric oxide-inducible gene protein cDNA FLJ61316,Nitric oxide-inducible gene protein cDNA FLJ58936,Nitric oxide-inducible gene protein,Nitric oxide-inducible gene protein,Nitric oxide-inducible gene protein,Nitric oxide-inducible gene protein,Nitric oxide-inducible gene protein,Nitric oxide-inducible gene protein	C11orf82,C11orf82,C11orf82,C11orf82,C11orf82,C11orf82,C11orf82,NOXIN C11orf82	ENST00000329143,ENST00000524921 ENST00000525388,ENST00000532277,ENST00000528759,ENST00000532764,ENST00000528262,ENST00000532589,ENST00000430323 ENST00000525361 ENST00000533655	ENSP00000329930,ENSP00000436241,ENSP00000433306,ENSP00000431234,ENSP00000431206,ENSP00000432871,ENSP00000434427,ENSP00000414687	ENSG00000165490,ENSG00000165490,ENSG00000165490,ENSG00000165490,ENSG00000165490,ENSG00000165490,ENSG00000165490,ENSG00000165490	268.212	436.479	99.9448	-2.11565	1.2112e-45
ENSG00000137135	chr9	35658872	35675863	-	ARHGEF39	protein_coding	Q8N4T4 Q49AG0 Q6TPQ2 Q96ST6	ARG39_HUMAN	Rho guanine nucleotide exchange factor 39	ARHGEF39 C9orf100	ENST00000343259 ENST00000378387 ENST00000378395 ENST00000475323 ENST00000490638	ENSP00000344922	ENSG00000137135	50.8035	83.212	18.3949	-2.11835	2.09942e-13
ENSG00000012048	chr17	41196312	41277500	-	BRCA1	protein_coding	B7ZA85,C6YB45,C9IZW4,E7EMP0,E7ENB7,E7EP70,E7EQW4,E7EUM2,E7EWN5,E9PC22,E9PFC7,E9PFZ0,E9PH68,F8W8H7,G3XAC3,H0Y850,H0Y881,H0Y8B8,H0Y8D8,K7EJW3,K7EPC7,P38398 O15129 Q3LRJ0 Q3LRJ6 Q6IN79 Q7KYU9,Q3B891	B7ZA85_HUMAN,C6YB45_HUMAN,C9IZW4_HUMAN,E7EMP0_HUMAN,E7ENB7_HUMAN,E7EP70_HUMAN,E7EQW4_HUMAN,E7EUM2_HUMAN,E7EWN5_HUMAN,E9PC22_HUMAN,E9PFC7_HUMAN,E9PFZ0_HUMAN,E9PH68_HUMAN,F8W8H7_HUMAN,G3XAC3_HUMAN,H0Y850_HUMAN,H0Y881_HUMAN,H0Y8B8_HUMAN,H0Y8D8_HUMAN,K7EJW3_HUMAN,K7EPC7_HUMAN,BRCA1_HUMAN,Q3B891_HUMAN	Breast cancer type 1 susceptibility protein cDNA, FLJ79099, highly similar to Homo sapiens breast cancer 1, early onset (BRCA1), transcript variant BRCA1-delta 11b, mRNA,BRCA1 isoform E1aA-&#8710;2-17 Breast cancer type 1 susceptibility protein,Breast cancer type 1 susceptibility protein,Breast cancer type 1 susceptibility protein,Breast cancer type 1 susceptibility protein,Uncharacterized protei…	BRCA1,BRCA1,BRCA1,BRCA1,BRCA1,BRCA1,BRCA1,BRCA1,BRCA1,BRCA1,BRCA1,BRCA1,BRCA1,BRCA1,BRCA1 hCG_16943,BRCA1,BRCA1,BRCA1,BRCA1,BRCA1,BRCA1,BRCA1 RNF53,BRCA1	ENST00000493919,ENST00000586385,ENST00000497488,ENST00000346315,ENST00000489037,ENST00000309486,ENST00000476777,ENST00000478531,ENST00000470026,ENST00000492859,ENST00000471181,ENST00000493795,ENST00000477152,ENST00000354071,ENST00000351666,ENST00000461574,ENST00000487825,ENST00000484087,ENST00000473961,ENST00000591849,ENST00000591534,ENST00000352993 ENST00000357654 ENST00000461221 ENST00000461798…	ENSP00000418819,ENSP00000465818,ENSP00000418986,ENSP00000246907,ENSP00000420781,ENSP00000310938,ENSP00000417554,ENSP00000420412,ENSP00000419274,ENSP00000420253,ENSP00000418960,ENSP00000418775,ENSP00000419988,ENSP00000326002,ENSP00000338007,ENSP00000417241,ENSP00000418212,ENSP00000419481,ENSP00000420201,ENSP00000465347,ENSP00000467329,ENSP00000312236,ENSP00000419103	ENSG00000012048,ENSG00000012048,ENSG00000012048,ENSG00000012048,ENSG00000012048,ENSG00000012048,ENSG00000012048,ENSG00000012048,ENSG00000012048,ENSG00000012048,ENSG00000012048,ENSG00000012048,ENSG00000012048,ENSG00000012048,ENSG00000012048,ENSG00000012048,ENSG00000012048,ENSG00000012048,ENSG00000012048,ENSG00000012048,ENSG00000012048,ENSG00000012048,ENSG00000012048	550.356	896.11	204.602	-2.12543	2.96898e-83
ENSG00000133119	chr13	34392186	34540695	+	RFC3	protein_coding	P40938 C9JU95 O15252 Q5W0E8	RFC3_HUMAN	Replication factor C subunit 3	RFC3	ENST00000380071 ENST00000434425	ENSP00000369411	ENSG00000133119	354.96	578.239	131.681	-2.1262	5.84629e-57
ENSG00000237976	chr1	151319443	151320503	+	RP11-126K1,6	antisense								8.75132	14.88	2.62262	-2.1321	0.000640463
ENSG00000178295	chr2	17935125	17966632	+	GEN1	protein_coding	E9PLG0,E9PM30,H0YCG6,Q17RS7 Q17RS9 Q6ZN37	E9PLG0_HUMAN,E9PM30_HUMAN,H0YCG6_HUMAN,GEN_HUMAN	Flap endonuclease GEN homolog 1,Flap endonuclease GEN homolog 1,Flap endonuclease GEN homolog 1,Flap endonuclease GEN homolog 1	GEN1,GEN1,GEN1,GEN1	ENST00000524465,ENST00000532257,ENST00000528873,ENST00000317402 ENST00000381254	ENSP00000435143,ENSP00000433180,ENSP00000431542,ENSP00000318977	ENSG00000178295,ENSG00000178295,ENSG00000178295,ENSG00000178295	413.517	674.791	152.242	-2.14076	2.80593e-63
ENSG00000197459	chr6	26251879	26252303	+	HIST1H2BH	protein_coding	Q93079 B2R541 Q4VB74	H2B1H_HUMAN	Histone H2B type 1-H	HIST1H2BH H2BFJ	ENST00000356350	ENSP00000348706	ENSG00000197459	17.617	29.3659	5.86799	-2.14449	1.88012e-06
ENSG00000129173	chr11	19245610	19263167	-	E2F8	protein_coding	A0AVK6 A8K9H3 Q2VPJ3 Q3C1U6 Q5BKY4 Q8N340 Q9H5M0,E9PMT9	E2F8_HUMAN,E9PMT9_HUMAN	Transcription factor E2F8,Transcription factor E2F8	E2F8,E2F8	ENST00000250024 ENST00000527884,ENST00000532666	ENSP00000250024,ENSP00000437326	ENSG00000129173,ENSG00000129173	252.94	413.216	92.6637	-2.14482	9.41494e-49
ENSG00000138658	chr4	113460492	113558151	-	C4orf21	protein_coding	D6RB47,D6REN9,D6REQ7,G3XAL8,I3L0G6,Q86YA3 B3KQX2 B4DSN6 B4DYU8 E9PDE1 G5EA02 Q6ZU11 Q9NSW3 Q9NUJ4	D6RB47_HUMAN,D6REN9_HUMAN,D6REQ7_HUMAN,G3XAL8_HUMAN,I3L0G6_HUMAN,ZGRF1_HUMAN	Protein ZGRF1,Protein ZGRF1,Protein ZGRF1,HCG21296, isoform CRA_a Protein ZGRF1,Protein ZGRF1,Protein ZGRF1	ZGRF1,ZGRF1,ZGRF1,ZGRF1 hCG_21296,ZGRF1,ZGRF1 C4orf21	ENST00000502805,ENST00000503172,ENST00000514770,ENST00000473015,ENST00000445413,ENST00000309071 ENST00000445203 ENST00000505019	ENSP00000424429,ENSP00000424995,ENSP00000424946,ENSP00000426938,ENSP00000404365,ENSP00000309095	ENSG00000138658,ENSG00000138658,ENSG00000138658,ENSG00000138658,ENSG00000138658,ENSG00000138658	184.125	301.055	67.1962	-2.14705	7.12792e-36
ENSG00000087586	chr20	54944445	54967393	-	AURKA	protein_coding	A3KFJ0,A3KFJ1,A3KFJ2,O14965 E1P5F9 O60445 O75873 Q9BQD6 Q9UPG5,Q5QPD1,Q5QPD2,Q5QPD4	A3KFJ0_HUMAN,A3KFJ1_HUMAN,A3KFJ2_HUMAN,AURKA_HUMAN,Q5QPD1_HUMAN,Q5QPD2_HUMAN,Q5QPD4_HUMAN	Aurora kinase A,Aurora kinase A,Aurora kinase A,Aurora kinase A,Aurora kinase A,Aurora kinase A,Aurora kinase A	AURKA,AURKA,AURKA,AURKA AIK AIRK1 ARK1 AURA AYK1 BTAK IAK1 STK15 STK6,AURKA,AURKA,AURKA	ENST00000395907,ENST00000420474,ENST00000451915,ENST00000312783 ENST00000347343 ENST00000371356 ENST00000395909 ENST00000395911 ENST00000395913 ENST00000395914 ENST00000395915,ENST00000456249,ENST00000422322,ENST00000441357	ENSP00000379243,ENSP00000388073,ENSP00000401358,ENSP00000321591,ENSP00000405170,ENSP00000405042,ENSP00000393452	ENSG00000087586,ENSG00000087586,ENSG00000087586,ENSG00000087586,ENSG00000087586,ENSG00000087586,ENSG00000087586	895.957	1462.51	329.404	-2.14713	1.68595e-108
ENSG00000185347	chr14	105956192	105965912	+	C14orf80	protein_coding	C9IYA4,C9J1F2,C9J317,C9J6B2,C9JZ80,C9K0G6,F8VP51,Q86SX3 B5MDG3 E9PAQ4 Q86TT3 Q86TT4 Q86TT5 Q96B41 Q9H7H4	C9IYA4_HUMAN,C9J1F2_HUMAN,C9J317_HUMAN,C9J6B2_HUMAN,C9JZ80_HUMAN,C9K0G6_HUMAN,F8VP51_HUMAN,CN080_HUMAN	Uncharacterized protein C14orf80,Uncharacterized protein C14orf80,Uncharacterized protein C14orf80,Uncharacterized protein C14orf80,Uncharacterized protein C14orf80,Uncharacterized protein C14orf80,Uncharacterized protein C14orf80,Uncharacterized protein C14orf80	C14orf80,C14orf80,C14orf80,C14orf80,C14orf80,C14orf80,C14orf80,C14orf80	ENST00000432805,ENST00000421892,ENST00000427614,ENST00000443229,ENST00000451719,ENST00000455454,ENST00000548920,ENST00000329886 ENST00000334656 ENST00000354560 ENST00000392522 ENST00000392523 ENST00000392527 ENST00000450383 ENST00000603186 ENST00000603381 ENST00000603867 ENST00000604193 ENST00000604588 ENST00000605664 ENST00000605779	ENSP00000400604,ENSP00000400014,ENSP00000391365,ENSP00000398161,ENSP00000401319,ENSP00000399624,ENSP00000450003,ENSP00000333010	ENSG00000185347,ENSG00000185347,ENSG00000185347,ENSG00000185347,ENSG00000185347,ENSG00000185347,ENSG00000185347,ENSG00000185347	73.5879	120.74	26.4363	-2.14964	3.65781e-13
ENSG00000231007	chr9	89626567	89628066	+	CDC20P1	pseudogene								22.4282	37.2938	7.5627	-2.16097	1.20004e-07
ENSG00000272512	chr1	931346	933431	-	RP11-54O7,17	lincRNA								5.37735	9.42774	1.32696	-2.16391	0.002747
ENSG00000188229	chr9	140135665	140138159	+	TUBB4B	protein_coding	P68371 A2BFA2 P05217	TBB4B_HUMAN	Tubulin beta-4B chain	TUBB4B TUBB2C	ENST00000340384	ENSP00000341289	ENSG00000188229	6450.34	10552.5	2348.13	-2.16753	3.24079e-99
ENSG00000228203	chr2	7052408	7058840	-	RNF144A-AS1	processed_transcript								7.19727	12.4185	1.97603	-2.17276	0.000689065
ENSG00000159259	chr21	37757676	37791313	+	CHAF1B	protein_coding	Q13112 Q99548	CAF1B_HUMAN	Chromatin assembly factor 1 subunit B	CHAF1B CAF1A CAF1P60 MPHOSPH7 MPP7	ENST00000314103	ENSP00000315700	ENSG00000159259	283.138	465.216	101.06	-2.19158	1.32244e-51
ENSG00000175643	chr16	11343476	11445619	+	RMI2	protein_coding	I3L2E0,Q96E14 B3KVZ6 Q49AE2 Q8TBL0	I3L2E0_HUMAN,RMI2_HUMAN	RecQ-mediated genome instability protein 2,RecQ-mediated genome instability protein 2	RMI2,RMI2 C16orf75	ENST00000576027,ENST00000312499 ENST00000381820 ENST00000572173	ENSP00000459601,ENSP00000310356	ENSG00000175643,ENSG00000175643	134.521	221.521	47.5208	-2.19727	1.35519e-31
ENSG00000240583	chr7	30893010	30965131	+	AQP1	protein_coding	B4E220 H0Y8K2,P29972 B5BU39 E7EM69 E9PC21 F5GY19 Q8TBI5 Q8TDC1	B4E220_HUMAN,AQP1_HUMAN	Aquaporin-1 cDNA FLJ51453, highly similar to Aquaporin-1,Aquaporin-1	AQP1,AQP1 CHIP28	ENST00000434909,ENST00000311813 ENST00000409611 ENST00000409899 ENST00000441328	ENSP00000395059,ENSP00000311165	ENSG00000240583,ENSG00000240583	374.495	615.804	133.185	-2.20059	1.70845e-08
ENSG00000198535	chr15	62359176	62363116	+	C2CD4A	protein_coding	Q8NCU7	C2C4A_HUMAN	C2 calcium-dependent domain-containing protein 4A	C2CD4A FAM148A NLF1	ENST00000355522	ENSP00000347712	ENSG00000198535	29.4945	49.1138	9.8752	-2.20417	3.59858e-09
ENSG00000118777	chr4	89011416	89152474	-	ABCG2	protein_coding	H0YAF1,H0YAF3,Q9UNQ0 A0A1W3 A8K1T5 O95374 Q4W5I3 Q53ZQ1 Q569L4 Q5YLG4 Q86V64 Q8IX16 Q96LD6 Q96TA8 Q9BY73 Q9NUS0	H0YAF1_HUMAN,H0YAF3_HUMAN,ABCG2_HUMAN	ATP-binding cassette sub-family G member 2,ATP-binding cassette sub-family G member 2,ATP-binding cassette sub-family G member 2	ABCG2,ABCG2,ABCG2 ABCP BCRP BCRP1 MXR	ENST00000505480,ENST00000503830,ENST00000237612 ENST00000515655	ENSP00000426916,ENSP00000426934,ENSP00000237612	ENSG00000118777,ENSG00000118777,ENSG00000118777	797.566	1312.96	282.167	-2.2142	1.17599e-18
ENSG00000152217	chr18	42260138	42648475	+	SETBP1	protein_coding	K7ES17,Q9Y6X0 A6H8W5 Q6P6C3 Q9UEF3	K7ES17_HUMAN,SETBP_HUMAN	SET-binding protein,SET-binding protein	SETBP1,SETBP1 KIAA0437	ENST00000591940,ENST00000282030 ENST00000426838	ENSP00000468506,ENSP00000282030	ENSG00000152217,ENSG00000152217	200.018	329.988	70.0481	-2.21991	9.81994e-39
ENSG00000197472	chr1	247108849	247171395	-	ZNF695	protein_coding	F2Z3A3,F6W2C3,Q8IW36 Q5T0N9 Q5T0P1 Q5T0P3 Q7Z2W8 Q7Z648	F2Z3A3_HUMAN,F6W2C3_HUMAN,ZN695_HUMAN	Zinc finger protein 695,Zinc finger protein 695,Zinc finger protein 695	ZNF695,ZNF695,ZNF695	ENST00000479214,ENST00000491337,ENST00000339986 ENST00000366504 ENST00000487338	ENSP00000430580,ENSP00000429540,ENSP00000341236	ENSG00000197472,ENSG00000197472,ENSG00000197472	12.2619	20.8794	3.64441	-2.23601	2.12144e-05
ENSG00000092470	chr15	44119161	44160617	+	WDR76	protein_coding	C9JE56,Q9H967 A0MNP5 Q05CI4	C9JE56_HUMAN,WDR76_HUMAN	WD repeat-containing protein 76,WD repeat-containing protein 76	WDR76,WDR76	ENST00000452115,ENST00000263795 ENST00000381246	ENSP00000404665,ENSP00000263795	ENSG00000092470,ENSG00000092470	374.302	620.313	128.291	-2.26469	1.25348e-62
ENSG00000203760	chr6	126661320	126670021	+	CENPW	protein_coding	Q5EE01 A6NIR0 A6NJC2	CENPW_HUMAN	Centromere protein W	CENPW C6orf173 CUG2	ENST00000368328	ENSP00000357311	ENSG00000203760	364.181	603.678	124.684	-2.26637	1.6291e-65
ENSG00000127586	chr16	838046	850737	+	CHTF18	protein_coding	E7EXA6,F8WCC1,H0Y7D3,H3BN43,H3BT35,Q8WVB6 B7ZBA2 D3DU68 Q7Z6Y4 Q7Z6Y6 Q9BR83 Q9BRG5 Q9H7K3	E7EXA6_HUMAN,F8WCC1_HUMAN,H0Y7D3_HUMAN,H3BN43_HUMAN,H3BT35_HUMAN,CTF18_HUMAN	Chromosome transmission fidelity protein 18 homolog,Chromosome transmission fidelity protein 18 homolog,Chromosome transmission fidelity protein 18 homolog,Chromosome transmission fidelity protein 18 homolog,Chromosome transmission fidelity protein 18 homolog,Chromosome transmission fidelity protein 18 homolog	CHTF18,CHTF18,CHTF18,CHTF18,CHTF18,CHTF18 C16orf41 CTF18	ENST00000317063,ENST00000440239,ENST00000426047,ENST00000569270,ENST00000563545,ENST00000262315 ENST00000455171	ENSP00000313029,ENSP00000399111,ENSP00000412015,ENSP00000454679,ENSP00000456998,ENSP00000262315	ENSG00000127586,ENSG00000127586,ENSG00000127586,ENSG00000127586,ENSG00000127586,ENSG00000127586	141.041	234.319	47.7618	-2.2708	2.15713e-08
ENSG00000113721	chr5	149493400	149535435	-	PDGFRB	protein_coding	E5RH16,E5RII0,E5RJ14,P09619 Q8N5L4	E5RH16_HUMAN,E5RII0_HUMAN,E5RJ14_HUMAN,PGFRB_HUMAN	Platelet-derived growth factor receptor beta,Platelet-derived growth factor receptor beta,Platelet-derived growth factor receptor beta,Platelet-derived growth factor receptor beta	PDGFRB,PDGFRB,PDGFRB,PDGFRB PDGFR PDGFR1	ENST00000520579,ENST00000517957,ENST00000517488,ENST00000261799	ENSP00000430026,ENSP00000430715,ENSP00000429218,ENSP00000261799	ENSG00000113721,ENSG00000113721,ENSG00000113721,ENSG00000113721	3.72102	6.82425	0.617781	-2.27394	0.00582391
ENSG00000175305	chr8	95891998	95908906	-	CCNE2	protein_coding	E5RHN2,E5RK20,H0YBQ2,O96020 O95439,Q8WUE3	E5RHN2_HUMAN,E5RK20_HUMAN,H0YBQ2_HUMAN,CCNE2_HUMAN,Q8WUE3_HUMAN	G1/S-specific cyclin-E2,G1/S-specific cyclin-E2,G1/S-specific cyclin-E2,G1/S-specific cyclin-E2,CCNE2 protein Cyclin E2, isoform CRA_a G1/S-specific cyclin-E2	CCNE2,CCNE2,CCNE2,CCNE2,CCNE2 hCG_15054	ENST00000519889,ENST00000521809,ENST00000524224,ENST00000308108 ENST00000520509,ENST00000396133	ENSP00000430875,ENSP00000428988,ENSP00000430060,ENSP00000309181,ENSP00000379437	ENSG00000175305,ENSG00000175305,ENSG00000175305,ENSG00000175305,ENSG00000175305	155.164	257.85	52.4776	-2.27511	7.71984e-37
ENSG00000186193	chr9	139956581	139965040	-	SAPCD2	protein_coding	Q86UD0	SAPC2_HUMAN	Suppressor APC domain-containing protein 2	SAPCD2 C9orf140	ENST00000409687	ENSP00000386348	ENSG00000186193	266.266	442.403	90.1278	-2.28266	3.55609e-47
ENSG00000269974	chr15	30941000	30941732	+	RP11-932O9,10	lincRNA								13.2573	22.6565	3.85819	-2.28375	2.06753e-05
ENSG00000160957	chr8	145736667	145743229	-	RECQL4	protein_coding	U3KQ17,V9GY28,V9GY60,V9GYA3,V9GYB6,V9GZ64	U3KQ17_HUMAN,V9GY28_HUMAN,V9GY60_HUMAN,V9GYA3_HUMAN,V9GYB6_HUMAN,V9GZ64_HUMAN	ATP-dependent DNA helicase Q4,ATP-dependent DNA helicase Q4,ATP-dependent DNA helicase Q4,ATP-dependent DNA helicase Q4,ATP-dependent DNA helicase Q4,ATP-dependent DNA helicase Q4	RECQL4,RECQL4,RECQL4,RECQL4,RECQL4,RECQL4	ENST00000428558,ENST00000534538,ENST00000301323,ENST00000532846,ENST00000524998,ENST00000534626	ENSP00000475456,ENSP00000476318,ENSP00000476426,ENSP00000476551,ENSP00000476579,ENSP00000477457	ENSG00000160957,ENSG00000160957,ENSG00000160957,ENSG00000160957,ENSG00000160957,ENSG00000160957	196.067	326.067	66.0666	-2.28592	1.42487e-31
ENSG00000187951	chr15	30916697	31065196	+	ARHGAP11B	protein_coding	Q3KRB8	RHGBB_HUMAN	Rho GTPase-activating protein 11B	ARHGAP11B	ENST00000428041 ENST00000563110	ENSP00000392760	ENSG00000187951	149.919	249.826	50.0133	-2.29774	1.50417e-31
ENSG00000123416	chr12	49521565	49525180	-	TUBA1B	protein_coding	F8VRK0,F8VU66,F8VVB9,F8VWV9,F8VX09,P68363 P04687 P05209 Q27I68	F8VRK0_HUMAN,F8VU66_HUMAN,F8VVB9_HUMAN,F8VWV9_HUMAN,F8VX09_HUMAN,TBA1B_HUMAN	Tubulin alpha-1B chain,Tubulin alpha-1B chain,Tubulin alpha-1B chain,Tubulin alpha-1B chain,Tubulin alpha-1B chain,Tubulin alpha-1B chain	TUBA1B,TUBA1B,TUBA1B,TUBA1B,TUBA1B,TUBA1B	ENST00000552984,ENST00000547765,ENST00000550367,ENST00000549870,ENST00000547476,ENST00000336023	ENSP00000448648,ENSP00000448045,ENSP00000449325,ENSP00000449460,ENSP00000449748,ENSP00000336799	ENSG00000123416,ENSG00000123416,ENSG00000123416,ENSG00000123416,ENSG00000123416,ENSG00000123416	4301.41	7167.71	1435.11	-2.31955	1.47421e-165
ENSG00000164116	chr4	156587863	156653501	+	GUCY1A3	protein_coding	D6RF78,J3KPQ8,J3KQW2,Q02108 D3DP19 D6RDW3 O43843 Q8TAH3,Q6PJR4	D6RF78_HUMAN,J3KPQ8_HUMAN,J3KQW2_HUMAN,GCYA3_HUMAN,Q6PJR4_HUMAN	Guanylate cyclase soluble subunit alpha-3,Guanylate cyclase soluble subunit alpha-3,Guanylate cyclase soluble subunit alpha-3,Guanylate cyclase soluble subunit alpha-3,GUCY1A3 protein Guanylate cyclase 1, soluble, alpha 3, isoform CRA_c Guanylate cyclase soluble subunit alpha-3	GUCY1A3,GUCY1A3,GUCY1A3,GUCY1A3 GUC1A3 GUCSA3 GUCY1A1,GUCY1A3 hCG_28051	ENST00000509901,ENST00000393832,ENST00000443668,ENST00000296518 ENST00000455639 ENST00000506455 ENST00000511108 ENST00000511507 ENST00000513574,ENST00000515201	ENSP00000424863,ENSP00000377418,ENSP00000409903,ENSP00000296518,ENSP00000422141	ENSG00000164116,ENSG00000164116,ENSG00000164116,ENSG00000164116,ENSG00000164116	67.7358	113.543	21.9284	-2.32068	1.86782e-19
ENSG00000121211	chr4	154265801	154336270	+	MND1	protein_coding	D6R9E3,D6RCT6,D6RIA0,Q9BWT6 B2R5F9	D6R9E3_HUMAN,D6RCT6_HUMAN,D6RIA0_HUMAN,MND1_HUMAN	Meiotic nuclear division protein 1 homolog,Meiotic nuclear division protein 1 homolog,Meiotic nuclear division protein 1 homolog,Meiotic nuclear division protein 1 homolog	MND1,MND1,MND1,MND1 GAJ	ENST00000504860,ENST00000508731,ENST00000509752,ENST00000240488	ENSP00000422933,ENSP00000425500,ENSP00000427559,ENSP00000240488	ENSG00000121211,ENSG00000121211,ENSG00000121211,ENSG00000121211	57.9785	97.3002	18.6567	-2.32217	2.73931e-17
ENSG00000100867	chr14	24099324	24114848	+	DHRS2	protein_coding	C9JZP6,H0YJG9,H0YJP4,Q13268 D3DS54 Q53GS4 Q7Z789 Q9H2R2	C9JZP6_HUMAN,H0YJG9_HUMAN,H0YJP4_HUMAN,DHRS2_HUMAN	Dehydrogenase/reductase SDR family member 2, mitochondrial,Dehydrogenase/reductase SDR family member 2, mitochondrial,Dehydrogenase/reductase SDR family member 2, mitochondrial,Dehydrogenase/reductase SDR family member 2, mitochondrial	DHRS2,DHRS2,DHRS2,DHRS2	ENST00000432832,ENST00000553600,ENST00000557535,ENST00000250383 ENST00000344777	ENSP00000401213,ENSP00000451485,ENSP00000451895,ENSP00000250383	ENSG00000100867,ENSG00000100867,ENSG00000100867,ENSG00000100867	18.5579	31.611	5.50488	-2.32576	1.46315e-06
ENSG00000170323	chr8	82390654	82395498	-	FABP4	protein_coding	E5RIR0,P15090 Q6IBA1	E5RIR0_HUMAN,FABP4_HUMAN	Fatty acid-binding protein, adipocyte,Fatty acid-binding protein, adipocyte	FABP4,FABP4	ENST00000522659,ENST00000256104	ENSP00000428385,ENSP00000256104	ENSG00000170323,ENSG00000170323	608.937	1016.03	201.84	-2.32596	1.95401e-13
ENSG00000140525	chr15	89787180	89860492	+	FANCI	protein_coding	F8W7R3,H3BMG4,H3BN35,H3BP78,H3BQE2,H3BS60,H3BT54,Q9NVI1 A4ZVE4 A5YMH4 A6NJZ0 Q96JN1 Q96ST0 Q9BT96	F8W7R3_HUMAN,H3BMG4_HUMAN,H3BN35_HUMAN,H3BP78_HUMAN,H3BQE2_HUMAN,H3BS60_HUMAN,H3BT54_HUMAN,FANCI_HUMAN	Fanconi anemia group I protein,Fanconi anemia group I protein,Fanconi anemia group I protein,Fanconi anemia group I protein,Fanconi anemia group I protein,Fanconi anemia group I protein,Fanconi anemia group I protein,Fanconi anemia group I protein	FANCI,FANCI,FANCI,FANCI,FANCI,FANCI,FANCI,FANCI KIAA1794	ENST00000447611,ENST00000565255,ENST00000570225,ENST00000561894,ENST00000567891,ENST00000564920,ENST00000563250,ENST00000300027 ENST00000310775 ENST00000451393 ENST00000567996	ENSP00000413249,ENSP00000454371,ENSP00000454669,ENSP00000455189,ENSP00000455735,ENSP00000456552,ENSP00000457029,ENSP00000300027	ENSG00000140525,ENSG00000140525,ENSG00000140525,ENSG00000140525,ENSG00000140525,ENSG00000140525,ENSG00000140525,ENSG00000140525	1165.42	1944.35	386.494	-2.32779	1.204e-116
ENSG00000111331	chr12	113376157	113411054	+	OAS3	protein_coding	F8VS35,F8VWK9,H0YHL3,Q9Y6K5 Q2HJ14 Q9H3P5	F8VS35_HUMAN,F8VWK9_HUMAN,H0YHL3_HUMAN,OAS3_HUMAN	2'-5'-oligoadenylate synthase 3,2'-5'-oligoadenylate synthase 3,2'-5'-oligoadenylate synthase 3,2'-5'-oligoadenylate synthase 3	OAS3,OAS3,OAS3,OAS3 P/OKcl,4	ENST00000548514,ENST00000551007,ENST00000546973,ENST00000228928	ENSP00000448388,ENSP00000449299,ENSP00000447323,ENSP00000228928	ENSG00000111331,ENSG00000111331,ENSG00000111331,ENSG00000111331	193.021	322.736	63.3067	-2.33178	5.24349e-39
ENSG00000165071	chr8	133697253	133772958	-	TMEM71	protein_coding	E5RGD3,E5RH69,E5RHR5,E5RIQ3,E5RJJ0,H0YB65,Q6P5X7 Q3KRC2 Q8WVZ4 Q96LX9	E5RGD3_HUMAN,E5RH69_HUMAN,E5RHR5_HUMAN,E5RIQ3_HUMAN,E5RJJ0_HUMAN,H0YB65_HUMAN,TMM71_HUMAN	Transmembrane protein 71,Transmembrane protein 71,Transmembrane protein 71,Transmembrane protein 71,Transmembrane protein 71,Transmembrane protein 71,Transmembrane protein 71	TMEM71,TMEM71,TMEM71,TMEM71,TMEM71,TMEM71,TMEM71	ENST00000519304,ENST00000519187,ENST00000522334,ENST00000519016,ENST00000523829,ENST00000522780,ENST00000356838 ENST00000377901	ENSP00000430239,ENSP00000429873,ENSP00000430847,ENSP00000428397,ENSP00000428228,ENSP00000428772,ENSP00000349296	ENSG00000165071,ENSG00000165071,ENSG00000165071,ENSG00000165071,ENSG00000165071,ENSG00000165071,ENSG00000165071	95.3184	159.761	30.876	-2.33437	1.54092e-25
ENSG00000269397	chr19	24110590	24112089	+	CTB-92J24,2	sense_intronic								5.61419	10.0529	1.17546	-2.34504	0.00135123
ENSG00000260244	chr4	156655600	156658214	+	RP11-588K22,2	sense_overlapping								17.6231	30.1212	5.12504	-2.34511	1.362e-06
ENSG00000140451	chr15	65107831	65117867	-	PIF1	protein_coding	Q9H611 B2RPL7 Q1W5B6 Q330H5 Q33E24	PIF1_HUMAN	ATP-dependent DNA helicase PIF1	PIF1 C15orf20	ENST00000268043 ENST00000333425 ENST00000559239	ENSP00000268043	ENSG00000140451	147.847	248.282	47.4121	-2.36434	1.12277e-35
ENSG00000051180	chr15	40986972	41024354	+	RAD51	protein_coding	E9PI54,E9PJ30,E9PNT5,H0YD61,Q06609 B0FXP0 B2R8T6 Q6FHX9 Q6ZNA8 Q9BV60,Q9NZG9	E9PI54_HUMAN,E9PJ30_HUMAN,E9PNT5_HUMAN,H0YD61_HUMAN,RAD51_HUMAN,Q9NZG9_HUMAN	DNA repair protein RAD51 homolog 1,DNA repair protein RAD51 homolog 1,DNA repair protein RAD51 homolog 1,DNA repair protein RAD51 homolog 1,DNA repair protein RAD51 homolog 1,DNA repair protein RAD51 homolog 1 RAD51	RAD51,RAD51,RAD51,RAD51,RAD51 RAD51A RECA,RAD51	ENST00000531277,ENST00000525066,ENST00000527860,ENST00000533741,ENST00000267868 ENST00000382643 ENST00000423169 ENST00000532743 ENST00000557850,ENST00000526763	ENSP00000436512,ENSP00000431864,ENSP00000432759,ENSP00000433053,ENSP00000267868,ENSP00000431897	ENSG00000051180,ENSG00000051180,ENSG00000051180,ENSG00000051180,ENSG00000051180,ENSG00000051180	279.39	468.798	89.9829	-2.36837	9.93826e-59
ENSG00000112029	chr6	153291664	153304714	-	FBXO5	protein_coding	Q9UKT4 B3KNX5 Q5TF47 Q8WV29 Q9UGC8	FBX5_HUMAN	F-box only protein 5	FBXO5 EMI1 FBX5	ENST00000229758 ENST00000367241	ENSP00000229758	ENSG00000112029	350.972	588.745	113.2	-2.36853	5.56925e-60
ENSG00000131470	chr17	40724333	40729849	-	PSMC3IP	protein_coding	K7EK12,K7ELD8,K7EQS1,K7ERB6,Q9P2W1 C5ILB7 Q14458 Q8WXG2 Q96HA2	K7EK12_HUMAN,K7ELD8_HUMAN,K7EQS1_HUMAN,K7ERB6_HUMAN,HOP2_HUMAN	Homologous-pairing protein 2 homolog,Homologous-pairing protein 2 homolog,Homologous-pairing protein 2 homolog,Homologous-pairing protein 2 homolog PSMC3 interacting protein, isoform CRA_b,Homologous-pairing protein 2 homolog	PSMC3IP,PSMC3IP,PSMC3IP,PSMC3IP hCG_16948,PSMC3IP HOP2 TBPIP	ENST00000588544,ENST00000586337,ENST00000590931,ENST00000587209,ENST00000253789 ENST00000393795 ENST00000590760	ENSP00000465409,ENSP00000466031,ENSP00000467952,ENSP00000468188,ENSP00000253789	ENSG00000131470,ENSG00000131470,ENSG00000131470,ENSG00000131470,ENSG00000131470	67.5845	113.923	21.2459	-2.36906	2.00727e-20
ENSG00000168496	chr11	61560109	61564716	+	FEN1	protein_coding	F5H1Y3,I3L3E9,P39748	F5H1Y3_HUMAN,I3L3E9_HUMAN,FEN1_HUMAN	Flap endonuclease 1,Flap endonuclease 1,Flap endonuclease 1	FEN1,FEN1,FEN1 RAD2	ENST00000535723,ENST00000535307,ENST00000305885	ENSP00000445692,ENSP00000460402,ENSP00000305480	ENSG00000168496,ENSG00000168496,ENSG00000168496	744.548	1249.73	239.365	-2.37947	7.19794e-106
ENSG00000113810	chr3	160117062	160152750	+	SMC4	protein_coding	C9IYK2,C9J578,C9J9E4,C9JJ64,C9JR83,C9JVD8,C9JWF0,E9PD53,F8WCB7,Q9NTJ3 A6NLT9 D3DNL8 O95752 Q8NDL4 Q9UNT9	C9IYK2_HUMAN,C9J578_HUMAN,C9J9E4_HUMAN,C9JJ64_HUMAN,C9JR83_HUMAN,C9JVD8_HUMAN,C9JWF0_HUMAN,E9PD53_HUMAN,F8WCB7_HUMAN,SMC4_HUMAN	Structural maintenance of chromosomes protein 4,Structural maintenance of chromosomes protein 4,Structural maintenance of chromosomes protein 4,Structural maintenance of chromosomes protein 4,Structural maintenance of chromosomes protein 4,Structural maintenance of chromosomes protein 4,Structural maintenance of chromosomes protein 4,Structural maintenance of chromosomes protein,Structural mainte…	SMC4,SMC4,SMC4,SMC4,SMC4,SMC4,SMC4,SMC4,SMC4,SMC4 CAPC SMC4L1	ENST00000485645 ENST00000497311,ENST00000472991,ENST00000485867,ENST00000490207,ENST00000489573,ENST00000467468,ENST00000465903,ENST00000469762,ENST00000469858,ENST00000344722 ENST00000357388 ENST00000360111 ENST00000462787	ENSP00000420644,ENSP00000417999,ENSP00000417612,ENSP00000420817,ENSP00000420121,ENSP00000419360,ENSP00000419247,ENSP00000417964,ENSP00000418434,ENSP00000341382	ENSG00000113810,ENSG00000113810,ENSG00000113810,ENSG00000113810,ENSG00000113810,ENSG00000113810,ENSG00000113810,ENSG00000113810,ENSG00000113810,ENSG00000113810	2550.72	4280.73	820.717	-2.38148	5.18739e-171
ENSG00000134940	chr11	125541417	125551018	-	ACRV1	protein_coding	K4DI85,P26436 Q53FF4	K4DI85_HUMAN,ASPX_HUMAN	Acrosomal protein SP-10 Acrosomal vesicle protein 1, isoform CRA_d,Acrosomal protein SP-10	ACRV1 hCG_38914,ACRV1	ENST00000348856,ENST00000315608 ENST00000345274 ENST00000353070 ENST00000425431 ENST00000445562 ENST00000453509 ENST00000527795 ENST00000530048 ENST00000533904	ENSP00000257385,ENSP00000317684	ENSG00000134940,ENSG00000134940	6.23523	11.1435	1.32696	-2.38367	0.00055826
[truncated: 179 more rows]

## Sheet: Table S3
Gene Name	Full Name	FOXO1 ChIP-Seq Peaks Genomic Localization (hg38 genome version)
PDK1	Pyruvate dehydrogenase (acetyl-transferring) kinase isozyme 1, mitochondrial	Chr2:172555867-172556724
		Chr2:172563103-172563542
		Chr2:172564420-172564634
[truncated: 43 more rows]

## Sheet: Table S4
gRNA ID	gRNA sequence
[truncated: 24 more rows]

## Sheet: Table S5
Primary Antibodies for Western blot analysis	Source	Identifier	Dilution
[truncated: 39 more rows]

[truncated: 1 more sheets: Table S6]
