# Supplementary material for: Control of endothelial quiescence by FOXO-regulated metabolites
Source: Nat Cell Biol. 2021 Apr 1;23(4):413–23. doi: 10.1038/s41556-021-00637-6 (PMC8032556; doi:10.1038/s41556-021-00637-6)
Supplement: Source Data Fig. 1 — Statistical source data. [file 41556_2021_637_MOESM7_ESM.xlsx]

## Sheet: Fig.1C
Figure 1C
2HG Metabolite abundance			Table Analyzed	2HG Metabolite abundance
iLentiCtrl	iLentiFOXO1 A3		Column A	iLentiCtrl
65163	156507		vs	vs
60210	143691		Column B	iLentiFOXO1 A3
63129	147659
65892	164752		Unpaired t test
39270	221268		P value	< 0,0001
54076	161238		P value summary	****
53000	167569		Are means signif. different? (P < 0.05)	Yes
66300	167083		One- or two-tailed P value?	Two-tailed
			t, df	t=11,89 df=14

## Sheet: Fig.1D
Figure 1D
R-2HG Metabolite abundance		S-2HG Metabolite abundance			Table Analyzed	R-2HG Metabolite abundance				Table Analyzed	S-2HG Metabolite abundance
iLentiCtrl	iLentiFOXO1 A3	iLentiCtrl	iLentiFOXO1 A3		Column A	iLentiCtrl				Column A	iLentiCtrl
0	25800	65163	130707		vs	vs				vs	vs
6410	18900	53800	124791		Column B	iLentiFOXO1 A3				Column B	iLentiFOXO1 A3
0	23400	63129	124259
9190	28400	56702	136352		Unpaired t test					Unpaired t test
10345	30268	28925	191000		P value	< 0,0001				P value	< 0,0001
7172	18238	46904	143000		P value summary	****				P value summary	****
0	13569	53000	154000		Are means signif. different? (P < 0.05)	Yes				Are means signif. different? (P < 0.05)	Yes
0	10083	66300	157000		One- or two-tailed P value?	Two-tailed				One- or two-tailed P value?	Two-tailed
					t, df	t=5,655 df=14				t, df	t=10,13 df=14

## Sheet: Fig.1G
Figure 1G
FOXO1 subcellular localization: sparse vs dense HUVECs
Cytoplasmic		Nuclear/Cytoplasmic		Nuclear			Table Analyzed	Cytoplasmic		Table Analyzed	Nuclear/Cytoplasmic		Table Analyzed	Nuclear
Sparse	Dense	Sparse	Dense	Sparse	Dense		Column A	Sparse		Column A	Sparse		Column A	Sparse
72.22	16.05	16.67	17.28	11.11	66.67		vs	vs		vs	vs		vs	vs
83.33	9.88	16.67	16.05	0	74.07		Column B	Dense		Column B	Dense		Column B	Dense
82.35	9.47	17.65	18.95	0	71.58
70	8.91	15	18.81	15	72.28		Unpaired t test			Unpaired t test			Unpaired t test
77.27	5.5	13.64	22.5	9.09	72		P value	< 0,0001		P value	0.4448		P value	< 0,0001
65.22	15.91	17.39	14.77	17.39	69.32		P value summary	****		P value summary	ns		P value summary	****
69.57	16.09	17.39	18.39	13.04	65.52		Are means signif. different? (P < 0.05)	Yes		Are means signif. different? (P < 0.05)	No		Are means signif. different? (P < 0.05)	Yes
62.5	14.61	25	14.61	12.5	70.79		One- or two-tailed P value?	Two-tailed		One- or two-tailed P value?	Two-tailed		One- or two-tailed P value?	Two-tailed
78.95		21.05		0			t, df	t=20,64 df=20		t, df	t=0,7795 df=20		t, df	t=28,12 df=20
66.1		23.73		10.17
63.27		24.49		12.24
68		20		12
64		24		12
81.25		12.5		6.25

## Sheet: Fig.1I
Figure 1I
2HG Metabolite abundance			Table Analyzed	2HG Metabolite abundance
Proliferating	Contact inhibited		Column A	Proliferating
2640	130300		vs	vs
1490	119200		Column B	Contact inhibited
63000	119300
6010	139200		Unpaired t test
16514	168438		P value	< 0,0001
15244	120748		P value summary	****
7506	142107		Are means signif. different? (P < 0.05)	Yes
			One- or two-tailed P value?	Two-tailed
			t, df	t=11,20 df=12

## Sheet: Fig.1J
Figure 1J
R-2HG Metabolite abundance		S-2HG Metabolite abundance			Table Analyzed	R-2HG Metabolite abundance		Table Analyzed	S-2HG Metabolite abundance
Proliferating	Contact inhibited	Proliferating	Contact inhibited		Column A	Proliferating		Column A	Proliferating
0	24300	2640	106000		vs	vs		vs	vs
0	19200	1490	100000		Column B	Contact inhibited		Column B	Contact inhibited
0	22400	63000	96900
0	22200	6010	117000		Unpaired t test			Unpaired t test
4265	63279	12249	105159		P value	0.0005		P value	< 0,0001
1641	20359	13603	100389		P value summary	***		P value summary	****
0	28083	7506	114024		Are means signif. different? (P < 0.05)	Yes		Are means signif. different? (P < 0.05)	Yes
					One- or two-tailed P value?	Two-tailed		One- or two-tailed P value?	Two-tailed
					t, df	t=4,678 df=12		t, df	t=10,49 df=12
