# Supplementary material for: Control of endothelial quiescence by FOXO-regulated metabolites
Source: Nat Cell Biol. 2021 Apr 1;23(4):413–23. doi: 10.1038/s41556-021-00637-6 (PMC8032556; doi:10.1038/s41556-021-00637-6)
Supplement: Source Data Fig. 2 — Statistical source data. [file 41556_2021_637_MOESM9_ESM.xlsx]

## Sheet: Fig.2A
Figure 2A
	Cell counting S-2HG
	t=0h		t=24h		t=48h		t=72h		t=96h			Table Analyzed	t=24h		Table Analyzed	t=48h		Table Analyzed	t=72h		Table Analyzed	t=96h
	Ctrl.	S-2HG	Ctrl.	S-2HG	Ctrl.	S-2HG	Ctrl.	S-2HG	Ctrl.	S-2HG		Column C	Ctrl (24h)		Column E	Ctrl (48h)		Column G	Ctrl (72h)		Column I	Ctrl (96h)
	6.5	6.5	21	10	26	13	36.5	14	34.75	16.75		vs	vs		vs	vs		vs	vs		vs	vs
	4.25	4.25	19.5	12.5	28.75	13.25	31.75	14	41.75	16.75		Column B	S-2HG (24h)		Column F	S-2HG (48h)		Column H	S-2HG (72h)		Column J	S-2HG (96h)
	7	7	19.75	11.5	27.75	11.25	40	12.5	41.75	18.25
	5.5	5.5	16.25	11.5	26.5	11.5	37	14.75	42	17.25		Unpaired t test			Unpaired t test			Unpaired t test			Unpaired t test
	8.25	8.25	13.75	3.7	27.25	13.5	34	12	39	18.5		P value	0.0112		P value	<0,0001		P value	<0,0001		P value	<0,0001
	7	7	14	3.8	29	11.5	29	13.25	43.5	19.25		P value summary	*		P value summary	****		P value summary	****		P value summary	****
	4.75	4.75	7.75	4.2	10.5	5.4	18.7	6.3	29.8	7		Significantly different (P < 0.05)?	Yes		Significantly different (P < 0.05)?	Yes		Significantly different (P < 0.05)?	Yes		Significantly different (P < 0.05)?	Yes
	4.375	4.375	6.875	4.5	12.4	6.1	18.5	6.9	27	7.7		One- or two-tailed P value?	Two-tailed		One- or two-tailed P value?	Two-tailed		One- or two-tailed P value?	Two-tailed		One- or two-tailed P value?	Two-tailed
	4.375	4.375	6.125	4.1	14.1	6.1	18.1	8.1	27.9	6.7		t, df	t=2,703, df=30		t, df	t=4,776, df=30		t, df	t=5,945, df=30		t, df	t=10,36, df=30
	4.25	4.25	6.875	4.2	11.5	5.2	17.2	7.1	29.9	8.1
	3.625	3.625	6.75	3.3	14.8	5.4	16.9	7.8	29.4	7.6
	3.75	3.75	6.625	2.9	13.3	6.4	16.7	7.7	28.9	7.3
	3.3	3.3	4.3	2.9	10.9	4.8	16.6	5	25.5	7.1
	3.2	3.2	4.2	3.4	11.1	3.8	15.2	4.7	22.1	6.5
	2.9	2.9	5.1	3	11.9	4.2	16.4	5	36.5	7.3
	2.6	2.6	5.6	3.4	13.1	4.2	16.4	4.9	37	7.6

## Sheet: Fig.2B
Figure 2B
	EdU+ ECs Ctrl vs S-2HG
	Ctrl	S-2HG		Table Analyzed	EdU+ ECs Ctrl vs S-2HG
	16.8067	14.4927
	26.2195	10.4839		Column B	S-2HG
	27.8788	13.3333		vs.	vs,
	27.4809	6.30631		Column A	Ctrl
	24.2105	4.08163
	22.9167	4.54545		Unpaired t test
	21.6667	9.52381		P value	<0,0001
	20.6349	8.02469		P value summary	****
	14.5078	6.92308		Significantly different (P < 0.05)?	Yes
	31.0127	4.62963		One- or two-tailed P value?	Two-tailed
	22.4599	15		t, df	t=9,793, df=26
	22.2798	8.06452
	24.5902	6.89655
	23.8095	9.09091

## Sheet: Fig.2C
Figure 2C
	DNA Synthesis			Table Analyzed	DNA Synthesis
	Ctrl.	S-2HG		Column A	Ctrl
	0.81	0.24		vs	vs
	0.84	0.47		Column B	S-2HG
	1.35	0.48
	0.78	0.44		Unpaired t test
	0.87	0.12		P value	< 0,0001
	0.88	0.12		P value summary	****
	1.25	0.12		Are means signif. different? (P < 0.05)	Yes
	0.72	0.16		One- or two-tailed P value?	Two-tailed
				t, df	t=6,646 df=14

## Sheet: Fig.2D
Figure 2D
	% gated ECs-FACS BrdU							Table Analyzed	% gated ECs-FACS BrdU			Table Analyzed	% gated ECs-FACS BrdU			Table Analyzed	% gated ECs-FACS BrdU
	Ctrl G2/M	S-2HG G2/M	Ctrl S	S-2HG S	Ctrl G0/G1	S-2HG G/0G1		Column A	Ctrl G2/M			Column C	Ctrl S			Column E	Ctrl G0/G1
	14.1	13.3	25.4	4.5	57.6	78.3		vs	vs			vs	vs			vs	vs
	15.6	11.6	22.3	3.9	58.6	79.8		Column B	S-2HG G2/M			Column D	S-2HG S			Column F	S-2HG G/0G1
	19.4	13.5	18.8	4.2	56.8	79.2
	16.2	14	22.7	2.6	58.1	78.8		Unpaired t test				Unpaired t test				Unpaired t test
								P value	0.0397			P value	<0,0001			P value	<0,0001
								P value summary	*			P value summary	****			P value summary	****
								Significantly different (P < 0.05)?	Yes			Significantly different (P < 0.05)?	Yes			Significantly different (P < 0.05)?	Yes
								One- or two-tailed P value?	Two-tailed			One- or two-tailed P value?	Two-tailed			One- or two-tailed P value?	Two-tailed
								t, df	t=2,618, df=6			t, df	t=13,05, df=6			t, df	t=42,68, df=6

## Sheet: Fig.2J
Figure 2J
OCR Ctrl. Vs S-2HG
Time (min)	Ctrl									Time (min)	S-2HG
1.35044	118.822	136.755	77.25	87.6637	77.8269	72.565	74.9621	77.5971	53.8019	1.35044	76.4598	63.6731	59.3935	32.9472	51.1568	52.3117	53.8019	53.6301	62.6552
7.96849	112.009	129.973	72.4624	82.0387	75.7257	70.7171	69.0242	70.1998	49.3961	7.96849	72.7629	61.4789	56.845	29.9865	48.83	51.7049	49.3961	48.0399	59.2264
14.579	111.185	127.004	71.6524	79.0624	74.4464	69.2908	67.8632	68.5169	48.2912	14.579	71.4817	60.3334	58.7752	28.2226	47.4448	50.538	48.2912	46.98	57.8237
21.3458	51.6484	54.0262	25.2016	41.5349	30.076	29.9369	22.463	24.4475	24.5548	21.3458	47.0512	39.2032	33.5811	9.30836	22.7279	28.2892	24.5548	23.0561	35.6425
27.9511	51.1533	54.0493	24.3572	39.9867	28.5097	28.3084	20.5228	22.1775	24.1317	27.9511	47.6971	39.1853	31.587	8.74474	21.7609	27.3463	24.1317	22.7286	36.0449
34.5733	50.1166	52.4236	23.4626	40.0138	27.3626	26.9929	20.5138	21.8529	24.5271	34.5733	46.623	39.0519	31.113	8.06062	21.1386	26.489	24.5271	23.1147	35.624
41.3032	222.419	269.882	156.712	152.615	155.317	143.012	155.012	139.667	90.275	41.3032	91.2669	83.5139	82.8641	55.065	83.4372	82.288	90.275	88.1746	80.9845
47.9449	213.115	249.254	134.623	131.714	131.636	123.011	143.266	132.316	106.902	47.9449	106.471	100.003	89.379	58.1905	87.2192	93.9558	106.902	103.708	99.868
54.5621	214.875	251.563	132.211	131.367	128.241	122.084	142.375	133.897	108.866	54.5621	109.875	103.576	90.4231	59.37	86.7489	96	108.866	105.396	105.139
61.3154	36.3983	35.5181	15.8489	35.5547	18.247	19.4602	10.1502	12.5481	4.42056	61.3154	29.5038	20.9129	16.3783	-0.57277	5.80794	11.8447	4.42056	3.00006	18.0425
67.9295	37.5821	37.7628	15.8276	36.3561	17.1523	18.6361	10.8545	12.5719	6.34167	67.9295	30.0518	21.528	17.4609	0.3011	4.28812	10.6138	6.34167	4.51073	19.5567
74.5642	36.8587	37.6206	15.6649	36.4212	16.3671	18.1181	9.94363	11.6122	5.05229	74.5642	29.4998	21.1075	17.6833	0.11008	3.82721	10.2178	5.05229	3.95642	19.4164
Table Analyzed	OCR Ctrl. Vs S-2HG T=1,35044
Column A	Ctrl
vs	vs,
Column B	2S-HG
Unpaired t test
P value	0.0471
P value summary	*
Significantly different (P < 0.05)?	Yes
One- or two-tailed P value?	Two-tailed
t, df	t=2,151, df=16
Table Analyzed	OCR Ctrl. Vs S-2HG T=7,96849
Column A	Ctrl
vs	vs,
Column B	2S-HG
Unpaired t test
P value	0.0415
P value summary	*
Significantly different (P < 0.05)?	Yes
One- or two-tailed P value?	Two-tailed
t, df	t=2,217, df=16
Table Analyzed	OCR Ctrl. Vs S-2HG T=14,57901
Column A	Ctrl
vs.	vs,
Column B	2S-HG
Unpaired t test
P value	0.0449
P value summary	*
Significantly different (P < 0.05)?	Yes
One- or two-tailed P value?	Two-tailed
t, df	t=2,175, df=16
Table Analyzed	OCR Ctrl. Vs S-2HG T=41,30315
Column A	Ctrl
vs.	vs,
Column B	2S-HG
Unpaired t test
P value	0.0023
P value summary	**
Significantly different (P < 0.05)?	Yes
One- or two-tailed P value?	Two-tailed
t, df	t=3,614, df=16
Table Analyzed	OCR Ctrl. Vs S-2HG T=47,94486
Column A	Ctrl
vs.	vs,
Column B	2S-HG
Unpaired t test
P value	0.0391
P value summary	*
Significantly different (P < 0.05)?	Yes
One- or two-tailed P value?	Two-tailed
t, df	t=2,246, df=16
Table Analyzed	OCR Ctrl. Vs S-2HG T=54,56214
Column A	Ctrl
vs.	vs,
Column B	2S-HG
Unpaired t test
P value	0.0046
P value summary	**
Significantly different (P < 0.05)?	Yes
One- or two-tailed P value?	Two-tailed
t, df	t=3,296, df=16

## Sheet: Fig.2K
Figure 2K
	ATP Assay			Table Analyzed	ATP Assay
	Ctrl	S-2HG
	4.79164	2.67377		Column B	S-2HG
	5.04656	2.70898		vs.	vs,
	6.35712	4.9344		Column A	Ctrl
	6.53757	4.09662
				Unpaired t test
				P value	0.0264
				P value summary	*
				Significantly different (P < 0.05)?	Yes
				One- or two-tailed P value?	Two-tailed
				t, df	t=2,926, df=6

## Sheet: Fig.2L
Figure 2L
	RNA Synthesis			Table Analyzed	RNA Synthesis
	Ctrl	S-2HG		Column A	Ctrl
	0.77	0.34		vs	vs
	1.66	0.37		Column B	S-2HG
	0.89	0.2
	0.67	0.63		Unpaired t test
	1.31	0.16		P value	< 0,0001
	0.72	0.13		P value summary	****
	1.03	0.17		Are means signif. different? (P < 0.05)	Yes
	0.93	0.16		One- or two-tailed P value?	Two-tailed
				t, df	t=5,463 df=14

## Sheet: Fig.2M
Figure 2M
	Protein Synthesis
	Ctrl	S-2HG		Table Analyzed	Protein Synthesis
	0.96	0.21
	1.18	0.16		Column B	S-2HG
	0.95	0.19		vs.	vs,
	0.91	0.15		Column A	Ctrl
	0.75	0.17
	1.03	0.23		Unpaired t test
	1.08	0.23		P value	<0,0001
	1.14	0.28		P value summary	****
				Significantly different (P < 0.05)?	Yes
				One- or two-tailed P value?	Two-tailed
				t, df	t=15,55, df=14
