# Supplementary material for: Control of endothelial quiescence by FOXO-regulated metabolites
Source: Nat Cell Biol. 2021 Apr 1;23(4):413–23. doi: 10.1038/s41556-021-00637-6 (PMC8032556; doi:10.1038/s41556-021-00637-6)
Supplement: Source Data Fig. 3 — Statistical source data. [file 41556_2021_637_MOESM11_ESM.xlsx]

## Sheet: Fig.3A
Figure 3A
	Scratch closure (%)			Table Analyzed	Scratch closure (%)
	Ctrl	S-2HG
	98.1472	55.4055		Column B	S-2HG
	103.004	43.8222		vs.	vs,
	102.507	39.8865		Column A	Ctrl
	104.503	54.8771
	91.8386	46.6231		Unpaired t test
	104.26	64.1365		P value	<0,0001
	94.6797	56.369		P value summary	****
	106.589	37.8295		Significantly different (P < 0.05)?	Yes
	96.2041	43.5173		One- or two-tailed P value?	Two-tailed
	98.2675	50.3816		t, df	t=19,09, df=28
	96.6327	56.8167
	99.0743	38.7583
	97.4224	35.2838
	102.82	26.4665
	104.05	43.4481

## Sheet: Fig.3I
Figure 3I
EC Area %			Table Analyzed	EC Area %
Ctrl	S-2HG
57	29		Column B	S-2HG
66	35		vs.	vs,
75	37		Column A	Ctrl
75	40
75	37		Unpaired t test
73	44		P value	<0,0001
64	35		P value summary	****
49	37		Significantly different (P < 0.05)?	Yes
69	46		One- or two-tailed P value?	Two-tailed
72	37		t, df	t=13,80, df=78
74	35
65	30
63	46
64	32
67	30
50	32
55	31
73	36
67	34
63	28
51	27
EC proliferation %			Table Analyzed	EC proliferation %
Ctrl	S-2HG
30	29		Column B	S-2HG
17	15		vs.	vs,
25	19		Column A	Ctrl
20	18
28	23		Unpaired t test
25	11		P value	<0,0001
30	18		P value summary	****
26	18		Significantly different (P < 0.05)?	Yes
27	18		One- or two-tailed P value?	Two-tailed
45	15		t, df	t=6,653, df=46
35	24
38	11
32	28
37	27
32	22
38	14
29	29
36	25
43	24
33	25
30	17
37	19
38	9
44	16
Regression Index			Table Analyzed	Regression Index
Ctrl	S-2HG
6.12	6.75		Column B	S-2HG
4.75	5.15		vs.	vs,
7.47	4.83		Column A	Ctrl
2.78	6.41
6.05	9.22		Unpaired t test
3.25	7.68		P value	0.2044
4.75	4.81		P value summary	ns
4.72	5.95		Significantly different (P < 0.05)?	No
4.48	3.7		One- or two-tailed P value?	Two-tailed
4.33	4.75		t, df	t=1,291, df=38
3.44	3.88
5.62	5.06
4.64	5.99
4.47	3.45
4.57	5.17
3.69	4.04
3.96	5.5
6.17	4.56
	5.09
	5.71
	3.43
	4.79
