# Supplementary material for: Control of endothelial quiescence by FOXO-regulated metabolites
Source: Nat Cell Biol. 2021 Apr 1;23(4):413–23. doi: 10.1038/s41556-021-00637-6 (PMC8032556; doi:10.1038/s41556-021-00637-6)
Supplement: Source Data Fig. 4 — Statistical source data. [file 41556_2021_637_MOESM12_ESM.xlsx]

## Sheet: Fig.4A
Figure 4A
	2OG Metabolite levels			Table Analyzed	2OG Metabolite levels
	AdCtrl	AdFOXO1 A3
	0.7138	1.1813		Column B	AdFOXO1 A3
	0.6747	1.0208		vs.	vs,
	0.6502	0.9792		Column A	AdCtrl
	0.6822	1.0518
				Unpaired t test
				P value	0.0002
				P value summary	***
				Significantly different (P < 0.05)?	Yes
				One- or two-tailed P value?	Two-tailed
				t, df	t=8,300, df=6
	Succinyl-carnitine Metabolite levels			Table Analyzed	Succinyl-carnitine Metabolite levels
	AdCtrl	AdFOXO1 A3
	1.183	0.5272		Column B	AdFOXO1 A3
	1.8578	0.8374		vs.	vs,
	1.2208	0.4127		Column A	AdCtrl
	1.6521	0.9526
				Unpaired t test
				P value	0.0088
				P value summary	**
				Significantly different (P < 0.05)?	Yes
				One- or two-tailed P value?	Two-tailed
				t, df	t=3,818, df=6

## Sheet: Fig.4C
Figure 4C
	OCR-basal			Table Analyzed	ocr-basal			OCR-FCCP			Table Analyzed	OCR-FCCP
	gCtrl	gOGDH						gCtrl	gOGDH
	57.7782	37.0292		Column B	gOGDH			108.911	19.3655		Column B	gOGDH
	61.019	35.2572		vs.	vs,			111.742	28.4395		vs.	vs,
	61.765	31.6662		Column A	gCtrl			118.468	27.0022		Column A	gCtrl
	58.6961	40.1125						113.112	74.1941
	65.5747	44.7856		Unpaired t test				124.925	82.2343		Unpaired t test
	73.4695	39.681		P value	<0,0001			143.669	74.24		P value	<0,0001
	63.2725	43.3422		P value summary	****			122.419	78.602		P value summary	****
	67.2642	29.2075		Significantly different (P < 0.05)?	Yes			138.235	49.6024		Significantly different (P < 0.05)?	Yes
				One- or two-tailed P value?	Two-tailed						One- or two-tailed P value?	Two-tailed
				t, df	t=9,847, df=14						t, df	t=6,656, df=14

## Sheet: Fig.4D
Figure 4D
2HG Metabolite abundance				Table Analyzed	2HG Metabolite abundance
gCtrl	gOGDH			Column A	gCtrl
0.8424	6.621			vs	vs
0.6243	7.735			Column B	gOGDH
0.8555	6.251
0.9148	6.375			Unpaired t test
1.28	4.202			P value	< 0,0001
1.252	3.693			P value summary	****
1.423	4.413			Are means signif. different? (P < 0.05)	Yes
	2.928			One- or two-tailed P value?	Two-tailed
				t, df	t=6,548 df=13

## Sheet: Fig.4E
Figure 4E
R-2HG Metabolite abundance		S-2HG Metabolite abundance			Table Analyzed	R-2HG Metabolite abundance			Table Analyzed	S-2HG Metabolite abundance
gCtrl	gOGDH	gCtrl	gOGDH		Column A	gCtrl			Column C	gCtrl
0.0494	0.651	0.793	5.97		vs	vs			vs	vs
0.0163	0.625	0.608	7.11		Column B	gOGDH			Column D	gOGDH
0.0525	0.561	0.803	5.69
0.0898	0.605	0.825	5.77		Unpaired t test				Unpaired t test
0	0.582	1.28	3.62		P value	< 0,0001			P value	< 0,0001
0.092	0.583	1.16	3.11		P value summary	****			P value summary	****
0.163	0.743	1.26	3.67		Are means signif. different? (P < 0.05)	Yes			Are means signif. different? (P < 0.05)	Yes
	0.518		2.41		One- or two-tailed P value?	Two-tailed			One- or two-tailed P value?	Two-tailed
					t, df	t=16,91 df=13			t, df	t=5,780 df=13

## Sheet: Fig.4F
Figure 4F
	Cell counting gCtrl vs gOGDH
	t=0h		t=24h		t=48h		t=72h		t=96h			Table Analyzed	t=24h		Table Analyzed	t=48h		Table Analyzed	t=72h		Table Analyzed	t=96h
	gCtrl	gOGDH	gCtrl	gOGDH	gCtrl	gOGDH	gCtrl	gOGDH	gCtrl	gOGDH		Column C	gCtrl		Column A	gCtrl		Column A	gCtrl		Column A	gCtrl
	3.5	3	6.5	3.25	12	6.5	20	8.5	34.5	17		vs	vs		vs	vs		vs	vs		vs	vs
	3	3.25	6.25	3	12.25	6.75	19.25	8.5	38.5	13.5		Column D	gOGDH		Column B	gOGDH		Column B	gOGDH		Column B	gOGDH
	3.25	3	7.75	3	11.5	6	19.25	9	39.25	16
	2.75	3.5	7	3.75	10.75	6	18.5	8.5	34.5	16		Unpaired t test			Unpaired t test			Unpaired t test			Unpaired t test
	3.5	3.5	7.25	3	11.5	6.75	18	8.75	37.75	14		P value	< 0,0001		P value	< 0,0001		P value	< 0,0001		P value	< 0,0001
	3.5	3.5	7	3.25	10.5	6	18.5	8.5	33.75	13.5		P value summary	****		P value summary	****		P value summary	****		P value summary	****
	4	2.5	10.25	4.75	20.5	6.75	30.75	12.75	54.25	17.25		Are means signif. different? (P < 0.05)	Yes		Are means signif. different? (P < 0.05)	Yes		Are means signif. different? (P < 0.05)	Yes		Are means signif. different? (P < 0.05)	Yes
	3.75	2.5	11.5	2.75	16	6	33	11	47.25	16.75		One- or two-tailed P value?	Two-tailed		One- or two-tailed P value?	Two-tailed		One- or two-tailed P value?	Two-tailed		One- or two-tailed P value?	Two-tailed
	4	2.25	9	3.5	20.5	7.25	27	12.5	52.25	20.5		t, df	t=8,990 df=22		t, df	t=6,677 df=22		t, df	t=7,080 df=20		t, df	t=11,43 df=22
	4	2	8.5	4.25	17.25	7	29.75	12	51	16.5
	3.5	2	6.75	3	20.5	7.25	34		51.75	14.25
	5.5	2.25	10.5	3	18.25	10.25	28.5		53.5	13.5

## Sheet: Fig.4G
Figure 4G
EdU+ ECs- gCtrl vs gOGDH			Table Analyzed	EdU+ ECs- gCtrl vs gOGDH
gCtrl	gOGDH
13.6029	6.52174		Column B	gOGDH
16.3077	8.22785		vs.	vs,
18.7311	5.20231		Column A	gCtrl
16.3009	4.79042
14.9206	3.37423		Unpaired t test
15.942	4.62185		P value	<0,0001
11.7647	9.81595		P value summary	****
10.4316	10		Significantly different (P < 0.05)?	Yes
	3.861		One- or two-tailed P value?	Two-tailed
	3.44828		t, df	t=6,377, df=18
	8.16327
	11.5942

## Sheet: Fig.4H
Figure 4H
EdU+ ECs- gCtrl vs 2OG			Table Analyzed	EdU+ ECs- gCtrl vs 2OG
Ctrl	2OG
21.98	28.17		Column B	2OG
25.43	21.96		vs.	vs,
19.71	17.98		Column A	Ctrl
17.99	18.58
17.57	15.41		Unpaired t test
			P value	0.966
			P value summary	ns
			Significantly different (P < 0.05)?	No
			One- or two-tailed P value?	Two-tailed
			t, df	t=0,04402, df=8

## Sheet: Fig.4J
Figure 4J
S-2HG Metabolite abundance					Table Analyzed	S-2HG Metabolite abundance				Table Analyzed	S-2HG Metabolite abundance				Table Analyzed	S-2HG Metabolite abundance
gCTL	gOGDH	gSDHA	gFH
79100	823000	34800	41000		Column A	gCTL				Column A	gCTL				Column A	gCTL
70500	754000	31900	47900		vs.	vs,				vs.	vs,				vs.	vs,
84700	819000	32100	33300		Column B	gOGDH				Column C	gSDHA				Column D	gFH
79400	784000	44900	29300
105000	606000	89100	53400		Unpaired t test					Unpaired t test					Unpaired t test
111000	879000	72900	54000		P value	<0,0001				P value	0.0134				P value	0.0024
97100	730000	65700	63500		P value summary	****				P value summary	*				P value summary	**
200000		76800	54000		Significantly different (P < 0.05)?	Yes				Significantly different (P < 0.05)?	Yes				Significantly different (P < 0.05)?	Yes
					One- or two-tailed P value?	Two-tailed				One- or two-tailed P value?	Two-tailed				One- or two-tailed P value?	Two-tailed
					t, df	t=19,29, df=13				t, df	t=2,830, df=14				t, df	t=3,698, df=14

## Sheet: Fig.4K
Figure 4K
	EdU+ ECs- gCtrl vs gOGDH vs gSDHA vs gFH						Table Analyzed	EdU+ ECs- gCtrl vs gOGDH vs gSDHA vs gFH					Table Analyzed	EdU+ ECs- gCtrl vs gOGDH vs gSDHA vs gFH					Table Analyzed	EdU+ ECs- gCtrl vs gOGDH vs gSDHA vs gFH
	gCtrl	gOGDH	gSDHA	gFH
	31.13	12.3288	31.85	27.62			Column B	gOGDH					Column C	gSDHA					Column D	gFH
	34.9594	14.2857	36.8	29.5			vs.	vs,					vs.	vs,					vs.	vs,
	24.88	11.4754	31.19	24.14			Column A	gCtrl					Column A	gCtrl					Column A	gCtrl
	27.907	10.6061	31.06	28.77
	34.9594						Unpaired t test						Unpaired t test						Unpaired t test
							P value	<0,0001					P value	0.4666					P value	0.2288
							P value summary	****					P value summary	ns					P value summary	ns
							Significantly different (P < 0.05)?	Yes					Significantly different (P < 0.05)?	No					Significantly different (P < 0.05)?	No
							One- or two-tailed P value?	Two-tailed					One- or two-tailed P value?	Two-tailed					One- or two-tailed P value?	Two-tailed
							t, df	t=7,928, df=7					t, df	t=0,7698, df=7					t, df	t=1,319, df=7
