# Supplementary material for: Control of endothelial quiescence by FOXO-regulated metabolites
Source: Nat Cell Biol. 2021 Apr 1;23(4):413–23. doi: 10.1038/s41556-021-00637-6 (PMC8032556; doi:10.1038/s41556-021-00637-6)
Supplement: Source Data Fig. 5 — Statistical source data. [file 41556_2021_637_MOESM14_ESM.xlsx]

## Sheet: Fig.5G
Figure 5G
EC Area (%)			Table Analyzed	EC Area (%)
Ctrl	Ogdh iECKO		Column A	Ctrl
47	26		vs	vs
48	29		Column B	Ogdh iECKO
49	30
48	27		Unpaired t test
44	27		P value	< 0,0001
48	30		P value summary	****
49	25		Are means signif. different? (P < 0.05)	Yes
58	30		One- or two-tailed P value?	Two-tailed
50			t, df	t=14,82 df=16
51
Number of ECs			Table Analyzed	Number of ECs
Ctrl	Ogdh iECKO		Column A	Ctrl
94	40		vs	vs
89	37		Column B	Ogdh iECKO
91	40
80	37		Unpaired t test
74	38		P value	< 0,0001
87	34		P value summary	****
89	42		Are means signif. different? (P < 0.05)	Yes
95	37		One- or two-tailed P value?	Two-tailed
87	41		t, df	t=19,20 df=17
77
Proliferation rate			Table Analyzed	Proliferation rate
Ctrl	Ogdh iECKO		Column A
34	13		vs	vs
27	13		Column B
29	7
	9		Unpaired t test
	12		P value	0.0001
			P value summary	***
			Are means signif. different? (P < 0.05)	Yes
			One- or two-tailed P value?	Two-tailed
			t, df	t=8,699 df=6

## Sheet: Fig.5I
Figure 5I
S-2HG Metabolite levels MLECs				Table Analyzed	S-2HG
AdCtrl	AdCre
182000	326000			Column B	AdCre
141000	287000			vs.	vs,
174000	404000			Column A	AdCtrl
	275000
	264000			Unpaired t test
				P value	0.0061
				P value summary	**
				Significantly different (P < 0.05)?	Yes
				One- or two-tailed P value?	Two-tailed
				t, df	t=4,140, df=6
