# Supplementary material for: Control of endothelial quiescence by FOXO-regulated metabolites
Source: Nat Cell Biol. 2021 Apr 1;23(4):413–23. doi: 10.1038/s41556-021-00637-6 (PMC8032556; doi:10.1038/s41556-021-00637-6)
Supplement: Source Data Fig. 6 — Statistical source data. [file 41556_2021_637_MOESM16_ESM.xlsx]

## Sheet: Fig.6A
Figure 6A
Fold change																	Table Analyzed	FOXO1 TARGETS		Table Analyzed	FOXO1 TARGETS		Table Analyzed	FOXO1 TARGETS		Table Analyzed	FOXO1 TARGETS		Table Analyzed	FOXO1 TARGETS		Table Analyzed	FOXO1 TARGETS		Table Analyzed	FOXO1 TARGETS		Table Analyzed	FOXO1 TARGETS
CD36		MXI1		PDK4		PDK1		DLST		DLD		OGDH		MYC			Column A	CD36		Column C	MXI1		Column E	PDK4		Column G	PDK1		Column I	DLST		Column K	DLD		Column M	OGDH		Column O	MYC
AdCtrl	AdFOXO1A3	AdCtrl	AdFOXO1A3	AdCtrl	AdFOXO1A3	AdCtrl	AdFOXO1A3	AdCtrl	AdFOXO1A3	AdCtrl	AdFOXO1A3	AdCtrl	AdFOXO1A3	AdCtrl	AdFOXO1A3		vs	vs		vs	vs		vs	vs		vs	vs		vs	vs		vs	vs		vs	vs		vs	vs
1.60465	70.2558	1.17483	5.90559	1.47887	2.7163	1.43501	3.11241	0.961079	1.86858	1.15323	1.51385	1.03735	0.7358	0.957007	0.200581		Column B	CD36		Column D	MXI1		Column F	PDK4		Column H	PDK1		Column J	DLST		Column L	DLD		Column N	OGDH		Column P	MYC
0.540698	57.2616	0.867133	5.00699	0.573441	2.55332	0.795667	2.1815	1.05752	1.56633	0.786508	1.53921	0.928916	0.762134	1.0176	0.230416
0.854651	74.5988	0.958042	5.14685	0.947686	2.6499	0.769321	2.0322	0.981402	1.5375	1.06026	1.69698	1.03374	0.731153	1.0254	0.0940943		Unpaired t test			Unpaired t test			Unpaired t test			Unpaired t test			Unpaired t test			Unpaired t test			Unpaired t test			Unpaired t test
																	P value	0.0002		P value	0.0001		P value	0.0036		P value	0.023		P value	0.0039		P value	0.0093		P value	0.0022		P value	< 0,0001
																	P value summary	***		P value summary	***		P value summary	**		P value summary	*		P value summary	**		P value summary	**		P value summary	**		P value summary	****
																	Are means signif. different? (P < 0.05)	Yes		Are means signif. different? (P < 0.05)	Yes		Are means signif. different? (P < 0.05)	Yes		Are means signif. different? (P < 0.05)	Yes		Are means signif. different? (P < 0.05)	Yes		Are means signif. different? (P < 0.05)	Yes		Are means signif. different? (P < 0.05)	Yes		Are means signif. different? (P < 0.05)	Yes
																	One- or two-tailed P value?	Two-tailed		One- or two-tailed P value?	Two-tailed		One- or two-tailed P value?	Two-tailed		One- or two-tailed P value?	Two-tailed		One- or two-tailed P value?	Two-tailed		One- or two-tailed P value?	Two-tailed		One- or two-tailed P value?	Two-tailed		One- or two-tailed P value?	Two-tailed
																	t, df	t=12,72 df=4		t, df	t=14,82 df=4		t, df	t=6,144 df=4		t, df	t=3,587 df=4		t, df	t=5,984 df=4		t, df	t=4,701 df=4		t, df	t=6,975 df=4		t, df	t=17,67 df=4

## Sheet: Fig.6C
Figure 6C
KMV Metabolite levels
iLentiCtrl	iLeniFOXO1A3		Table Analyzed	KMV Metabolite levels
0.719	1.62		Column A	iLentCtrl
0.887	0.965		vs	vs
0.545	1.48		Column B	iLentiFOXO1A3
0.714	1.47
1.16	2.27		Unpaired t test
0.665	1.99		P value	0.0055
	4		P value summary	**
	3.32		Are means signif. different? (P < 0.05)	Yes
	2.61		One- or two-tailed P value?	Two-tailed
	4.68		t, df	t=3,280 df=14

## Sheet: Fig.6D
Figure 6D
3-methyl-2-oxovalerate		3-methyl-2-oxobutyrate		4-methyl-2-oxopentanoate		isovalerylcarnitine		beta-hydroxyisovalerate		alpha-hydroxycaproate		isobutyrylcarntine		ethylmalonate		3-hydroxyisobutyrate		2-methylbutyrylglycine		3-methylcrotonylglycine		methylsuccinate		2-methylbutyrylcarnitine		3-hydroxy-2-ethylpropionate		N-acetylleucine		alpha-hydroxyisovalerate		valine		beta-hydroxyisovaleroylcarnitine			Table Analyzed	3-methyl-2-oxovalerate		Table Analyzed	3-methyl-2-oxobutyrate		Table Analyzed	4-methyl-2-oxopentanoate		Table Analyzed	isovalerylcarnitine		Table Analyzed
AdCtrl	AdFOXO1A3	AdCtrl	AdFOXO1A3	AdCtrl	AdFOXO1A3	AdCtrl	AdFOXO1A3	AdCtrl	AdFOXO1A3	AdCtrl	AdFOXO1A3	AdCtrl	AdFOXO1A3	AdCtrl	AdFOXO1A3	AdCtrl	AdFOXO1A3	AdCtrl	AdFOXO1A3	AdCtrl	AdFOXO1A3	AdCtrl	AdFOXO1A3	AdCtrl	AdFOXO1A3	AdCtrl	AdFOXO1A3	AdCtrl	AdFOXO1A3	AdCtrl	AdFOXO1A3	AdCtrl	AdFOXO1A3	AdCtrl	AdFOXO1A3		Column A			Column A			Column A			Column A			Column A
1.09784	3.79386	1.00102	3.25077	1.09093	3.16739	0.837964	1.84105	1.16313	2.09607	1.12578	2.13015	1.01573	1.75758	1.1098	1.77539	0.977495	1.72001	0.82228	1.75371	0.93685	1.46886	0.958747	1.40948	0.965074	1.33861	0.961577	1.39683	0.987675	1.38241	1.03069	1.38729	0.950394	1.32891	0.943378	1.26868		vs	vs		vs	vs		vs	vs		vs	vs		vs
0.95308	1.78497	1.14325	1.53356	0.8944	1.4999	1.15572	1.68439	0.899741	1.81013	0.893763	1.57692	0.974195	1.63065	0.993801	1.63054	1.00496	1.58281	1.24594	1.34837	0.968703	1.25409	0.969487	1.24044	1.04887	1.219	0.907185	1.12853	1.17649	1.30829	0.925202	1.18779	0.97919	1.11743	1.04999	1.1321		Column B			Column B			Column B			Column B			Column B
1.03914	1.56415	0.849318	1.59484	0.987807	1.45237	0.853367	1.95026	0.964344	1.80322	0.913929	1.31892	0.948425	1.76265	0.973176	1.55401	0.835562	1.75668	0.952245	1.37167	0.917762	1.19952	0.909076	1.2551	0.921911	1.34102	0.974375	1.22851	0.861351	1.09656	0.880755	1.11015	0.92396	1.11935	0.966105	1.08876
0.90994	1.79653	1.00641	1.72222	1.02686	1.6398	1.15295	2.24553	0.972782	1.89576	1.06653	2.47422	1.06165	1.73387	0.923224	1.80639	1.18198	1.69544	0.979533	1.90549	1.17668	1.82463	1.16269	1.54652	1.06414	1.53376	1.15686	1.47865	0.974484	1.462	1.16335	1.41821	1.14646	1.40855	1.04052	1.38889		Unpaired t test with Welch's correction			Unpaired t test			Unpaired t test			Unpaired t test			Unpaired t test
																																					P value	0.0499		P value	0.0483		P value	0.4832		P value	0.0008		P value
																																					P value summary	*		P value summary	*		P value summary	*		P value summary	***		P value summary
																																					Are means signif. different? (P < 0.05)	Yes		Are means signif. different? (P < 0.05)	Yes		Are means signif. different? (P < 0.05)	No		Are means signif. different? (P < 0.05)	Yes		Are means signif. different? (P < 0.05)
																																					One- or two-tailed P value?	One-tailed		One- or two-tailed P value?	Two-tailed		One- or two-tailed P value?	Two-tailed		One- or two-tailed P value?	Two-tailed		One- or two-tailed P value?
																																					Welch-corrected t, df	t=2,356 df=3		t, df	t=2,472 df=6		t, df	t=2,472 df=6		t, df	t=6,277 df=6		t, df
[truncated: 27 more columns]

## Sheet: Fig.6E
Figure 6E
OGDH activity (%)			Table Analyzed	OGDH activity (%)
Ctrl	KMV
100	59.3526		Column A	Ctrl
98	64.5573		vs.	vs,
100	58.2137		Column B	KMV
			Unpaired t test
			P value	<0,0001
			P value summary	****
			Significantly different (P < 0.05)?	Yes
			One- or two-tailed P value?	Two-tailed
			t, df	t=18,72, df=4

## Sheet: Fig.6F
Figure 6F
OCR-Basal
Ctrl	KMV		Table Analyzed	OCR-Basal
78.332	64.6865		Column A	Ctrl
80.0775	52.0355		vs	vs
94.1344	75.2317		Column B	KMV
108.86	32.7144
74.1856	28.2916		Unpaired t test
	29.2433		P value	0.0024
	18.6816		P value summary	**
			Are means signif. different? (P < 0.05)	Yes
			One- or two-tailed P value?	Two-tailed
			t, df	t=4,023 df=10
OCR-FCCP			Table Analyzed	OCR-FCCP
Ctrl	KMV		Column A	Ctrl
129.97	105.602		vs	vs
130.711	80.9574		Column B	KMV
140.618	99.0165
157.639	94.2127		Unpaired t test
120.109	38.533		P value	0.0012
	35.0266		P value summary	**
	31.8566		Are means signif. different? (P < 0.05)	Yes
	19.5179		One- or two-tailed P value?	Two-tailed
			t, df	t=4,350 df=11

## Sheet: Fig.6G
Figure 6G
2HG metabolite levels			Table Analyzed	2HG metabolite levels
Ctrl	KMV		Column A	Ctrl
0.1872	2.321		vs	vs
0.2727	2.515		Column B	KMV
0.2489	2.562
0.1915	2.402		Unpaired t test
0.2851	2.562		P value	< 0,0001
0.2922	3.14		P value summary	****
0.2984	3.405		Are means signif. different? (P < 0.05)	Yes
0.397	2.981		One- or two-tailed P value?	Two-tailed
0.3685	3.153		t, df	t=18,91 df=16

## Sheet: Fig.6H
Figure 6H
R-2HG metabolite levels		S-2HG metabolite levels			Table Analyzed	R-2HG metabolite levels			Table Analyzed	S-2HG metabolite levels
Ctrl	KMV	Ctrl	KMV		Column A	Ctrl			Column C	Ctrl
0.0262	0.361	0.161	1.96		vs	vs			vs.	vs,
0.0387	0.395	0.234	2.12		Column B	KMV			Column D	KMV
0.0349	0.382	0.214	2.18
0.0215	0.332	0.17	2.07		Unpaired t test				Unpaired t test
0.0421	0.382	0.243	2.18		P value	< 0,0001			P value	<0,0001
0.0472	0.46	0.245	2.68		P value summary	****			P value summary	****
0.0424	0.485	0.256	2.92		Are means signif. different? (P < 0.05)	Yes			Significantly different (P < 0.05)?	Yes
0.049	0.441	0.348	2.54		One- or two-tailed P value?	Two-tailed			One- or two-tailed P value?	Two-tailed
0.0455	0.473	0.323	2.68		t, df	t=20,47 df=16			t, df	t=18,54, df=16
