# Supplementary material for: Control of endothelial quiescence by FOXO-regulated metabolites
Source: Nat Cell Biol. 2021 Apr 1;23(4):413–23. doi: 10.1038/s41556-021-00637-6 (PMC8032556; doi:10.1038/s41556-021-00637-6)
Supplement: Source Data Fig. 7 — Statistical source data. [file 41556_2021_637_MOESM17_ESM.xlsx]

## Sheet: Fig.7B
Figure 7B
AOX1		OXCT1		ABAT		ACADSB		MUT		DBT		PPM1K		BCKDHB			Table Analyzed	AOX1		Table Analyzed	OXCT1		Table Analyzed	ABAT		Table Analyzed	ACADSB		Table Analyzed	MUT		Table Analyzed	DBT		Table Analyzed	PPM1K		Table Analyzed	BCKDHB
AdCtrl	AdFOXO1A3	AdCtrl	AdFOXO1A3	AdCtrl	AdFOXO1A3	AdCtrl	AdFOXO1A3	AdCtrl	AdFOXO1A3	AdCtrl	AdFOXO1A3	AdCtrl	AdFOXO1A3	AdCtrl	AdFOXO1A3		Column A	AdNull		Column A	AdNull		Column A	AdNull		Column A	AdNull		Column A	AdNull		Column A	AdNull		Column A	AdNull		Column A	AdNull
1.12528	35.9387	0.948613	7.90833	0.981013	4.95325	0.961764	2.84978	1.00336	2.63411	0.940847	2.15898	1	1.94114	0.940788	1.17217		vs	vs		vs	vs		vs	vs		vs	vs		vs	vs		vs	vs		vs	vs		vs	vs
1.71623	43.3789	1.28302	12.1308	1.19626	7.25922	0.89968	4.75127	1.24586	3.7243	1.01347	2.80679	1.25801	1.78476	0.903739	1.41415		Column B	AdFOXO1A3		Column B	AdFOXO1A3		Column B	AdFOXO1A3		Column B	AdFOXO1A3		Column B	AdFOXO1A3		Column B	AdFOXO1A3		Column B	AdFOXO1A3		Column B	AdFOXO1A3
1.80223	34.9853	1.50008	10.804	0.854556	5.37812	0.606127	3.87522	1.52719	2.93709	0.770641	2.13968	1.32867	1.71799	0.807909	0.946211
																	Unpaired t test			Unpaired t test			Unpaired t test			Unpaired t test			Unpaired t test			Unpaired t test			Unpaired t test			Unpaired t test
																	P value	0.0002		P value	0.002		P value	0.0025		P value	0.0058		P value	0.0068		P value	0.0032		P value	0.0067		P value	0.029
																	P value summary	***		P value summary	**		P value summary	**		P value summary	**		P value summary	**		P value summary	**		P value summary	**		P value summary	*
																	Are means signif. different? (P < 0.05)	Yes		Are means signif. different? (P < 0.05)	Yes		Are means signif. different? (P < 0.05)	Yes		Are means signif. different? (P < 0.05)	Yes		Are means signif. different? (P < 0.05)	Yes		Are means signif. different? (P < 0.05)	Yes		Are means signif. different? (P < 0.05)	Yes		Are means signif. different? (P < 0.05)	Yes
																	One- or two-tailed P value?	Two-tailed		One- or two-tailed P value?	Two-tailed		One- or two-tailed P value?	Two-tailed		One- or two-tailed P value?	Two-tailed		One- or two-tailed P value?	Two-tailed		One- or two-tailed P value?	Two-tailed		One- or two-tailed P value?	Two-tailed		One- or two-tailed P value?	Two-tailed
																	t, df	t=13,73 df=4		t, df	t=7,190 df=4		t, df	t=6,782 df=4		t, df	t=5,359 df=4		t, df	t=5,133 df=4		t, df	t=6,328 df=4		t, df	t=5,168 df=4		t, df	t=3,946 df=3

## Sheet: Fig.7E
Figure 7E
	Cell counting Ctrl vs KMV
	t=0h		t=24h		t=48h		t=72h		t=96h
	Ctrl	KMV	Ctrl	KMV	Ctrl	KMV	Ctrl	KMV	Ctrl	KMV		Table Analyzed	t=24h		Table Analyzed	t=48h		Table Analyzed	t=72h		Table Analyzed	t=96h
	2.25	2.25	8.25	4.75	16.25	7.5	37.5	12.75	76	20.5		Column A	Ctrl		Column A	Ctrl		Column A	Ctrl		Column A	Ctrl
	2.75	2.75	8.75	4	14	5.5	37.75	15	73.75	19.25		vs	vs		vs	vs		vs	vs		vs	vs
	2	2	6.75	4	12.5	6.25	36	15	62	21.25		Column B	KMV		Column B	KMV		Column B	KMV		Column B	KMV
	2	2	6.75	4	14.5	6.75	34.5	16	65.5	26.75
	1.5	1.5	9.25	4.75	17.75	6	37	18	82.25	17		Unpaired t test			Unpaired t test			Unpaired t test			Unpaired t test
	1.25	1.25	11	4.5	15	7.25	34.25	17.5	72.5	14.25		P value	0.0004		P value	0.0044		P value	< 0,0001		P value	< 0,0001
	5.25	5.25	10.75	7.25	31.5	19.25	61.75	27	104	35		P value summary	***		P value summary	**		P value summary	****		P value summary	****
	4.75	4.75	10.5	6.25	28.5	16	64.5	28	87	37		Are means signif. different? (P < 0.05)	Yes		Are means signif. different? (P < 0.05)	Yes		Are means signif. different? (P < 0.05)	Yes		Are means signif. different? (P < 0.05)	Yes
	4.5	4.5	11.25	9.5	32.5	20.5	68	29.75	90.75	33.75		One- or two-tailed P value?	Two-tailed		One- or two-tailed P value?	Two-tailed		One- or two-tailed P value?	Two-tailed		One- or two-tailed P value?	Two-tailed
	4	4	10.75	8	33.75	21.5	69	31	92.75	29.5		t, df	t=4,168 df=22		t, df	t=3,177 df=22		t, df	t=5,835 df=22		t, df	t=12,82 df=22
	4.5	4.5	11.5	8.75	34.25	19.25	59	27.5	86.75	35
	5.5	5.5	9.25	9.25	34.5	21	69.5	28	90.75	35.75

## Sheet: Fig.7F
Figure 7F
	EdU+ ECs Ctrl vs KMV			Table Analyzed	EdU+ ECs Ctrl vs KMV
	Ctrl	KMV		Column A	Ctrl
	30.3965	9.65517		vs	vs
	24.0664	10.2564		Column B	KMV
	20.155	9.82659
	14.5985	14.8148		Unpaired t test
	30.1435	14.7727		P value	0.0008
	26.6355	9.90991		P value summary	***
				Are means signif. different? (P < 0.05)	Yes
				One- or two-tailed P value?	Two-tailed
				t, df	t=4,723 df=10

## Sheet: Fig.7H
Figure 7H
EC Area		EC branch points		EC proliferation			Table Analyzed	EC Area		Table Analyzed	EC branch points		Table Analyzed	EC proliferation
Ctrl	KMV	Ctrl	KMV	Ctrl	KMV		Column A	Ctrl		Column C	Ctrl		Column A	Ctrl
48	35	25	18	43	23		vs	vs		vs	vs		vs	vs
44	38	25	21	40	35		Column B	KMV		Column D	KMV		Column B	KMV
41	41	24	17	34	35
48	37	22	19	34	37		Unpaired t test			Unpaired t test			Unpaired t test
50	34	19	21	39	37		P value	< 0,0001		P value	< 0,0001		P value	0.0032
38	29	24	17	42	32		P value summary	****		P value summary	****		P value summary	**
43	35	33	19	41	37		Are means signif. different? (P < 0.05)	Yes		Are means signif. different? (P < 0.05)	Yes		Are means signif. different? (P < 0.05)	Yes
52	30	24	18	31	23		One- or two-tailed P value?	Two-tailed		One- or two-tailed P value?	Two-tailed		One- or two-tailed P value?	Two-tailed
40	33	25	21	27	21		t, df	t=8,505 df=42		t, df	t=6,119 df=43		t, df	t=3,130 df=42
37	35	22	18	39	29
46	34	18	16	33	36
47	31	23	18	36	21
47	27	27	15	35	31
43	35	22	19	26	32
46	40	22	23	25	24
47	32	22	16	33	22
39	31	21	14	39	35
47	33	19	17	42	18
45	25	20	17	29	25
34	33	25	18	30	34
	28	20	14	35	33
	36		19		31
	31		18		24
	33		16
