# Supplementary material for: Control of endothelial quiescence by FOXO-regulated metabolites
Source: Nat Cell Biol. 2021 Apr 1;23(4):413–23. doi: 10.1038/s41556-021-00637-6 (PMC8032556; doi:10.1038/s41556-021-00637-6)
Supplement: Source Data Extended Data Fig. 1 — Statistical source data. [file 41556_2021_637_MOESM18_ESM.xlsx]

## Sheet: Extended Data Fig.1C
Extended Data Fig.1C
			Table Analyzed	EdU+ ECs AdCtrl vs AdFOXO1A3
EdU+ ECs AdCtrl vs AdFOXO1A3
AdCtrl	AdFOXO1 A3		Column A	AdCtrl
35.7143	3.7037		vs.	vs,
27.0833	4		Column B	AdFOXO1 A3
37.5	6.25
38.0952	8		Unpaired t test
40	6.06061		P value	<0,0001
38.8889	5.26316		P value summary	****
	3.84615		Significantly different (P < 0.05)?	Yes
	3.44828		One- or two-tailed P value?	Two-tailed
	5.26316		t, df	t=19,68, df=14
	6.45161

## Sheet: Extended Data Fig.1D
Extended Data Fig.1D
2HG metabolite levels			Table Analyzed	2HG metabolite levels
AdCtrl	AdFOXO1A3		Column A	AdCtrl
0.486	1.6542		vs	vs
0.734	5.683		Column B	AdFOXO1A3
0.4194	2.5416
0.4716	6.2307		Unpaired t test
			P value	0.0217
			P value summary	*
			Are means signif. different? (P < 0.05)	Yes
			One- or two-tailed P value?	Two-tailed
			t, df	t=3,080 df=6

## Sheet: Extended Data Fig.1G
Extended Data Fig.1G
qPCR PDK1		qPCR MXI1		qPCR PDK4		qPCR CD36			Table Analyzed	qPCR PDK1		Table Analyzed	qPCR MXI1		Table Analyzed	qPCR PDK4		Table Analyzed	qPCR CD36
Sparse	Dense	Sparse	Dense	Sparse	Dense	Sparse	Dense		Column A	Sparse		Column C	Sparse		Column A			Column A	Sparse
1.02688	1.5962	0.968107	4.51352	1.01751	38.3719	0.917654	47.4885		vs	vs		vs	vs		vs	vs		vs	vs
1.01388	1.84827	0.931528	4.29105	1.08201	49.7066	1.03707	64.3892		Column B	Dense		Column D	Dense		Column B			Column B	Dense
0.938377	1.47731	0.980038	3.91104	1.00023	32.4349	0.966499	49.4776
									Unpaired t test			Unpaired t test			Unpaired t test			Unpaired t test
									P value	0.0046		P value	< 0,0001		P value	0.0006		P value	0.0006
									P value summary	**		P value summary	****		P value summary	***		P value summary	***
									Are means signif. different? (P < 0.05)	Yes		Are means signif. different? (P < 0.05)	Yes		Are means signif. different? (P < 0.05)	Yes		Are means signif. different? (P < 0.05)	Yes
									One- or two-tailed P value?	Two-tailed		One- or two-tailed P value?	Two-tailed		One- or two-tailed P value?	Two-tailed		One- or two-tailed P value?	Two-tailed
									t, df	t=5,741 df=4		t, df	t=18,58 df=4		t, df	t=15,53 df=3		t, df	t=9,902 df=4
