# Supplementary material for: Control of endothelial quiescence by FOXO-regulated metabolites
Source: Nat Cell Biol. 2021 Apr 1;23(4):413–23. doi: 10.1038/s41556-021-00637-6 (PMC8032556; doi:10.1038/s41556-021-00637-6)
Supplement: Source Data Extended Data Fig. 3 — Statistical source data. [file 41556_2021_637_MOESM21_ESM.xlsx]

## Sheet: Extended Data Fig.3A
Extended Data Fig.3A
	Cell counting Ctrl vs S-2HG Dose response
	t=0h				t=24h				t=48h				t=72h				t=96h
	Ctrl	S-2HG 200µM	S-2HG 400µM	S-2HG 800µM	Ctrl	S-2HG 200µM	S-2HG 400µM	S-2HG 800µM	Ctrl	S-2HG 200µM	S-2HG 400µM	S-2HG 800µM	Ctrl	S-2HG 200µM	S-2HG 400µM	S-2HG 800µM	Ctrl	S-2HG 200µM	S-2HG 400µM	S-2HG 800µM		Table Analyzed	Ctrl vs, S-2HG 200 uM t=48h			Table Analyzed	Ctrl vs, S-2HG 400 uM t=48h			Table Analyzed	Ctrl vs, S-2HG 800 uM t=48h
	3.5	3.5	3.5	3.5	6.75	4.75	4.75	3.25	14.5	9.25	6.5	3.75	26	14.75	8	5	44.75	31	16.75	7.25		Column A	Ctrl (48h)			Column A	Ctrl (48h)			Column A	Ctrl (48h)
	2.75	2.75	2.75	2.75	6.5	4.25	5	3.5	13.75	12.75	4.75	3.75	26.25	16.5	7.25	3.75	47.5	30	16.5	8.5		vs	vs			vs	vs			vs	vs
	3.5	3.5	3.5	3.5	6.75	5	4	3	15.5	10	5.5	3.75	27	15.75	7.25	4.75	52.25	35.75	17.75	7.25		Column B	S-2HG (48h)			Column B	S-2HG (48h)			Column B	S-2HG (48h)
	2.75	2.75	2.75	2.75	6.75	5.25	4.5	3.25	14.75	10.25	6.5	4	25.75	15.25	7.25	4.5	44.25	34.75	22.5	7.5
	3	3	3	3	6	4.75	4	3.5	13	9.25	6	4	26.5	14.75	7	4.5	48.75	35.75	20	7.5		Unpaired t test				Unpaired t test				Unpaired t test
	2.25	2.25	2.25	2.25	6.5	4.5	4	3.5	14.25	9.25	4.5	4.25	26.5	15	6.25	3.75	46	32.25	19.5	7		P value	0.0133			P value	< 0,0001			P value	< 0,0001
	3.75	3.75	3.75	3.75	8.25	7	5	3.25	15	15	7.75	4.75	36.75	37.25	24.25	7.5	89	66.75	30.5	11.5		P value summary	*			P value summary	****			P value summary	****
	3.25	3.25	3.25	3.25	8	6.5	4	3.75	16.25	16	8	4.5	36.25	37.5	21.5	7.75	84.5	61.5	31	12.25		Are means signif. different? (P < 0.05)	Yes			Are means signif. different? (P < 0.05)	Yes			Are means signif. different? (P < 0.05)	Yes
	4	4	4	4	7.25	6.25	4	3.75	15.25	14.75	7.75	4.75	43.5	41.25	22.75	7.25	81.25	57.75	32	11		One- or two-tailed P value?	Two-tailed			One- or two-tailed P value?	Two-tailed			One- or two-tailed P value?	Two-tailed
	3.75	3.75	3.75	3.75	7.5	7	4.5	4	15	15	8.25	5.25	46.5	35	24.75	7.5	79.25	58.25	29.25	10.25		t, df	t=2,745 df=18			t, df	t=15,74 df=18			t, df	t=31,37 df=18
																						Table Analyzed	Ctrl vs, S-2HG 400 uM t=72h			Table Analyzed	Ctrl vs, S-2HG 800 uM t=72h
																						Column A	Ctrl (72h)			Column A	Ctrl (72h)
																						vs	vs			vs	vs
																						Column B	S-2HG (72h)			Column B	S-2HG (72h)
																						Unpaired t test				Unpaired t test
																						P value	< 0,0001			P value	< 0,0001
																						P value summary	****			P value summary	****
																						Are means signif. different? (P < 0.05)	Yes			Are means signif. different? (P < 0.05)	Yes
																						One- or two-tailed P value?	Two-tailed			One- or two-tailed P value?	Two-tailed
																						t, df	t=5,038 df=18			t, df	t=10,24 df=18
																						Table Analyzed	Ctrl vs, S-2HG 200 uM t=96h			Table Analyzed	Ctrl vs, S-2HG 400 uM t=96h			Table Analyzed	Ctrl vs, S-2HG 800 uM t=96h
																						Column A	Ctrl (96h)			Column A	Ctrl (96h)			Column A	Ctrl (96h)
																						vs	vs			vs	vs			vs	vs
																						Column B	S-2HG (96h)			Column B	S-2HG (96h)			Column B	S-2HG (96h)
																						Unpaired t test				Unpaired t test				Unpaired t test
																						P value	0.0345			P value	< 0,0001			P value	< 0,0001
																						P value summary	*			P value summary	****			P value summary	****
																						Are means signif. different? (P < 0.05)	Yes			Are means signif. different? (P < 0.05)	Yes			Are means signif. different? (P < 0.05)	Yes
																						One- or two-tailed P value?	Two-tailed			One- or two-tailed P value?	Two-tailed			One- or two-tailed P value?	Two-tailed
																						t, df	t=2,288 df=18			t, df	t=6,020 df=18			t, df	t=8,725 df=18

## Sheet: Extended Data Fig.3C
Extended Data Fig.3C
TCA cycle metabolites Fold change
Citrate Ctrl	Citrate S-2HG	Aconitate Ctrl	Aconitate S-2HG	2OG Ctrl	2OG S-2HG	Succinate Ctrl	Succinate S-2HG	Fumarate Ctrl	Fumarate S-2HG	Malate Ctrl	Malate S-2HG		Table Analyzed	TCA cycle metabolites Fold change			Table Analyzed	TCA cycle metabolites Fold change			Table Analyzed	TCA cycle metabolites Fold change			Table Analyzed	TCA cycle metabolites Fold change			Table Analyzed	TCA cycle metabolites Fold change			Table Analyzed	TCA cycle metabolites Fold change
1.31811	1.6261	1.60622	0.948955	1.36694	1.19244	0.744998	0.538378	1.42682	1.24258	1.32527	1.1516
1.14062	1.11974	1.44288	0.696159	1.49297	1.20213	0.640233	0.820662	1.49232	1.34084	1.37794	1.2669		Column B	Citrate 2SHG			Column D	Aconitate 2SHG			Column F	aKG 2SHG			Column H	Succinate 2SHG			Column J	Fumarate S-2HG			Column L	Malate 2SHG
1.45905	1.56346	1.29509	0.781721	1.4445	1.29908	1.46963	0.550018	1.5824	1.36131	1.41922	1.28114		vs.	vs,			vs.	vs,			vs.	vs,			vs.	vs,			vs.	vs,			vs.	vs,
1.46688	1.26591	1.58678	0.921731	1.36694	1.33786	0.648963	0.98072	1.36131	1.51894	1.31815	1.37082		Column A	Citrate CTL			Column C	Aconitate CTL			Column E	aKG CTL			Column G	Succinate CTL			Column I	Fumarate CTL			Column K	Malate Ctl
0.717781	0.984013	0.451142	0.321633	0.542899	0.673776	0.305566	0.39287	0.440123	0.405322	0.637722	0.502491
0.555954	1.08581	0.567817	0.291687	0.608822	0.658265	0.424882	0.57912	0.571136	0.362334	0.641993	0.532384		Unpaired t test				Unpaired t test				Unpaired t test				Unpaired t test				Unpaired t test				Unpaired t test
0.767374	1.08842	0.420029	0.233738	0.650509	0.800776	0.506366	0.733358	0.650972	0.481064	0.667616	0.55516		P value	0.2258			P value	0.0716			P value	0.963			P value	0.8967			P value	0.7136			P value	0.6417
0.574225	0.939641	0.630044	0.482256	0.526418	0.763936		0.989451	0.474923	0.534289	0.6121	0.600712		P value summary	ns			P value summary	ns			P value summary	ns			P value summary	ns			P value summary	ns			P value summary	ns
													Significantly different (P < 0.05)?	No			Significantly different (P < 0.05)?	No			Significantly different (P < 0.05)?	No			Significantly different (P < 0.05)?	No			Significantly different (P < 0.05)?	No			Significantly different (P < 0.05)?	No
													One- or two-tailed P value?	Two-tailed			One- or two-tailed P value?	Two-tailed			One- or two-tailed P value?	Two-tailed			One- or two-tailed P value?	Two-tailed			One- or two-tailed P value?	Two-tailed			One- or two-tailed P value?	Two-tailed
													t, df	t=1,267, df=14			t, df	t=1,949, df=14			t, df	t=0,04724, df=14			t, df	t=0,1324, df=13			t, df	t=0,3746, df=14			t, df	t=0,4755, df=14

## Sheet: Extended Data Fig.3D
Extended Data Fig.3D
Amino acids Fold change
Aspartate Ctrl	Aspartate S-2HG	Proline Ctrl	Proline S-2HG	Tyrosine Ctrl	Tyrosine S-2HG	Glutamate Ctrl	Glutamate S-2HG	Glutamine Ctrl	Glutamine S-2HG	Glycine Ctrl	Glycine S-2HG	Asparagine Ctrl	Asparagine S-2HG	Leucine/Isoleucine Ctrl	Leucine/Isoleucine S-2HG	Valine Ctrl	Valine S-2HG	Serine Ctrl	Serine S-2HG	Methionine Ctrl	Methionine S-2HG	Tryptophan Ctrl	Tryptophan S-2HG	Lysine Ctrl	Lysine S-2HG	Arginine Ctrl	Arginine S-2HG	Histidine Ctrl	Histidine S-2HG	Alanine Ctrl	Alanine S-2HG	Threonine Ctrl	Threonine S-2HG		Table Analyzed	Amino acids Fold change		Table Analyzed	Amino acids Fold change		Table Analyzed	Amino acids Fold change		Table Analyzed	Amino acids Fold change		Table Analyzed	Amino acids Fold change
1.02697	1.34781	1.41185	1.0324	1.17837	1.27897	1.18494	0.7591	1.11763	0.764424	0.957072	1.94229	1.00244	2.9227	1.31825	1.09194	1.34721	1.04355	0.583893	1.1745	1.2154	1.08575	1.3148	1.50123	1.26396	0.878173	1.17718	0.930931	1.0901	1.0713	1.3949	1.28797	0.875899	1.07914
1.10123	1.41506	1.44621	1.11974	1.14963	1.65978	1.23711	0.772565	1.11763	0.79599	1.02463	2.32512	1.19772	3.05289	1.27864	1.26733	1.21927	1.21618	0.577181	2.4698	1.2154	1.18839	1.22976	1.70401	1.21151	1.23858	1.11111	1.27628	1.09949	1.49419	1.39247	0.746051	0.897482	1.55935		Column B	Aspartate S-2HG		Column H	Glutamate S-2HG		Column J	Glutamine S-2HG		Column L	Glycine S-2HG		Column N	Asparagine S-2HG
1.0704	1.44308	1.60372	1.11545	1.22148	1.32208	1.25563	0.801178	1.16029	0.79599	1.03589	2.00422	1.14565	2.90968	1.3918	1.18246	1.3025	1.05279	0.620805	0.996644	1.28562	1.17218	1.2363	1.64841	1.33333	0.945854	1.25225	1.01201	1.17467	1.12769	1.52126	0.675577	0.893885	0.985612		vs.	vs,		vs.	vs,		vs.	vs,		vs.	vs,		vs.	vs,
1.14466	1.51313	1.50349	1.18131	1.47297	1.42985	1.2186	0.819693	1.13469	0.847179	1.37368	2.24068	1.36046	3.06591	1.39745	1.27298	1.39807	1.23314	1.65772	1.07047	1.2154	1.28562	1.26574	1.7825	1.36717	1.00169	1.39339	1.07207	1.35322	1.19347	1.48967	0.7339	1.30396	1.07194		Column A	Aspartate Ctrl		Column G	Glutamate Ctrl		Column I	Glutamine Ctrl		Column K	Glycine Ctrl		Column M	Asparagine Ctrl
0.94711	0.968126	0.496868	0.704493	0.826298	0.840668	0.772565	0.661477	0.840354	0.677402	1.14286	1.53695	0.878763	1.21725	0.66761	0.678925	0.679769	0.633526	1.65772	1.03356	0.750844	0.740041	0.748978	0.96157	0.732657	0.676819	0.801802	0.768769	0.977329	0.726418	0.571081	0.495747	1.2518	0.985612
0.919089	0.961121	0.502595	0.700197	0.666068	0.797557	0.775931	0.669893	0.870214	0.659486	0.866995	0.934553	0.787632	1.30187	0.633663	0.656294	0.678227	0.661272	0.771812	1.07383	0.767049	0.70763	0.729354	0.977923	0.683587	0.615905	0.747748	0.750751	0.717021	0.694467	0.54192	0.493317	0.856115	0.938849		Unpaired t test			Unpaired t test			Unpaired t test			Unpaired t test			Unpaired t test
0.863047	1.03958	0.546984	0.767496	0.687623	0.89815	0.823059	0.69514	0.938466	0.737123	0.6981	0.855735	0.787632	1.37347	0.684583	0.752475	0.709056	0.790751	0.788591	1.11409	0.842674	0.826469	0.752249	1.0139	0.71912	0.873096	0.771772	0.933934	0.727358	0.782803	0.54678	0.54435	0.883094	0.929856		P value	0.0248		P value	0.0092		P value	0.0006		P value	0.0108		P value	0.0019
0.927496	1.09282	0.488276	0.776087	0.797557	1.26459	0.732169	0.691774	0.820732	0.722619	0.900774	1.24419	0.839707	1.72498	0.628006	0.809052	0.665896	0.795376	1.34228	2.89262	0.70763	0.777853	0.722813	0.984464	0.688663	0.912014	0.744745	0.996997	0.860801	1.33443	0.54192	0.646416	1.03777	1.65468		P value summary	*		P value summary	**		P value summary	***		P value summary	*		P value summary	**
																																			Significantly different (P < 0.05)?	Yes		Significantly different (P < 0.05)?	Yes		Significantly different (P < 0.05)?	Yes		Significantly different (P < 0.05)?	Yes		Significantly different (P < 0.05)?	Yes
																																			One- or two-tailed P value?	Two-tailed		One- or two-tailed P value?	Two-tailed		One- or two-tailed P value?	Two-tailed		One- or two-tailed P value?	Two-tailed		One- or two-tailed P value?	Two-tailed
																																			t, df	t=2,513, df=14		t, df	t=3,019, df=14		t, df	t=4,434, df=14		t, df	t=2,940, df=14		t, df	t=3,815, df=14
																																			Table Analyzed	Amino acids Fold change		Table Analyzed	Amino acids Fold change		Table Analyzed	Amino acids Fold change		Table Analyzed	Amino acids Fold change		Table Analyzed	Amino acids Fold change
																																			Column D	Proline S-2HG		Column F	Tyrosine S-2HG		Column P	Leu/Iso S-2HG		Column R	Valine S-2HG		Column T	Serine S-2HG
																																			vs.	vs,		vs.	vs,		vs.	vs,		vs.	vs,		vs.	vs,
																																			Column C	Proline Ctrl		Column E	Tyrosine Ctrl		Column O	Leu/Iso Ctrl		Column Q	Valine Ctrl		Column S	Serine Ctrl
																																			Unpaired t test			Unpaired t test			Unpaired t test			Unpaired t test			Unpaired t test
																																			P value	0.7127		P value	0.2373		P value	0.827		P value	0.6348		P value	0.1508
																																			P value summary	ns		P value summary	ns		P value summary	ns		P value summary	ns		P value summary	ns
																																			Significantly different (P < 0.05)?	No		Significantly different (P < 0.05)?	No		Significantly different (P < 0.05)?	No		Significantly different (P < 0.05)?	No		Significantly different (P < 0.05)?	No
																																			One- or two-tailed P value?	Two-tailed		One- or two-tailed P value?	Two-tailed		One- or two-tailed P value?	Two-tailed		One- or two-tailed P value?	Two-tailed		One- or two-tailed P value?	Two-tailed
																																						t, df	t=1,235, df=14		t, df	t=0,2227, df=14		t, df	t=0,4855, df=14		t, df	t=1,520, df=14

## Sheet: Extended Data Fig.3E
Extended Data Fig.3E
	SA-β-Gal+ ECs				Table Analyzed	SA-β-Gal+ ECs
	Ctrl	S-2HG	H2O2
	1.4	1.75	16		Column B	S-2HG
	2	2.6	33		vs.	vs,
	2.2	2.4	23		Column A	Ctrl
	2	2.5	28
					Unpaired t test
					P value	0.1617
					P value summary	ns
					Significantly different (P < 0.05)?	No
					One- or two-tailed P value?	Two-tailed
					t, df	t=1,596, df=6
