# Supplementary material for: Control of endothelial quiescence by FOXO-regulated metabolites
Source: Nat Cell Biol. 2021 Apr 1;23(4):413–23. doi: 10.1038/s41556-021-00637-6 (PMC8032556; doi:10.1038/s41556-021-00637-6)
Supplement: Source Data Extended Data Fig. 5 — Statistical source data [file 41556_2021_637_MOESM24_ESM.xlsx]

## Sheet: Extended Data Fig.5A
Extended Data Fig.5A
	Sprout lenght (µm)			Table Analyzed	Sprout lenght (µm)
	Ctrl	S-2HG		Column A	Ctrl
	129.05	112.54		vs	vs
	96.32	78.05		Column B	S-2HG
	95.27	54.71
	71.35	58.53		Unpaired t test
	92.85	74.72		P value	0.0017
				P value summary	**
				Are means signif. different? (P < 0.05)	Yes
				One- or two-tailed P value?	Two-tailed
				t, df	t=4,613 df=8
	Number of sprouts			Table Analyzed	Number of sprouts
	Ctrl	S-2HG		Column A	Ctrl
	14.2	9.8		vs	vs
	12.8	6.6		Column B	S-2HG
	9	7.67
	13.29	9		Unpaired t test
	11.71	7.57		P value	0.0049
				P value summary	**
				Are means signif. different? (P < 0.05)	Yes
				One- or two-tailed P value?	Two-tailed
				t, df	t=3,844 df=8
	Cumulative Sprout Lenght			Table Analyzed	Cumulative Sprout Lenght
	Ctrl	S-2HG
	18.1902	7.5535		Column B	S-2HG
	12.354	3.5843		vs.	vs,
	8.2748	4.44		Column A	Ctrl
	12.6626	6.3508
	11.8774	4.8972		Unpaired t test
				P value	0.003
				P value summary	**
				Significantly different (P < 0.05)?	Yes
				One- or two-tailed P value?	Two-tailed
				t, df	t=4,200, df=8

## Sheet: Extended Data Fig.5C
Extended Data Fig.5C
Number of ECs
Ctrl	S-2HG
100	80
172	110		Table Analyzed	Number of ECs
146	103
157	92		Column B	S-2HG
138	113		vs.	vs,
151	117		Column A	Ctrl
187	133
130	117		Unpaired t test
153	128		P value	<0,0001
168	109		P value summary	****
140	120		Significantly different (P < 0.05)?	Yes
195	100		One- or two-tailed P value?	Two-tailed
155	98		t, df	t=9.173, df=10
171	119
204	111
162	149
151	93
175	128
204	85
124	113
204	130
201	134
192	130
189	176
215	127
182	146
139	183
153	132
128	119
177	104
197	159
158	127
165	130
197	128
137	154
181	141
135	126
177	101
164	111
200	103
180	118
170	135
180	98
205	147
160	115
203	116
205	110
189	156
164	113
211	119
202	123
148
103
112
121
162
Branching frequency
Ctrl	S-2HG
21	14
21	17		Table Analyzed	Branching frequency
21	15
26	17		Column B	S-2HG
23	16		vs.	vs,
22	18		Column A	Ctrl
24	20
22	20		Unpaired t test
24	24		P value	<0,0001
21	14		P value summary	****
23	17		Significantly different (P < 0.05)?	Yes
23	18		One- or two-tailed P value?	Two-tailed
24	20		t, df	t=8.489 df=47
23	20
23	18
28	17
27	19
24	14
17	17
24	18
27	15
24	20
27	19
25	18
	15
EC proliferation %
Ctrl Artery	S-2HG Artery	Ctrl Capillary	S-2HG Capillary	Ctrl Vein	S-2HG Vein		Table Analyzed	EC proliferation (%)			Table Analyzed	EC proliferation (%)			Table Analyzed	EC proliferation (%)
4	0	17	15	31	26
4	0	25	19	31	26		Column B	S-2HG treated Artery			Column D	S-2HG treated Capillary			Column F	S-2HG treated Vein
2	3	20	18	32	34		vs.	vs,			vs.	vs,			vs.	vs,
1	4	28	23	21	31		Column A	Ctrl treated Artery			Column C	Ctrl treated Capillary			Column E	Ctrl treated Vein
4	2	25	11	31	32
5	5	30	18	25	17		Unpaired t test				Unpaired t test				Unpaired t test
8	4	26	18	28	19		P value	0.7806			P value	0.0024			P value	0.0483
0	1	29	18	32	11		P value summary	ns			P value summary	**			P value summary	*
4	8	45	26	30	27		Significantly different (P < 0.05)?	No			Significantly different (P < 0.05)?	Yes			Significantly different (P < 0.05)?	Yes
2	4	35	15	27	22		One- or two-tailed P value?	Two-tailed			One- or two-tailed P value?	Two-tailed			One- or two-tailed P value?	Two-tailed
							t, df	t=0.2828 df=18			t, df	t=3.532 df=18			t, df	t=2.119 df=18
