# Supplementary material for: Control of endothelial quiescence by FOXO-regulated metabolites
Source: Nat Cell Biol. 2021 Apr 1;23(4):413–23. doi: 10.1038/s41556-021-00637-6 (PMC8032556; doi:10.1038/s41556-021-00637-6)
Supplement: Source Data Extended Data Fig. 6 — Statistical source data [file 41556_2021_637_MOESM25_ESM.xlsx]

## Sheet: Extended Data Fig.6A
Extended Data Fig.6A
OCR iLentiCtrl. Vs iLentiFOXO1A3
Time (min)	iLentiCtrl				Time (min)	iLentiFOXO1A3
1.34966	78.6184	81.2664	90.7892	85.8134	1.34966	48.7486	54.0955	66.164	60.0022		Table Analyzed	OCR iLentiCtrl. Vs iLentiFOXO1A3			Table Analyzed	OCR iLentiCtrl. Vs iLentiFOXO1A3				Table Analyzed	OCR iLentiCtrl. Vs iLentiFOXO1A3
7.90505	76.679	78.5227	85.2723	79.7341	7.90505	47.7062	52.2018	60.4067	54.9355		row t=1,34966	iLentiCtrl			row t=7,9005	iLentiCtrl				row t=14,45083	iLentiCtrl
14.4508	73.4678	74.4852	85.7667	79.9023	14.4508	44.2118	48.4678	59.9233	54.1815		vs	vs			vs	vs				vs	vs
21.1027	26.4602	26.61	34.4883	30.7083	21.1027	20.9223	21.8254	28.5137	23.9416		row t=1,34966	iLentiFOXO1A3			row t=7,9005	iLentiFOXO1A3				row t=14,45083	iLentiFOXO1A3
27.6565	26.1718	25.4824	33.3064	30.6538	27.6565	20.1458	21.0697	26.661	21.4588
34.2158	25.9689	25.3072	35.0969	32.3206	34.2158	20.064	20.5922	28.3994	21.7253		Unpaired t test				Unpaired t test					Unpaired t test
40.8723	154.87	165.263	146.999	136.03	40.8723	65.9142	76.1901	88.3595	86.8163		P value	0.0011			P value	0.0002				P value	0.001
47.4353	154.189	143.674	162.335	150.334	47.4353	75.1635	82.8534	106.203	99.7616		P value summary	**			P value summary	***				P value summary	***
53.9938	148.929	140.414	162.072	149.649	53.9938	73.4584	80.3362	106.657	100.546		Are means signif. different? (P < 0.05)	Yes			Are means signif. different? (P < 0.05)	Yes				Are means signif. different? (P < 0.05)	Yes
60.6636	12.4241	13.4022	21.6902	18.3306	60.6636	12.1598	11.1174	17.2576	5.70644		One- or two-tailed P value?	Two-tailed			One- or two-tailed P value?	Two-tailed				One- or two-tailed P value?	Two-tailed
67.2275	14.3558	14.5718	22.7097	20.352	67.2275	11.6044	10.778	17.8987	8.18115		t, df	t=5,829 df=6			t, df	t=8,108 df=6				t, df	t=6,017 df=6
73.8083	13.9182	13.9792	23.0475	21.2471	73.8083	10.954	9.77767	17.9934	7.87936
											Table Analyzed	OCR iLentiCtrl. Vs iLentiFOXO1A3			Table Analyzed	OCR iLentiCtrl. Vs iLentiFOXO1A3				Table Analyzed	OCR iLentiCtrl. Vs iLentiFOXO1A3
											row t=40,87233	iLentiCtrl			row t=47,43526	iLentiCtrl				row t=53,99377	iLentiCtrl
											vs	vs			vs	vs				vs	vs
											row t=40,87233	iLentiFOXO1A3			row t=47,43526	iLentiFOXO1A3				row t=53,99377	iLentiFOXO1A3
											Unpaired t test				Unpaired t test					Unpaired t test
											P value	0.0001			P value	0.0003				P value	0.0006
											P value summary	***			P value summary	***				P value summary	***
											Are means signif. different? (P < 0.05)	Yes			Are means signif. different? (P < 0.05)	Yes				Are means signif. different? (P < 0.05)	Yes
											One- or two-tailed P value?	Two-tailed			One- or two-tailed P value?	Two-tailed				One- or two-tailed P value?	Two-tailed
											t, df	t=8,832 df=6			t, df	t=7,516 df=6				t, df	t=6,594 df=6

## Sheet: Extended Data Fig.6C
Extended Data Fig.6C
2OG Metabolite levels			Table Analyzed	2OG Metabolite levels
gCtrl	gOGDH
0.911	3.27		Column B	gOGDH
0.368	2.56		vs.	vs,
0.783	2.58		Column A	gCtrl
0.974	2.53
0.603	2.47		Unpaired t test
0.464	3.22		P value	<0,0001
0.357	2.68		P value summary	****
0.52	2.79		Significantly different (P < 0.05)?	Yes
			One- or two-tailed P value?	Two-tailed
			t, df	t=15,32, df=14
Succinate Metabolite levels			Table Analyzed	Succinate Metabolite levels
gCtrl	gOGDH
1.75	1e-06		Column B	gOGDH
2.04	1e-06		vs.	vs,
1.82	1e-06		Column A	gCtrl
1.29	1e-06
1.53	0.532		Unpaired t test
			P value	<0,0001
			P value summary	****
			Significantly different (P < 0.05)?	Yes
			One- or two-tailed P value?	Two-tailed
			t, df	t=9,483, df=8

## Sheet: Extended Data Fig.6D
Extended Data Fig.6D
	Number of Sroupts			Table Analyzed	Number of Sroupts
	Ctrl	2OG		Column A	Ctrl
	10	9.5		vs	vs
	11.88	13.5		Column B	2OG
	15.29	16.5
				Unpaired t test
				P value	0.776
				P value summary	ns
				Are means signif. different? (P < 0.05)	No
				One- or two-tailed P value?	Two-tailed
				t, df	t=0,3044 df=4
	Sroupt lenght (µm)			Table Analyzed	Sroupt lenght (µm)
	Ctrl	2OG		Column A	Ctrl
	84.06	66.89		vs	vs
	75.88	85.26		Column B	2OG
	79.88	81.81
				Unpaired t test
				P value	0.7653
				P value summary	ns
				Are means signif. different? (P < 0.05)	No
				One- or two-tailed P value?	Two-tailed
				t, df	t=0,3196 df=4

## Sheet: Extended Data Fig.6E
Extended Data Fig.6E
	Scratch closure (%)			Table Analyzed	Scratch closure (%)
	Ctrl	2OG
	97.7	96.67		Column B	2OG
	98.06	115.1		vs.	vs,
	97.01	100.06		Column A	Ctrl
	106.7	99.53
	100.53	99.77		Unpaired t test
				P value	0.5668
				P value summary	ns
				Significantly different (P < 0.05)?	No
				One- or two-tailed P value?	Two-tailed
				t, df	t=0,5973, df=8

## Sheet: Extended Data Fig.6F
Extended Data Fig.6F
2OG Metabolite levels
gCtrl	gOGDH	gSDHA	gFH		Table Analyzed	2OG Metabolite levels		Table Analyzed	2OG Metabolite levels		Table Analyzed	2OG Metabolite levels
1.04	3.4	0.325	0.507
0.939	2.44	0.355	0.47		Column B	gOGDH		Column C	gSDHA		Column D	gFH
1.2	3.08	0.317	0.491		vs.	vs,		vs.	vs,		vs.	vs,
1.08	3	0.304	0.467		Column A	gCtrl		Column A	gCtrl		Column A	gCtrl
2.22	4.35	0.744	0.715
2.17	4.58	0.801	0.568		Unpaired t test			Unpaired t test			Unpaired t test
1.98	3.83	0.71	0.589		P value	<0,0001		P value	0.0003		P value	0.0002
1.69	4.37	0.75	0.627		P value summary	****		P value summary	***		P value summary	***
					Significantly different (P < 0.05)?	Yes		Significantly different (P < 0.05)?	Yes		Significantly different (P < 0.05)?	Yes
					One- or two-tailed P value?	Two-tailed		One- or two-tailed P value?	Two-tailed		One- or two-tailed P value?	Two-tailed
					t, df	t=6,290, df=14		t, df	t=4,856, df=14		t, df	t=5,130, df=14

## Sheet: Extended Data Fig.6G
Extended Data Fig.6G
Succinate Metabolite levels
gCtrl	gOGDH	gSDHA	gFH		Table Analyzed	Succinate Metabolite levels			Table Analyzed	Succinate Metabolite levels			Table Analyzed	Succinate Metabolite levels
0.0207	0.0272	1.62	0.331
0.0162	0.0213	1.72	0.301		Column B	gOGDH			Column C	gSDHA			Column D	gFH
0.0233	0.0153	1.67	0.293		vs.	vs,			vs.	vs,			vs.	vs,
0.0192	0.014	1.63	0.285		Column A	gCtrl			Column A	gCtrl			Column A	gCtrl
0.00815	1e-08	3.18	0.291
0.0221	1e-08	3.29	0.275		Unpaired t test				Unpaired t test				Unpaired t test
0.0595	1e-08	3.13	0.285		P value	0.0357			P value	<0,0001			P value	<0,0001
0.0662	1e-08	3.35	0.282		P value summary	*			P value summary	****			P value summary	****
					Significantly different (P < 0.05)?	Yes			Significantly different (P < 0.05)?	Yes			Significantly different (P < 0.05)?	Yes
					One- or two-tailed P value?	Two-tailed			One- or two-tailed P value?	Two-tailed			One- or two-tailed P value?	Two-tailed
					t, df	t=2,323, df=14			t, df	t=8,083, df=14			t, df	t=27,23, df=14

## Sheet: Extended Data Fig.6H
Extended Data Fig.6H
Fumarate Metabolite levels
gCtrl	gOGDH	gSDHA	gFH		Table Analyzed	Fumarate Metabolite levels			Table Analyzed	Fumarate Metabolite levels			Table Analyzed	Fumarate Metabolite levels
0.331	1e-07	1e-07	1.24
0.345	1e-07	1e-07	1.16		Column B	gOGDH			Column C	gSDHA			Column D	gFH
0.405	1e-07	1e-07	1.02		vs.	vs,			vs.	vs,			vs.	vs,
0.397	1e-07	1e-07	1.06		Column A	gCtrl			Column A	gCtrl			Column A	gCtrl
0.613	0.09	1e-07	2.42
0.673	1e-07	1e-07	2.24		Unpaired t test				Unpaired t test				Unpaired t test
0.701	0.127	1e-07	2.24		P value	<0,0001			P value	<0,0001			P value	0.0001
0.662	0.146	1e-07	1.98		P value summary	****			P value summary	****			P value summary	***
					Significantly different (P < 0.05)?	Yes			Significantly different (P < 0.05)?	Yes			Significantly different (P < 0.05)?	Yes
					One- or two-tailed P value?	Two-tailed			One- or two-tailed P value?	Two-tailed			One- or two-tailed P value?	Two-tailed
					t, df	t=7,709, df=14			t, df	t=9,111, df=14			t, df	t=5,230, df=14

## Sheet: Extended Data Fig.6I
Extended Data Fig.6I
Malate Metabolite levels
gCtrl	gOGDH	gSDHA	gFH		Table Analyzed	Malate Metabolite levels			Table Analyzed	Malate Metabolite levels			Table Analyzed	Malate Metabolite levels
5.97	0.371	0.666	2.74
5.95	0.284	0.57	2.55		Column B	gOGDH			Column C	gSDHA			Column D	gFH
6.71	0.32	0.635	2.2		vs.	vs,			vs.	vs,			vs.	vs,
6.09	0.274	0.599	2.23		Column A	gCtrl			Column A	gCtrl			Column A	gCtrl
9.14	2.36	1.53	3.3
9.01	2.42	1.66	3.09		Unpaired t test				Unpaired t test				Unpaired t test
8.9	2.38	1.54	3.31		P value	<0,0001			P value	<0,0001			P value	<0,0001
8.72	2.56	1.43	2.92		P value summary	****			P value summary	****			P value summary	****
					Significantly different (P < 0.05)?	Yes			Significantly different (P < 0.05)?	Yes			Significantly different (P < 0.05)?	Yes
					One- or two-tailed P value?	Two-tailed			One- or two-tailed P value?	Two-tailed			One- or two-tailed P value?	Two-tailed
					t, df	t=9,312, df=14			t, df	t=11,60, df=14			t, df	t=8,629, df=14

## Sheet: Extended Data Fig.6K
Extended Data Fig.6K
	OCR-Basal					Table Analyzed	OCR-Basal		Table Analyzed	OCR-Basal		Table Analyzed	OCR-Basal
	gCtrl	gOGDH	gSDHA	gFH
	39.1314	11.1429	26.2807	22.0204		Column B	gOGDH		Column C	gSDHA		Column D	gFH
	31.2398	-3.81604	24.1724	21.1188		vs.	vs,		vs.	vs,		vs.	vs,
	57.1425	31.1284	24.6654	20.863		Column A	gCtrl		Column A	gCtrl		Column A	gCtrl
	35.7115	25.6836	17.7072	24.767
	44.2711	22.8647	14.774	22.2225		Unpaired t test			Unpaired t test			Unpaired t test
	52.153	22.425	15.3855	22.7825		P value	0.0034		P value	0.0005		P value	0.0004
						P value summary	**		P value summary	***		P value summary	***
						Significantly different (P < 0.05)?	Yes		Significantly different (P < 0.05)?	Yes		Significantly different (P < 0.05)?	Yes
						One- or two-tailed P value?	Two-tailed		One- or two-tailed P value?	Two-tailed		One- or two-tailed P value?	Two-tailed
						t, df	t=3,820, df=10		t, df	t=5,001, df=10		t, df	t=5,133, df=10
	OCR-FCCP					Table Analyzed	OCR-FCCP		Table Analyzed	OCR-FCCP		Table Analyzed	OCR-FCCP
	gCtrl	gOGDH	gSDHA	gFH
	73.6453	32.3314	30.0031	26.7692		Column B	gOGDH		Column C	gSDHA		Column D	gFH
	64.5276	33.0839	28.2085	29.336		vs.	vs,		vs.	vs,		vs.	vs,
	85.0825	32.8678	28.3996	18.4067		Column A	gCtrl		Column A	gCtrl		Column A	gCtrl
	66.987	33.4497	20.0309	10.7672
	73.0143	35.2562	17.6497	33.1323		Unpaired t test			Unpaired t test			Unpaired t test
	91.4121	36.3507	18.074	24.486		P value	<0,0001		P value	<0,0001		P value	<0,0001
						P value summary	****		P value summary	****		P value summary	****
						Significantly different (P < 0.05)?	Yes		Significantly different (P < 0.05)?	Yes		Significantly different (P < 0.05)?	Yes
						One- or two-tailed P value?	Two-tailed		One- or two-tailed P value?	Two-tailed		One- or two-tailed P value?	Two-tailed
						t, df	t=9,701, df=10		t, df	t=10,69, df=10		t, df	t=9,632, df=10
