# Supplementary material for: Control of endothelial quiescence by FOXO-regulated metabolites
Source: Nat Cell Biol. 2021 Apr 1;23(4):413–23. doi: 10.1038/s41556-021-00637-6 (PMC8032556; doi:10.1038/s41556-021-00637-6)
Supplement: Source Data Extended Data Fig. 7 — Statistical source data. [file 41556_2021_637_MOESM26_ESM.xlsx]

## Sheet: Extended Data Fig.7C
Extended Data Fig.7C
EC area (%)
Ctrl	OgdhEC-KO		Table Analyzed	EC area (%)
54	26
53	32		Column B	OgdhEC-KO
50	32		vs.	vs,
48	40		Column A	Ctrl
46
45			Unpaired t test
47			P value	0.0002
			P value summary	***
			Significantly different (P < 0.05)?	Yes
			One- or two-tailed P value?	Two-tailed
			t, df	t=6.039, df=9
Number of ECs
Ctrl	OgdhEC-KO		Table Analyzed	Number of ECs
60	23
59	27		Column B	OgdhEC-KO
70	22		vs.	vs,
70	43		Column A	Ctrl
55
51			Unpaired t test
61			P value	0.0001
			P value summary	***
			Significantly different (P < 0.05)?	Yes
			One- or two-tailed P value?	Two-tailed
			t, df	t=6.340, df=9

## Sheet: Extended Data Fig.7F
Extended Data Fig.7F
Filopodia per vessel segment			Table Analyzed	Filopodia per vessel segment
Ctrl	OgdhEC-KO
20	18
20	18		Column B	OgdhEC-KO
20	19		vs.	vs,
17	17		Column A	Ctrl
19	19
21	23		Unpaired t test
19	20		P value	0.2099
20	17		P value summary	ns
21			Significantly different (P < 0.05)?	No
22			One- or two-tailed P value?	Two-tailed
			t, df	t=1.306, df=16
Branching frequency			Table Analyzed	Branch frequency
Ctrl	OgdhEC-KO		Column A	Ctrl
27	19		vs	vs
28	17		Column B	Ogdh iECKO
27	20
26	17		Unpaired t test
26	16		P value	< 0,0001
28	17		P value summary	****
26	15		Are means signif. different? (P < 0.05)	Yes
27	18		One- or two-tailed P value?	Two-tailed
26			t, df	t=16,40 df=16
27
Regression Index			Table Analyzed	Regression Index
Ctrl	OgdhEC-KO
6.22	8.26
6.19	8.24		Column B	OgdhEC-KO
6.25	10.5		vs.	vs,
6.48			Column A	Ctrl
7.02
			Unpaired t test
			P value	0.0046
			P value summary	**
			Significantly different (P < 0.05)?	Yes
			One- or two-tailed P value?	Two-tailed
			t, df	t=4.384, df=6
