# Supplementary material for: Control of endothelial quiescence by FOXO-regulated metabolites
Source: Nat Cell Biol. 2021 Apr 1;23(4):413–23. doi: 10.1038/s41556-021-00637-6 (PMC8032556; doi:10.1038/s41556-021-00637-6)
Supplement: Source Data Extended Data Fig. 8 — Statistical source data. [file 41556_2021_637_MOESM28_ESM.xlsx]

## Sheet: Extended Data Fig.8E
Extended Data Fig.8E
LDHB		ENO1		ODC1		CDK4		LDHA		HK2		AOX1		OXCT1		ACADSB		MUT		DBT		ACADM		BCKDHB			Table Analyzed	LDHB		Table Analyzed	ENO1		Table Analyzed	ODC1		Table Analyzed	CDK4		Table Analyzed	LDHA		Table Analyzed	HK2		Table Analyzed	AOX1		Table Analyzed	OXCT1
gCtrl	gMyc	gCtrl	gMyc	gCtrl	gMyc	gCtrl	gMyc	gCtrl	gMyc	gCtrl	gMyc	gCtrl	gMyc	gCtrl	gMyc	gCtrl	gMyc	gCtrl	gMyc	gCtrl	gMyc	gCtrl	gMyc	gCtrl	gMyc
1.11891	0.340309	1.08804	0.467495	1.00131	0.482935	1.05281	0.48121	1.03921	0.519559	0.927261	0.523325	0.738462	1.47692	0.994579	0.631065	0.904826	1.00335	0.973978	1.02788	0.973978	1.02788	0.973978	1.02788	0.973978	1.02788		Column B	gMYC		Column D	gMYC		Column F	gMYC		Column H	gMYC		Column J	gMYC		Column L	gMYC		Column N	gMYC		Column P	gMYC
1.03325	0.346763	1.01983	0.432059	1.02249	0.454336	1.03544	0.47751	1.02762	0.49019	0.970374	0.54057	1.13077	1.38461	1.00881	0.629439	0.949062	0.991287	1.00929	1.01673	1.00929	1.01673	1.00929	1.01673	1.00929	1.01673		vs.	vs,		vs.	vs,		vs.	vs,		vs.	vs,		vs.	vs,		vs.	vs,		vs.	vs,		vs.	vs,
0.847839	0.312732	0.892125	0.459534	0.976209	0.473179	0.911757	0.474455	0.933161	0.496621	1.10237	0.509396	1.13077	1.24615	0.996611	0.646923	1.14611	1.0134	1.01673	1.07807	1.01673	1.07807	1.01673	1.07807	1.01673	1.07807		Column A	gCtrl		Column C	gCtrl		Column E	gCtrl		Column G	gCtrl		Column I	gCtrl		Column K	gCtrl		Column M	gCtrl		Column O	gCtrl
																											Unpaired t test			Unpaired t test			Unpaired t test			Unpaired t test			Unpaired t test			Unpaired t test			Unpaired t test			Unpaired t test
																											P value	0.0012		P value	0.0007		P value	<0,0001		P value	0.0003		P value	0.0001		P value	0.0009		P value	0.0659		P value	<0,0001
																											P value summary	**		P value summary	***		P value summary	****		P value summary	***		P value summary	***		P value summary	***		P value summary	ns		P value summary	****
																											Significantly different (P < 0.05)?	Yes		Significantly different (P < 0.05)?	Yes		Significantly different (P < 0.05)?	Yes		Significantly different (P < 0.05)?	Yes		Significantly different (P < 0.05)?	Yes		Significantly different (P < 0.05)?	Yes		Significantly different (P < 0.05)?	No		Significantly different (P < 0.05)?	Yes
																											One- or two-tailed P value?	Two-tailed		One- or two-tailed P value?	Two-tailed		One- or two-tailed P value?	Two-tailed		One- or two-tailed P value?	Two-tailed		One- or two-tailed P value?	Two-tailed		One- or two-tailed P value?	Two-tailed		One- or two-tailed P value?	Two-tailed		One- or two-tailed P value?	Two-tailed
																											t, df	t=8,264, df=4		t, df	t=9,364, df=4		t, df	t=33,56, df=4		t, df	t=11,75, df=4		t, df	t=14,33, df=4		t, df	t=8,899, df=4		t, df	t=2,512, df=4		t, df	t=51,07, df=4
