# Supplementary material for: Control of endothelial quiescence by FOXO-regulated metabolites
Source: Nat Cell Biol. 2021 Apr 1;23(4):413–23. doi: 10.1038/s41556-021-00637-6 (PMC8032556; doi:10.1038/s41556-021-00637-6)
Supplement: Source Data Extended Data Fig. 10 — Statistical source data. [file 41556_2021_637_MOESM30_ESM.xlsx]

## Sheet: Extended Data Fig.10C
Extended Data Fig.10C
	EdU+ ECs (%)
	gCTL	gPHD1/2/3		Table Analyzed	EdU+ ECs (%)
	21.9512	16
	24.0196	16.1538		Column B	gPHD1/2/3
	21.7391	11.9658		vs.	vs,
	21.8274	13.0137		Column A	gCTL
	26.8421	16.1538
	21.7573	16.6667		Unpaired t test
	25.5605	22.8571		P value	<0,0001
	29.798	5.64516		P value summary	****
	35.1219	10.0775		Significantly different (P < 0.05)?	Yes
	29.8246	14.7059		One- or two-tailed P value?	Two-tailed
	28.5714	18.75		t, df	t=6,813, df=42
	24.5902	13.9706
	29.6703	8.0292
	37.0787	11.8421
	34.7222	16.4179
	30	35.1852
	27.1739	21.875
	27.7778	22.8571
	24.6914	20
	31.25	21.2766
		19.3548
		12
		14.7059
		17.6471

## Sheet: Extended Data Fig.10D
Extended Data Fig.10D
	DNA synthesis			Table Analyzed	DNA synthesis
	gCtrl	gPHD1/2/3		Column A	gCtrl
	0.84	0.59		vs	vs
	0.93	0.57		Column B	gPHD1/2/3
	0.67	0.5
	1.24	0.54		Unpaired t test
	1.09	0.6		P value	0.001
	1.24	0.6		P value summary	**
				Are means signif. different? (P < 0.05)	Yes
				One- or two-tailed P value?	Two-tailed
				t, df	t=4,580 df=10
